# Supplementary material for: Genotyping‐by‐sequencing illuminates high levels of divergence among sympatric forms of coregonines in the Laurentian Great Lakes
Source: Evol Appl. 2020 Feb 27;13(5):1037–54. doi: 10.1111/eva.12919 (PMC7232772; doi:10.1111/eva.12919)
Supplement: Supplementary file 8 [file EVA-13-1037-s008.pdf]

## Sheet: Sheet1
Table S6. Pairwise differentiation among putative forms calculated with the dataset of 28,656 neutral RAD loci. FST values on the lower diagonal. Significant values are in bold.
Group	ART	HOY	KIY	NIG	ZEN
ART	-
HOY	0.044	-
KIY	0.047	0.039	-
NIG	0.017	0.011	0.029	-
ZEN	0.055	0.015	0.019	0.013	-
