# Supplementary material for: Genotyping‐by‐sequencing illuminates high levels of divergence among sympatric forms of coregonines in the Laurentian Great Lakes
Source: Evol Appl. 2020 Feb 27;13(5):1037–54. doi: 10.1111/eva.12919 (PMC7232772; doi:10.1111/eva.12919)
Supplement: Supplementary file 9 [file EVA-13-1037-s009.pdf]

## Sheet: Sheet1
Table S1. Summary statistics for 29,068 loci genotyped with RAD sequencing. The “LG” and “cM” columns denote map location, columns ending in “AF” denote population allele frequencies, "HO" is observed heterozygosity, "HE" is expected heterozygosity, the “Sequence P1" column is the sequence from the P1 read for each RAD tag, and the “Sequence PE” is the sequence obtained from paired-end assemblies…
Sort	Tag	SNP position in tag	Full name	LG	cM	Overall FST	Overall FIS	Overall HO	Overall HE	ART AF	HOY AF	KIY AF	Outlier	Sequence P1	Sequence P2
1	6	83	6_83	NA	NA	-0.0129	-0.0244	0.0725	0.0703	0.037	0.05	0.022	none	TGCAGGAGCGAGTCACTGCTTTGATGTTTGCAGAGAACGACAGGGTGTTGTTCAGGGTCACGCCAAGGCTCTTTGCACTCTGGGAGGTGAACACTGTGGAGTTGTTAACCATGATGGAGAGGTTTTGGAGCGGGCAGGCC	TGCAGGAGCGAGTCACTGCTTTGATGTTTGCAGAGAACGACAGGGTGTTGTTCAGGGTCACGCCAAGGCTCTTTGCACTCTGGGAGGTGAACACTGTGGAGTTGTTAACCATGATGGAGAGGTTTTGGAGCGGGCAGGCCTTCCCCGTGAGGAATAGCAGCTCCGTCTTGTCGAGGTTGAGCTTGAGGTGGTGGGCCGACATCCAAGCTGAGATATCTGCCAGTCACGCAGAGATGCGTGTCGCCACCTGGGTGTCAGAAGGGGGGAAGGAGAAAAGTAGTTGAGTGACCACGTGAGGATATGATGGAGCCGAGTGACTTGGTGTATAGAGAGAAGAGCCCTGGGGGGACACGGTATGTGGTGCAGACACAGATCCTCGCTACATCACACGGTAGAAGC…
2	10	81	10_81	20	50.04	-0.0166	-0.0103	0.0475	0.0467	0.025	0.025	0.021	none	TGCAGGTTCATGCTCTACAACATTTGCAGAGTACGACCCTACCTTACACAGAAAGCGGCACAGGTCCTAATCCAGGCACTCGTCATCTCTCGTATCTGGATTACTGCGACTCGCTGTTGGCTGGGCTCCCTGCCTGTGCC	TGCAGGTTCATGCTCTACAACATTTGCAGAGTACGACCCTACCTTACACAGAAAGCGGCACAGGTCCTAATCCAGGCACTCGTCATCTCTCGTATCTGGATTACTGCGACTCGCTGTTGGCTGGGCTCCCTGCCTGTGCCATTAAACCCCTAAAATGTATCCAGAACGCTGCAGCCCGTCTGGTGTTCAACCTTCCCAAGTTCTCTCATGTCACCCCGCTCCTCCGCACACTTCACTGGCTTCCAGTTGAAGCTCGCATCTACTACAAGACCATGGTGCTTGCCTACGGAGCTGTGAGGGGAACGGCACCTCCTTACCTTCAGGCTCTGATCAGACCCTACACCCAAACGAGGGCACTACGTTCATCCACTTCTGGCCTGCCAGCCCCCCTACCTCTAT…
3	16	20	16_20	NA	NA	0.412	0.1007	0.1461	0.221	0.009	0	0.368	pcadapt	TGCAGGTCGGGCTTTCACCGGGCTAGAGTAGGGCCGTACGCCGCCTGTGAGCACTCTTAGGCCAGCTGCTAGGCTGGAGGCCGGGGATTTCAAGAAATGGAACGAATGGAAGTGGACCAGTGCGCAGGCGCAACTACCGG	TGCAGGTCGGGCTTTCACCGGGCTAGAGTAGGGCCGTACGCCGCCTGTGAGCACTCTTAGGCCAGCTGCTAGGCTGGAGGCCGGGGATTTCAAGAAATGGAACGAATGGAAGTGGACCAGTGCGCAGGCGCAACTACCGG
4	18	30	18_30	17	34.946	0.0013	0.092	0.1966	0.2437	0.873	0.905	0.8	none	TGCAGGCGCTCGCCCCGCCACAAGGAGTCACTAGAGCGTGATGAGCCAAGTAAAGCTCCCTTGGCCAAACCCTCCCCTAACCCGGACGACGCTGGGACAATTGTGTGCCGCCCTATGGGACTCCTGGTTACGGCCGGTTG	TGCAGGCGCTCGCCCCGCCACAAGGAGTCACTAGAGCGTGATGAGCCAAGTAAAGCTCCCTTGGCCAAACCCTCCCCTAACCCGGACGACGCTGGGACAATTGTGTGCCGCCCTATGGGACTCCTGGTTACGGCCGGTTGTGACACAGCCTGGGTTCGCACCCAGGATGTAGTGACGCCGCAACACTGCAATGCAGTGCCTTAGACCGCTGCACCACTCGGGAGGCCCCACACCTTTGTTTTATCACAAACCCGGATAGCAACCTCTGTCCAGTGAAGTCCACAAAGCATATTGCATGTACAGTAACAGACAGTTACATGACCTACAGCATGGTCAAGCAAGTTAATGTTTCTGACATTTTCAAACCACTAAATAACTATTGATTTAGAACCACAGAGA…
5	19	60	19_60	NA	NA	0.0198	-0.0437	0.0789	0.0763	0.965	0.917	1	none	TGCAGGCCTGTGTTGAGGAAGTGAACTTGGGCTAAATGAATGACATCCCCAACTCAAGCAAAGACGTAATATTTTTTGTATACAGTGAATCATTTGGAGAAATAGAATAGTAATATAGATTGACCATAGAGATCCTGTAA	TGCAGGCCTGTGTTGAGGAAGTGAACTTGGGCTAAATGAATGACATCCCCAACTCAAGCAAAGACGTAATATTTTTTGTATACAGTGAATCATTTGGAGAAATAGAATAGTAATATAGATTGACCATAGAGATCCTGTAATTCTATATGTAATTCTATGGGATTGACAGTGTGATAGTACAGTGAACACTGTGTGCCTTTTAATGTGTCTACTCTGTCTTCACCTGAGAAGGCCTTTAGAGTAGGAGAAAGAGAGGGTGTGTGTGTGTTAGGGGGGAGAGAGGAGGGAAGAAGAGAATGCTGAAGGGAACTAGCCTGCTCTGAGCTTTCTTTGTTCAGCAAGGTAGGAAAAACGTAATCTCTCATTTCCTGTCAGATGATTTTTTGGCAGGCCAGCAAG…
6	24	120	24_120	38	38.407	0.232	-0.0097	0.3229	0.475	0.5	0.967	0.389	bayescan	TGCAGGAACAGGAAATGCAAATTATTACGTGGATTATAATTAATGGCCATTTTTGTAGGGATTAATACATTCTTAGTAAGGGAAAATCAAGTCTGAAATTTCAAAGTGGAAATTACAAATTTCAGAAGCCTTTTTAAACC	TGCAGGAACAGGAAATGCAAATTATTACGTGGATTATAATTAATGGCCATTTTTGTAGGGATTAATACATTCTTAGTAAGGGAAAATCAAGTCTGAAATTTCAAAGTGGAAATTACAAATTTCAGAAGCCTTTTTAAACCTCAAACACTACAAGTTTTAAAGTTCTCCTGCAACAGGGGGATCAAATCAAGATCCTACATCTGTACAGCAGACCCACAATAACAACTCAGTCAGGGAATACTGCCATAGACTATCACTGTGACCTCTGTCACCTGGGGGATTCAAGACCTTGCAACAAAACTTGCACGTTTTGTAAGGTTAGGTTAGGATGAGCATGAATGAGCATGTGAGCTCTAGCCTTTGTGTTTTATAATCGCTTAGATAATAAATGACTGAATA…
7	34	74	34_74	28	54.45	0.1301	-0.0625	0.2821	0.2854	0.318	0.175	0.021	none	TGCAGGCTGACTTCGGTCGTCAGTTGAACAGTGTTTCCTCCGACACATTGGTGCAGCTGGCTTCCGGGTTAAGCGTGCTGGTGTTAAGAAGCCCGGCTTGGCGGGTCAAGTTTCGGAGGACGCATGACTCGACCTTTGCC	TGCAGGCTGACTTCGGTCGTCAGTTGAACAGTGTTTCCTCCGACACATTGGTGCAGCTGGCTTCCGGGTTAAGCGTGCTGGTGTTAAGAAGCCCGGCTTGGCGGGTCAAGTTTCGGAGGACGCATGACTCGACCTTTGCCTCTCCCGAGTACGTTGGGGAGTTGCACCGATGAGACAAGATCATAATCACGAAATCGGGGAGAAAAAGGGGGTCCAAAAAAAATGTTAGGGTTAGCGAAAATACTCTTCTAACCTGCTCTGAAAATCACTTCCGGATGTAGCTGAATCGAAGTGGTGTGAAAAGGGTGTCCCCCTGGGTACTACCACACTTCTCCTGGTTACTGCCTCAAGGATAACTGCTGATTTTACAGCAGGAGTAGTAACATACTACTACAGTAG…
8	38	38	38_38	19	29.934	0.0244	0.0159	0.1481	0.1636	0.915	0.976	0.841	none	TGCAGGATCATCAGAGGGGGGAGGGGGATGCTGAGGATTATTTCTGTCTGTAATAAAGCCCTTTTGTGTGGAAAATTTCATTTTGATTGGCTGGGCCTGGCTCCCCAGTGGGTCGGCCTGGCTCCCAAGTGGGTGGGCCC	TGCAGGATCATCAGAGGGGGGAGGGGGATGCTGAGGATTATTTCTGTCTGTAATAAAGCCCTTTTGTGTGGAAAATTTCATTTTGATTGGCTGGGCCTGGCTCCCCAGTGGGTCGGCCTGGCTCCCAAGTGGGTGGGCCCCTTCCCAGTCATGGGAAATCCATAGATTAGGGCCTAATTCATTCATTTAAATTGACTGATTTCCTTATATGAACTGTAACTCAGCAAAATCTTTGAAATTGTTGCATGTTGCGTTTATATTTTGGTTCAGTATACAGTGGGGGGAAAAAGTATTTAGTCAGCCACCAATTGTGCAAGTTCTCCCACTTAAAAAGATGAGAGAGGCCTGTAATTTTCATCATAGGTACACGTCAACTATGACAGACAAAATTAGGAAAAT…
9	46	39	46_39	14	48.931	-0.0165	-0.0174	0.0572	0.056	0.036	0.026	0.024	none	TGCAGGACATAGCGGTGGACGAGCAGCTCTGCAGCCGCCTCAAGGTCACCCTGGCCCATTATGAAGCTCTGGGGGAGGACAGAGAGGCTGACGGCTATGTTACTGAGGGACAAGTGCCAAGAAGCATCAAGGCGAGGGAC	TGCAGGACATAGCGGTGGACGAGCAGCTCTGCAGCCGCCTCAAGGTCACCCTGGCCCATTATGAAGCTCTGGGGGAGGACAGAGAGGCTGACGGCTATGTTACTGAGGGACAAGTGCCAAGAAGCATCAAGGCGAGGGACCAGGGCCAAGGTGTGAACCGTGACCGTGATAAGAGGCTGTGTAGAGATTGTTTTGATGAGCTCAAGTCCTTGGTCCTGGACTGGGTCCATGGTAGAGTCAGCAACTTCCGCTACCTGATGGAGCTGAACAGGTTAGCTGGACGGCGGGAGGGAGACCCTAACTACCACCCGGTCCTGCCCTGGGTGGTGGACTTCACTGTGCCATATGGGAGGTTCCGGGACCTCAGGCGGTCCAAGTTCAGGCTGAATAAAGGAGACA…
10	48	56	48_56	19	5.998	0.0956	-0.115	0.2221	0.2371	0.233	0.176	0	none	TGCAGGCTGACCTTGGTCGTCAGTTGAACAGTGTTTCCTCCGACACATTGGTGTGGCTGGCTTCCGGGTTAGCGGGCAGGTGTTAAGGAGCGCGGTTAGGCGGGTCATGTTGCAGAGGATGCATGACTCGACCTTTGCCT	TGCAGGCTGACCTTGGTCGTCAGTTGAACAGTGTTTCCTCCGACACATTGGTGTGGCTGGCTTCCGGGTTAGCGGGCAGGTGTTAAGGAGCGCGGTTAGGCGGGTCATGTTGCAGAGGATGCATGACTCGACCTTTGCCTCCCGAGCCCGTTGGGGAGTTGCAGCGATGAGACAAGATTGAAAAAGGGGGTACAATACAACAACAAAAAATACTTTAAATAAAAGAGGGGTGTGAACAGTTTGGGGTCGCATGAGGTGGGGGTTTGTTACTACACCGATAAATTACATTATCCATCTGGGCCTTTGCCAACTAGGAAAGTTGTGTGACCGGACCTTCTCCAAAAGTACTTAAGTACCCCTGCTGTAGCCTATGATGTCCGTTTCAGAACCAGTTTCGTG…
11	50	90	50_90	NA	NA	0.0225	-0.024	0.041	0.0404	0.009	0.053	0	none	TGCAGGTAAGTAGGGTTCACCTGGAACAGGGTAGGTGTAAATCCTGGTGCAGGATGTGGTGCTGCGGATGCTAGTCCAGGGTATGGATCCGCAAGTGCTGGTCTGGGGCATGGAGCCGCAGGTGCTGGTCCGGGGCATGG	TGCAGGTAAGTAGGGTTCACCTGGAACAGGGTAGGTGTAAATCCTGGTGCAGGATGTGGTGCTGCGGATGCTAGTCCAGGGTATGGATCCGCAAGTGCTGGTCTGGGGCATGGAGCCGCAGGTGCTGGTCCGGGGCATGG
12	51	46	51_46	7	38.658	0.0338	-0.0808	0.5179	0.4765	0.5	0.316	0.341	none	TGCAGGTGGGTGTGGTTCGGTCACAGAGGAACCGAGAGTACAGGGCAAGTTTAAGTTCTGCAAAAGCCAGACAGACCGTTGTCCGAGAGCTCTGAGGCATCACGTAGACGCCATTATACTATGATACAGTGGTATGATAC	TGCAGGTGGGTGTGGTTCGGTCACAGAGGAACCGAGAGTACAGGGAAAGTTTAAGTTCTGCAAAAGCCAGACAGACCGTTGTCCGAGAGCTCTGAGGCATCACGTAGACGCCATTATACTATGATACAGTGGTATGATACGAGCGATAGGCTTAAGTCCAACTTCCTCTGATGCAGATCAACCCTAGCAAGTATCCAGTCCTGTTTGGCATTTATTCAAGCATCTCCCTGCCCGCCACACATGCTCCACACTGATTGTGGTACATGTGGTTCCTCTTTGTGGTTGAGAAAGACATGGTGGGGAAAGGAGAACTGGCTGTTCTGGGATATGCTTTTATTGTATGTATCCTCCTCCCTCTGCAACTGGGGCCTAGCAAACATCCACCTCTAGTCTCCCCAA…
13	52	79	52_79	8	51.576	0.0572	0.2489	0.3298	0.4483	0.521	0.733	0.75	none	TGCAGGGGGTGCTGTTGAAGGAGTCTAACAATAGCGCTTGTCAGGAGGCAGACGACAACCCTGTAGGGAAGAAGAAGAAAGCTTTGGGTACCTGTCTGTCTGGGTTTGGCTGGAGCTGGGTTGATTTGGATGTTACATTC	TGCAGGGGGTGCTGTTGAAGGAGTCTAACAATAGCGCTTGTCAGGAGGCAGACGACAACCCTGTAGGGAAGAAAAAGAGAGCTTTGGGTACCTGTCTGTCTGGGTTTGGCTGGAGCTGGGTTGATTTGGATGTTACATTCATATATATTATATTGGGATGATGATATTCACAGAAGTCTAGGTAAAGGGCTGAATCTTGTCTTGAATCATACGTTGATGACAACAGGAGATCAGGAATTTTGGAAAATTGACATTTTGCGTTGCTCTGGTGCCGTAGTCAAAAAGTGTCATCAAAGTGCTAGGATCAGTTTTCCCTTTTTTAGATCCTATTGAATTAGATGAAATAGATATGCTTGATCAGCATTGTTACTCTGACACTTGATACATAAGGCCCCTGAT…
14	55	41	55_41	35	4.557	-0.0201	0.1091	0.3912	0.4117	0.284	0.265	0.31	none	TGCAGGTAGAACATTTCCAGATAAAAATGAATATCCTATATATCACATTGGCTACAAATGGCCTGTTTGCAAGGAACTTGAAATGTTTTATCAACTATTAACTTAGTCCGGCCCGAAGCTCGTTCTAGCAAACTTGCAAC	TGCAGGTAGAACATTTCCAGATAAAAATGAATATCCTATATATCACATTGGCTACAAATGGCCTGTTTGCAAGGAACTTGAAATGTTTTATCAACTATTAACTTAGTCCGGCCCGAAGCTCGTTCTAGCAAACTTGCAACATTGCATAAAATATTCTGGGCCCTCAGAGTTTCCCGGGCCAGTGCGCTCCAGACAGGCAGACACAGCTGTACACTATTTGCGCAAGGGATAAGAAGTGATCAGGTAGGCCTTTTTATGACGTTTCCACCGGACCAGAGCATTAAAAATCTTTTACCCTTTCATGCAGAGTGGTTATTAAAAGAGAGAGCTAAAAATATTTTTCAAATAGGCTACATTGAGGAACTATTGTCATTCTCAATGGATGTAAAAACAGACTTT…
15	56	55	56_55	5	20.506	0.0086	0.0932	0.4	0.456	0.291	0.3	0.444	none	TGCAGGTTGTCGAATCCAAGCTGTGTAATAGCTACCTACAGAGTATAAAACCTTTCAGGAGATGGTCAGTGGTTGACCTGGCTGGACAGTCATAGAGGCTGGCTGAGTGAGTTCAATGCTGTTCACACCTGTGAAAAACA	TGCAGGTTGTCGAATCCAAGCTGTGTAATAGCTACCTACAGAGTATGAAACCTTACAGGAGATGGTCAGTGGTTGACATGGCTGGACAGTCATAGAGGCTGGCTGAGTGAGTTCAATGCTGTTCACACCTGTGAAAAACAATAATGAACAATATTAATAACATCTCACAATAACAAAAACGTTTGTTGTGTTTTCCCCCAAAACCCAGACTCACAGGAGACAGCTGCCAGCAGCAGCAGAGATGCAGGGAACATGGTTTGTGTTAAAGCTGAACTACTGGGAGCTGCTCTTCTCTATTCTCCAGGACTCAGAGGGACGTACTAGGACTCTCAGATACAGAGAGGGTTTATATAAGGAGGACGTAGAGGGAGAGAGGGGAATAGGGGAAATTTGCATAGG…
16	59	116	59_116	NA	NA	0.0111	-0.0179	0.0367	0.0363	0.01	0	0.045	none	TGCAGGACCTGTTGGTGGTGTGGGACGCCCTGTTTGCTGACAGCATCACTCTGGACCTGGTGGACTATGTCTTTGTAGCCATGCTGCTCTATATCAGAGACGCCTGTAAGGACCTCCCTCACTGCCAATCAATACATATG	TGCAGGACCTGTTGGTGGTGTGGGACGCCCTGTTTGCTGACAGCATCACTCTGGACCTGGTGGACTATGTCTTTGTAGCCATGCTGCTCTATATCAGAGACGCCTGTAAGGACCTCCCTCACTGCCAATCAATACATATG
17	63	60	63_60	NA	NA	0.0067	-0.0636	0.0933	0.0896	0.085	0.031	0.024	none	TGCAGGGGTTTTGAACATGATCCCTCAAACAGCCTCGATTGTTATTCACCTGGAACTGGCTGTCGACTGAGCTCACAGACTACTATGCAGGCCAAAATGCCACTGTAGTCCGTCAGCTATATATTTTTCTGTGTTCTTTT	TGCAGGGGTTTTGAACATGATCCCTCAAACAGCCTCGATTGTTATTCACCTGGAACTGGCTGTCGACTGAGCTCACAGACTACTATGCAGGCCAAAATGCCACTGTAGTCCGTCAGCTATATATTTTTCTGTGTTCTTTTATTTTTCCTGTTGTTTTTTAATCTTATTTGATTTGAATCCCAACCTATACAATCCCACTGAAGTCCCACAGCACCATAAAAAAACGGACAGACCAGGAAGGATAGAATGCCTGATTCATGTACAGAGTCTGTCTGTCTGCTCTCTCCCCATCAAAACAGACTACTGTCTCTCTACAAATACCCGGGTGGAACGACAGAATGCGACAGACCTGCAAAATGCATGGTGGCGTTAAGCCCTGTTCTCTTTGGCAAAGTGAAC…
18	65	114	65_114	36	34.026	0.1255	0.3455	0.2922	0.5023	0.731	0.412	0.455	none	TGCAGGCCACCGTAGTCTCCTCTGCAGCGGCGCAGAAACAGGCGCCGTGGCTCTTCTACTTTGTCCTCTCGGCCGGGGAGACCTGCCTGGGTAAGTGTCAGGGATACGCTTTGTCTGCGTCCAAAATGGCACCCTATTCC	TGCAGGCCACCGTAGTCTCCTCTGCAGCGGCGCAGAAACAGGCGCCGTGGCTCTTCTACTTTGTCCTCTCGGCCGGGGAGACCTGCCTGGGTAAGTGTCAGGGATACGCTTTGTCTGCGTCCAAAATGGCACCCTATTCCCATAGGGCTCTGTGTAACGTAGTGCACTATGTAGGTAATAGGGTGCCATTTGGGACACAGGCTTTGTGTCCAGTGTGTGGGGAATTGTACTCTTGTGTACCAGAAGATACACTGACACAAGAGGATTTGGAGGGAATGACCAGAATAAAAATGTGATGGTGATAGGGAGTGTTTGTAGTAATGTGTGTGTGTGTGCAGGTTCCCTATCAGAGGAGGGCCTCCACCTGTACCTGCGAGCTCTGCAGACCCTCCTGCCTCT…
19	67	72	67_72	25	26.68	-0.0037	-0.1454	0.3234	0.2808	0.791	0.842	0.864	none	TGCAGGCTCACAATGTCTGCCTCGGCGTAGTGGGGAGCCCCGTCTGAACCACAGGCCTGGGGCGGTCTGGAAGAGGAGCTAGTCGCTGCTGTGGAGTACACAGAGCATAGGTTCACACTTCAATAAGCTGTGACCTGATC	TGCAGGCTCACAATGTCTGCCTCGGCGTAGTGGGGAGCCCCGTCTGAACCACAGGCCTGGGGCGGTCTGGAAGAGGAGCTAGTCGCTGCTGTGGAGTACACAGAGCATAGGTTCACACTTCAATAAGCTGTGACCTGATCAAGACCATTGAAATGTTCTTGTGACCCTCCAAGTTAACAACACTGATATTTCTAGCCACAGGCCTGTCTTAATAAGCCACCACCCAAAAGTAATTAGGGGTCACTAGACCCACGATTTGATAAACACTGGCTGAAAGGGACATTACACTCCAAAATCAAAGTTTGTCATATTTTTTTCACACCTCAAAAGTAGTCTAACGTCAAGATTAGTCCATGTCCCTCACCATCGCTGAAGTCTGAAAAAATCTGTTAAACTTTC…
20	68	60	68_60	5	27.054	-0.0006	-0.2234	0.4496	0.3754	0.731	0.711	0.812	none	TGCAGGATTTAGTTATAATATATAATATTTTAAAATATTCAAAAATATTTGAAGAAATAATAGATATGTGTGTTATTACCTATCCACAACCATCTGAATGTGTTGCTATCCTCATAGAGCAGGTGTGTGGTACTGGTGGG	TGCAGGATTTAGTTATAATATATAATATTTTAAAATATTCAAAAATATTTGAAGAAATAATAGATATGTGTGTTATTACCTATCCACAACCATCTGAATGTGTTGCTATCCTCATAGAGCAGGTGTGTGGTACTGGTGGGAGGTTTTTGTTATGGTGTGTATCACTGTGACTATACGGGGGCCACAGTGATATTATGCCGTACAAAAACCCCTTTGCTCCTGTATGGACACATCAACACTGAACAGGTCAAATAAACACCCCCCACGACAATGGTACCAATGTAAACCTAATGAAACCTCACCATAAACATGATTTGGCCATAGCCATGATATTGGATTTTATACTGTGACATAAATCCATACATTTGCAAACAACTGTCACAAACTGACAATGGATAC…
21	83	55	83_55	NA	NA	0.0613	0.0932	0.3215	0.3918	0.851	0.719	0.639	none	TGCAGGTTTTGCTCCACAACATCTGTAGAGTGTGACCCTACCTCACACAGGAAGTGGCGCAGGTCCTAACCCAGGCACTCGTCATATCCCGTCTGGACTACTGCAAATCTCTGTTGGCTGGGCTCCCCATGCAACTTATC	TGCAGGTTTTGCTCCACAACATCTGTAGAGTGTGACCCTACCTCACACAGGAAGTGGCGCAGGTCCTAACCCAGGCACTCGTCATATCCCGTCTGGACTACTGCAAATCTCTGTTGGCTGGGCTCCCCATGCAACTTATCCAGAACGCCACAGCCCGTCTGGTGTTCAACCTTCCCAAGTTCTCCCATGTCACCCCACTCCTCTGGACACTCCAGTGGCTCCCAGTCTAAGCTCCTTCAGGCTATGCTCAAACCCTACATCCAAACCTGAGCACTCCATTCTGTCACCTCTGGTCTCTCCCACTTGGGAGGTCTGCTCCCGCTCAGCCCAGTCAAAGCTCTTCTCTGTCCTGGCACCCCAATGGTGGAAACAGCTTCCCCCTGATGATAAGACAGAGTC…
22	86	30	86_30	NA	NA	0.0211	0.0571	0.3814	0.4401	0.764	0.571	0.7	none	TGCAGGGTTGCCAGGTTTAGTTAAAATTTATAGCCCAATGACTACTCAAAACCCTCCCACAAGGTCTGAAAAGTAGACCCATTTTTTTTTCGCATCAAGAGAGGATTTGCCACATTTAGCCAATTGACCGTTTTTCCAGA	TGCAGGGTTGCCAGGTTTAGTTAAAATTTATAGCCCAATGACTACTCAAAACCCTCCCACAAGGTCTGAAAAGTAGACCCATTTTTTTTTCGCATCAAGAGAGGATTTGCCACATTTAGCCAATTGACCGTTTTTCCAGAACCTTATTGAGAGAATTAAGAAGGAATCTCGACTTAACTTCTAATGACCAAAGAAGCAAAATTAGTTTTTCCATTAATAATAATTATTGTGAGCTAACGTGACTAATAAAGGAATTTGAATATGTCGCAAGAGAAAATATAATTTGCCCATATTAAACTTTTAAAAAAGAATGTTAGGCAACGGTTGTGCCGTTATTATGTGCCAGATGGTAAGACTGCAAACCGTTATAAATGGCCTATTTGCGAGATTGACTTGTCA…
23	91	95	91_95	NA	NA	-0.0143	-0.0491	0.1093	0.1041	0.938	0.967	0.932	none	TGCAGGAGGCCTTTTGCCTTTTGGTAGGCCGTCATTGTAAATAAGAATGTCTTCTTAACTGACTTCTCTAGTTAAATAAAGGTTAAATAAAAATAATAATAAAACAAAATACATGAAAATAGGGAATAGGGTGTCATTTG	TGCAGGAGGCCTTTTGCCTTTTGGTAGGCCGTCATTGTAAATAAGAATGTCTTCTTAACTGACTTCTCTAGTTAAATAAAGGTTAAATAAAAATAATAATAAAACAAAATACATGAAAATAGGGAATAGGGTGTCATTTGAGACGTAACTGTTTAAACCACTGTCTGTTGTGCCATGCACTTCAGAATGGGCGAGAGAGACGGGCACTGCCATGGCATCGTTGGCCGAGGGCCCCGTTGCTCTGAGATTTGCTCCACTTGGCGCCGTGCCACCATGGAGACAGTCTCCCGCCTCTGGCGTCATGAGCCCGTCCACACCCGACGGTCATATTTCACCAGGAGTGCCTAGCTGCCCAGATAGACAATCCCATTAAGGTTTACTACTGTCCCCATAAACCAC…
24	98	60	98_60	7	38.658	-0.0186	0.0603	0.2239	0.2195	0.132	0.111	0.13	none	TGCAGGAATCCCGTGGATGACTGGAGAAGGGCGAGTGGTGGGCCAAGGACATACTCAAACGGGCAACTACACGCACTCACACGCACTCACAGCCACAAGCGCACACACATAAAAACAACACACATTCCACAGGCAGTGAG	TGCAGGAATCCCGTGGATGACTGGAGAAGGGCGAGTGGTGGGCCAAGGACATACTCAAACGGGCAACTACACGCACTCACACGCACTCACAGCCACAAGCGCACACACATAAAAACAACACACATTCCACAGGCAGTGAGGGCTGTGAGTTGCAGAGCTGACAGAATGCTGCAGCCTAGGTCTGAATGAGGAGGAGAAGAGAGGAAAGAGGTGGCTGTACACACAGTTCTCCCTCCGCCTGTCTTTCTAGCACTGCAGGGTACCAGGGGGCCAAGCCTGTCGCCTGCAGAGGAGAGCCACGTCCCTGGGGGAGTGGAGTGTGTGTTTGTGTATACTGTATGTGTGTGAGTGAATGAGAGAGACTGTAGGTCTAATTATGTGTATGTTCATAATGTGTGT…
25	103	77	103_77	30	45.049	-0.0103	0.0691	0.3725	0.4056	0.255	0.25	0.333	none	TGCAGGTGAAAAACCGGATGTGGAGGTCCTGGACTGGCGTAATTACATGTGGTCTGCGGTTGTGAGGCCGGTTGGACGTACTGCCAAATTCTCTAAAACGATATTGGAGGCGGCTTATGAAATGAACATTAAATTCTCTG	TGCAGGTGAAAAACCGGATGTGGAGGTCCTGGACTGGCGTAATTACATGTGGTCTGCGGTTGTGAGGCCGGTTGGACGTACTGCCAAATTCTCTAAAACGATATTGGAGGCGGCTTATGAAATGAACATTAAATTCTCTGGCAACAGGGCCTCCCGAGTGGCGCAGCAGTCTAAGGCGTCACTACAGACCCGGGTTCGATCCCAGGCTGTGTCGCAGCCGGCCGCGACCGGGAGACCCATGAGGCGGCGAACAATTGGCCCAGCGTCGTCCAGTTTAGGGGAGGGTTTGGCCGGCCGGGATGTCCTTGTCCCATCGCGCTATAGCGACTCCTGGTGGCGGGCCGGGCGCATGCACACTGACATCGGTAGCCAGCTATACAGTGTTTCCTCTGACACATT…
26	107	7	107_7	NA	NA	0.0882	-0.0996	0.2721	0.2614	0.08	0.289	0.091	none	TGCAGGTCGCCGTTAATGAGGATGAGGTCATCAGCGGTCGGCAAGAGGGTGAGGTCATCAGCGGTCGACGTGGTCCGTGCTTATCTCCTAGCGACCTAGCCTGTGTAGGCTCTGTCTTTGATGTGCTGCTCCCTTTGAAC	TGCAGGTCGCCGTTAATGAGGATGAGGTCATCAGCGGTCGGCAAGAGGGTGAGGTCATCAGCGGTCGACGTGGTCCGTGCTTATCTCCTAGCGACCTAGCCTGTGTAGGCTCTGTCTTTGATGTGCTGCTCCCTTTGAACAAGTTTGGTTTGAGTGACGGGGGAGAAGGGGGAAAAGGGGAGAGGAGAGGAGAGGAGAGGAGAGGACTCCTGGCGGTAACAGTGGGTGGAACAGAGGGAGAGAGCACTAGAGAAGCTGAGAGCTCTTTAATGAACCAACTCCACTGGACATTCCTACCAAAACTCGCCCTGTGACTGCCCCCAAATGGTACCCTATTCCCTGTATAGTGCACTACTTTTGACCAGGGCCCATAGGGCACTAAATGGAACATGGTGACAT…
27	119	11	119_11	35	30.49	0.0144	0.0469	0.3092	0.3349	0.147	0.289	0.196	none	TGCAGGAGGGGGACCTGCAGTTCCACATCCCTCGGGTGAAGGACGCCTGCAAGGTGGAGGTGGTGCTCAACGAGCCAATCACGCAGAGGGTGGGGACGCTGTCGCCTCAGGTAATGTAACTGTCTTCTTTGTAGCAGATG	TGCAGGAGGGGGACCTGCAGTTCCACATCCCTCGGGTGAAGGACGCCTGCAAGGTGGAGGTGGTGCTCAACGAGCCAATCACGCAGAGGGTGGGGACGCTGTCGCCTCAGGTAATGTAACTGTCTTCTTTGTAGCAGATGAACAGGTGGTAACCATTGCTTTTCCAGTTGTACGTTGAATAGTCCTCTAAGAGTGGATGATAGGAGACAAGCACACATTGAAAACCCTGCACATGGAACACAGGAACCCAAGTAAGGTGTCTTTTCACCTGCCTGTTTGCCACTTAGTGGTGGTGGACCTCTGAAAATGTCCTACCTGTCACAACTGGAACAAAAGTCTGAACAACCTTTAACTGTCCAGGAGAACGGTTAGAGACAGACAACTGCCCTGGGGTAAACC…
28	123	28	123_28	4	50.564	0.0482	-0.1182	0.5159	0.5023	0.361	0.605	0.477	none	TGCAGGATGTTGACCAGGTGGTACGGAGCCCACGAGAGGGCGAAAGCCAAGACTATCAGTGCGATGAAGCGGTTGGTCTTCCTGTAGGAGCGGTGGTGCCAGTGGGCGCAGCTGGATGCTAAGGTACGAGCGATACGCAA	TGCAGGATGTTGACCAGGTGGTACGGAGCCCACGAGAGGGCGAAAGCCAAGACTATCAGTGCGATGAAGCGGTTGGTCTTCCTGTAGGAGCGGTGGTGCCAGTGGGCGCAGCTGGATGCTAAGGTACGAGCGATACGCAAGTAGCAGACCGTCATGATGCTGAAGGGGACCAGGAACGCAGTAACTGTCTCTAGGGAATAGTGGAACACCTGGTAGAGAGGATAGGACCAGAAACAATTTTATTTCATTTGATTTCATGCGTTTTAGTAAGAGTGTCTTTAAATGAGTGTAATTACATATTTTATCTATTTAAATTGCAGTACTTGTCTGTTACAAATAAATGCATCAAAAACAATGTTGACAGATTGATCGATTGTTTTAGCTATATCCACATCTATT…
29	124	75	124_75	NA	NA	-0.0056	-0.0027	0.0133	0.0133	0.02	0	0	none	TGCAGGGGTAAAGACCGGACTGTGTTTAAACTCTACAGGGACCTGTGAGATACATGGCTGGTGTCCCGTCGAGACGGGGCGTAAACCCTCGTGAGAATTCATCCTCTTTTGCATTGACTCTCAGTATAAATGCACCCACT	TGCAGGGGTAAAGACCGGACTGTGTTTAAACTCTACAGGGACCTGTGAGATACATGGCTGGTGTCCCGTCGAGACGGGGCGTAAACCCTCGTGAGAATTCATCCTCTTTTGCATTGACTCTCAGTATAAATGCACCCACTACATACACTACGTTGTGTACTTCAGTATGAAGTACCTTGTCCTGATCATCTACTATTATGTAGCAGTCACTCTGGTTTAACACTTTTCCCCTTAATTTCCAGGGATGCTTTATTAAGCAAGGCAGAAAACTTCACAATTTACATCAAGAACTCTGTCAGGTTTCCGAAGTTTGAATTCTCCAAGTAAGTGGTTATGAGTGGTGTTAAGTGGGGCTTATTCATGCAGACCTCAGGGTAGTAGAGGCAATCTTTCTCTAGG…
30	138	58	138_58	NA	NA	-0.0084	0.1398	0.0636	0.1007	0.073	0.062	0.023	none	TGCAGGTAGAACATTTCCTGATAAAAACAAATCCCATTGTCTATGCATGGCCTGTCTCCAAGGAACTTGAAACATTGTATGAACTATCAATTTGGTCCACCAGTGGTTATCGAAAGGGAGAGAGATGGAAAGATTTTTAA	TGCAGGTAGAACATTTCCTGATAAAAACAAATCCCATTGTCTATGCATGGCCTGTCTCCAAGGAACTTGAAACATTGTATGAACTATCAATTTGGTCCACCAGTGGTTATCGAAAGGGAGAGAGATGGAAAGATTTTTAAAATAGGCTACATTCAGGAACTATTGTCATTCTCAATGGATGTAAAAACAGACTTTGTTTACTTGCTGTTTGAGGTGAAGGAAAATGTTATTTTGAGAAAGCTCTACAGCTCATTAGCGGTGGTGAATTAAGACAATCAGAAATACTATCAGATCCCCAAATGGGCAAATTCATAAGCCTATATTTGCGCGCAGGCCAGGTAGCCTAGGCCTACTTCTATGCGTAATCAGGTGCGCGTTCTTACTCAACACTGACAGGAG…
31	154	105	154_105	NA	NA	0.1165	-0.1284	0.1373	0.1286	0.029	0.176	0	none	TGCAGGGCCTCAACAACCGTCTGGCCACCTACCTGGACAAGGTGGGCGGAAGGTAGCCTAGAGGGTAGAGGTTAGAGAAGTGGTTCAGCAACCGGAGGGTCGCTGGTTCGAATCCTAGATCTGACAGGAAATCTAGTGGG	TGCAGGGCCTCAACAACCGTCTGGCCACCTACCTGGACAAGGTGGGCGGAAGGTAGCCTAGAGGGTAGAGGTTAGAGAAGTGGTTCAGCAACCGGAGGGTCGCTGGTTCGAATCCTAGATCTGACAGGAAATCTAGTGGGGAGTGAGCTAGCAACCGGACGGTTGCTGGTGTCTCTATCCTGAACAGAGGAGGCTGGTGGGATGAGCTTAGGCGGAAGAGCTCATTGTAATAGCTGTAATGAAGTAAATGGAATGTAGTCAAACACATCAAACATATGGAAACAACGTTTGACTTCATTCCATTGATTCCATTCCAGCCATTACAATGAGCCCGTCCTCTTCTGATCCTGAATGCCATCCTGTCGTTGTACCCTTGAGCAAGCACTTTGCAAGATAATG…
32	156	113	156_113	NA	NA	0.1305	0.5166	0.0423	0.1072	0.989	0.842	1	none	TGCAGGCGCCCTGCCCGCCACAAGAAGTTGCTAGAGCGTGATGAGCCAAGTAAAGCCCCCCTGGCCAAACCCAGACGACTCTGGGCCAACTGTGCGCCACCCGGGTCTGTAGTGACGCCTCTAGGCCCCCGTACAATCAC	TGCAGGCGCCCTGCCCGCCACAAGAAGTTGCTAGAGCGTGATGAGCCAAGTAAAGCCCCCCTGGCCAAACCCAGACGACTCTGGGCCAACTGTGCGCCACCCGGGTCTGTAGTGACGCCTCTAGGCCCCCGTACAATCACTTTTTAATGCTGATTGTTGAGTTTGCCACTTTTGTGACTGGCTTTGCCTTATAATCTTTAAGCTGTGTTATATTATTCCTGTTAATGGATGTGTTCTGATCCACAATGATTTCCTTGAGATATTTCTGATTTTGAGGAGTGCCTAGTTTCTCAATGACCGTGCTAATGACATCTTTGCTTGCACAATTGCGTGTATCCAAACCCAGACGATTTTGACATTTATCTAGGATGGACTCCCAGATTTTGTTGCACAAGCTGG…
33	157	89	157_89	NA	NA	0.1114	0.1943	0.3549	0.4948	0.745	0.406	0.559	none	TGCAGGGTGGCATGTCTTTGATCTACCTGTGTGTGAAGGACGTATTTCAGCTCATCAACTACTTCAGCTTCAACTACTGGCTGTTCATTGGCCTCTCCATCGCCAGCCAGATATACCTCCGGTTCAAGGCTCCCAACATG	TGCAGGGTGGCATGTCTTTGATCTACCTGTGTGTGAAGGACGTATTTCAGCTCATCAACTACTTCAGCTTCAACTACTGGCTGTTCATTGGCCTCTCCATCGCCAGCCAGATATACCTCCGGTTCAAGGCTCCCAACATGCCCCGGCCCGTCAAGGTAAGGACCTTATTCACCGTTACTAAATATAATTTAATTCCTGTCAATTATGTACTTTTCTATCAGTTATTTTTATAAAATGCTCTGAGGAATGTGTGGGAATATATGCATAATTAATGTTGAGTTCCTCTCTGCTCTTGCCCCCTCTCTTCAGCTCTCTCTGTTTTTCCCTATAGTGTACTGCCTATGCAGTGTGTTCCTGGTGGTAGTACCTCTCTACAGTGACACCATCAACTCTCTGGTG…
34	171	95	171_95	NA	NA	0.0924	0.3515	0.0456	0.082	0.99	0.882	1	none	TGCAGGGGTCTCAGGACACAGGTTATACACAGATAACTGCCAAGATAAAGTAAACACCAGCATAAAGTGGTCACTGTATGGAAAGGGGAGACTCAAGTGTCAGGGGACTCTTCTGAAGCTGGTACCATCAATGCGTTTCT	TGCAGGGGTCTCAGGACACAGGTTATACACAGATAACTGCCAAGATAAAGTAAACACCAGCATAAAGTGGTCACTGTATGGAAAGGGGAGACTCAAGTGTCAGGGGACTCTTCTGAAGCTGGTACCATCAATGCGTTTCTCTGGGCTATAGTAGTAAAAGCCAAATTCAATATTTTATCAAATAATTGTAAGAAACATACAGTTGAAGTCGGAAGTTTACAAACACTTATGTTGGAATCATTAAAACTTGTTTTTCAACCACTCCACAAACTTCTTGTTAACAAACTATAGTTTTGTCAAGTCGGTTAGGACATCTATTTGTGCATGACACAAGTAATTTTTCCAACAATTGTTTACAGACAGATTATTTCACTTATAGATCACTGTATCACAATTCCA…
35	182	36	182_36	NA	NA	0.0021	-0.0911	0.3763	0.3655	0.19	0.306	0.22	none	TGCAGGAGCACAGTGCTGCGTCCCTCCTCAGGCTCGGTGCCGTTGACAGACAGTGAGTCCTGGCTCAGCTGGAACACTCCGTGTGCGTCGTCAGAGGCAGCGATGGTCACGGTGATATGGGAGGCGACTCCCAGACTGGC	TGCAGGAGCACAGTGCTGCGTCCCTCCTCAGGCTCGGTGCCGTTGACAGACAGTGAGTCCTGGCTCAGCTGGAACACTCCGTGTGCGTCGTCAGAGGCAGCGATGGTCACGGTGATATGGGAGGCGACTCCCAGACTGGCTATATAGAAAAACCGTCACGCAACTGTAAAGGCTGCCCTTATTTTCATAGTTACAATTTGTTAAAATTAGTCATCGAAGTTGAATTCTATTGATCCACTTGAAATAATAGCACTGAAGACTGCAGTGCATTGTGGGTTTTTAATAAGGTTGAGGGTGGACCCCAACAGAGAAACAATGAGCCTTGGTGTCTGTGACATTTCGGTTCACCACTTACCACTGCTGCCCTCCACTCAATAGAATGCCTATTTGCTTTCCCAC…
36	191	107	191_107	29	47.348	-0.0212	0.3293	0.3064	0.5059	0.452	0.538	0.5	none	TGCAGGCAGATAGCAAAGCAGACTATCCACTCCAGCGCTCCTCTCAGAGTCTGTTCATCTAGAGACAGAAAGCCATGCTTGACCACACAGGACCTTGTTGTGACTACTGCACACTACACAGGTGACGCCAGGGGCAACAC	TGCAGGCAGATAGCAAAGCAGACTATCCACTCCAGCGCTCCTCTCAGAGTCTGTTCATCTAGAGACAGAAAGCCATGCTTGACCACACAGGACCTTGTTGTGACTACTGCACACTACACAGGTGACGCCAGGGGAAACACAACCACAGTTATACCTAAACAATAAAACCCTGGGTAGTCCAGTATCTGGTCCAGTATGATCTGGTTTTACATGTCCGCTGTCTCCATTCCCTCAGCGTGACATCAGCCTAACCCCAGGGACTCATGGGCCACGATCACTCATTCTCGGCCAATGACAGCGGGAGGAATGAATAAAGTCACGCCAACCAGAACAATGGATGTCAGGAGTGTCACCGTGCGTTTCCTTACCTCTGAGAAAACAGCTTCCTAAAACCACTGC…
37	203	126	203_126	14	39.545	0.0049	0.5932	0.1537	0.3411	0.255	0.278	0.111	none	TGCAGGCGCCCAGCCTGCCACAAGAGCGTGATGAGCCAAGTAAAGCCCCCCCGGCCAAACCCTCCCCTAACCCGGACAACGCTGGGCCAATTGTGCGCCGCCCTATGGGACTCCCGGTCACAGCCGGCTGTGACACAGCC	TGCAGGCGCCCAGCCTGCCACAAGAGCGTGATGAGCCAAGTAAAGCCCCCCCGGCCAAACCCTCCCCTAACCCGGACAACGCTGGGCCAATTGTGCGCCGCCCTATGGGACTCCCGGTCACAGCCGGCTGTGACACAGCCTGGGATCGAACCCGGGTCTGTAGTGATGCCTCAACATACCTGAACTTTTGGAATGAAGGAGTTCCTTGAAGAGCATTCTGCACCTGCAACATAGCCATGTGTTAGTGGGCTTACAGACGTCAAGTACACTCTTAGAAAAAAAAGGTGCTATCTAGAACCTAAAAGGGTTCTTCGGCTGTCCCCATAGGAGAACCCTTTGAATAACCCTTGTTGGTTCCAGGTAGAACGCTTTTTGGATTCTACAAGGAATCCAAAATGG…
38	204	104	204_104	1	13.092	0.0693	-0.0726	0.4471	0.5033	0.559	0.318	0.694	none	TGCAGGGGGGAGTGACGAGTCACTACATTTACATTTACATTTTAGTCATTTAGCAGACGCTCTTATCCAGAGCGACTTACAGTTAGTGAATACATATATATATATTTTTTATACTGGCCCCCCGTGGGAATCGAACCCAC	TGCAGGGGGGAGTGACGAGTCACTACATTTACATTTACATTTTAGTCATTTAGCAGACGCTCTTATCCAGAGCGACTTACAGTTAGTGAATACATATATATATATTTTTTATACTGGCCCCCCGTGGGAATCGAACCCACAACCCTGGCGTTGTAAACGCCATGCTCTATCAACTGAGCTACATCCCTGCCGGCCATTCCCTCCCCTACCCTGGACGACGCTGGGCCAATTGTGCGCCGCCCATGAGTCTCCCGGTCGCGGCCGGCTGCGACAGAGCCTGGATTCGAACCAGGATCTCTAGTGGCACAGTTAGCACTGCGATGCAGTGCCTTAGACCACTGCGCCACTCAGGAGACTGGCTCTCATCCTGCCTTTCCTTCTTCCTGCCACGCCAAGAGG…
39	226	66	226_66	9	41.133	0.0534	0.1512	0.3691	0.4505	0.444	0.167	0.4	none	TGCAGGCTCTGTTTTGGTTTCTTCCATGTTCCCCCTCTCTCTCTAGTCTAGATCCATCACCTCTGCTACCAGAGCCTCTCTATCTCTCCTGATGATTGTTGGACATTCTGCTGCATATCAGCTATTAATAACCTTGCTGT	TGCAGGCTCTGTTTTGGTTTCTTCCATGTTCCCCCTCTCTCTCTAGTCTAGATCCATCACCTCTGTTACCAGAGCCTCTCTATCTCTCCTGATGATTGTTGGACATTCTGCTGCATATCAGCTATTAATAACCTTGCTGTTTGGTTATCTTCTTTATGCATGACTCTCAACACATTTTCTCTTTTATAATATTCAGCGTTTTACACTTGACCTGCGGTTAGTCGTCTTCATTTATCTTCAAGCGCCTTGAATCCACTTAGCTGTCTCCAGTGGTTTCTCTCTCACTGTCCTTTTCTCTCTTTATCTCTCCCCCCTCCATATCTCTCCCCCCTTCTCTCTCCCTCTCTCTCTCCAGAATATCAGGTGTTCGTTCACTGTTCCACACTCCGTCATCCTCTC…
40	228	27	228_27	4	84.751	0.0815	-0.0739	0.0725	0.0703	0.009	0.1	0	none	TGCAGGAGCTCTGCCTGGTCTGGTCTGGTCTGCACTCCCCTAGCCTGGTTAATACATTATGCAGCTGGCGACGGGCATGGGCTGCAGCTTAGATCATTATGACAAATGGGAGGTACCTGTGGTTACTTATTCTTCTGTGG	TGCAGGAGCTCTGCCTGGTCTGGTCTGGTCTGCACTCCCCTAGCCTGGTTAATACATTATGCAGCTGGCGACGGGCATGGGCTGCAGCTTAGATCATTATGACAAATGGGAGGTACCTGTGGTTACTTATTCTTCTGTGGTTAACTTGACATAAAGAGAGAAGAGGAGGGGCTTGGGTTGTGCTGCAGTACTGTACTGATGCTAGGTTAACTGGGAGAGGCACTGTGGGCTAATAGCAGTTGAAAATAGATGAAGGGAGCCGTCTACCAATCCACTATGTTTAGAGACGTCAGTTGTTCCTGACCATAGGACTTTACCAGTGTGGGTTGTGTGTGTGTGTGTGTGTGTGTGTGCGTGTGTGTGTGCGTGTGCGTAAGCGTGCGTGTGTGCATACAGTAT…
41	229	96	229_96	NA	NA	-0.021	1	0	0.0143	0.979	1	1	none	TGCAGGATTGGGTCACCGCTTTGATGTTAGCGGAGAACGACAGGGTGTTGTCCAGGGTCACGCCAAGGTTCTTTGCACTCTGGGAGGAGGACACAATGGAGTTGTCAACCGTGATGGCGAGATCATGGGAGGAAGAGCAG	TGCAGGATCGGGTCACCGCCTTGATGTTAGCGGAGAACGACAGGGTGTTGTCCAGGGTCACGCCAAGGCTCTTCGCACTCTGGGAGGAGGACACAACGGAGTTGTCAACCGTGATGGCGAGATCATGGAACGGGCAGCAG
42	233	8	233_8	17	55.579	0.077	0.0588	0.2428	0.2964	0.294	0.029	0.214	none	TGCAGGCCCACAATCCATTACTTCCTGTGGCACCAGTGACCACCGCCACTCTATCAGCTCCCTGTCAGGCCAATTGGATCCATACGCTGCTAATAAGCCCCCCTCCCATCACAGGTCACACACACTCAGGCTGTCCATCC	TGCAGGCCCACAATCCATTACTTCCTGTGGCACCAGTGACCACCGCCACTCTATCAGCTCCCTGTCAGGCCAATTGGATCCATACGCTGCTAATAAGCCCCCCTCCCATCACAGGTCACACACACTCAGGCTGTCCATCCTCCTTAGTCCCCACCAATCTGTGAACCATTATCCCAGTTTACTGTCACAACGTTCAATGGTTATTACATCTAGCACACTAGAGTTGTTCAGACTCTCTTAGATCCTTCTACTTGTCATGTCTTTAGTCTGTATGAACTCACATCTAGCAGAGTACTTCACTGTCCCCTCTAGCCTCTGACAGTATGTATCTCAACATATACACTGTCATTGGGCTCTCTTCACCCTGCAATTGTGACTTGACATAAAAAGGTGCAAGAA…
43	235	45	235_45	NA	NA	0.0078	-0.0377	0.056	0.0548	0.945	0.971	1	none	TGCAGGACCAGCTAGCATTCCCTCTGCCTGCTTCCCCTAGCATCTGAGGGATGTTGTGCTTTGCATGGTAATTAGGTCCCTTTGTTCCAACTGTTTGGTGGTGTAAGCGCTGGGGGTGGCAGAGGCAGGCAGGGCTGCAC	TGCAGGACCAGCTAGCATTCCCTCTGCCTGCTTCCCCTAGCATCTGAGGGATGTTGTGCTTTGCATGGTAATTAGGTCCCTTTGTTCCAACTGTTTGGTGGTGTAAGCGCTGGGGGTGGCAGAGGCAGGCAGGGCTGCACGCTGAGCCCTAGGGTGAGTGTACTCTGTGGAGGTGGCTGGAGCGCAGGTTGGGCTTCTATCTCCATGTCCAGCGACAGGACCAATGCTCCACTTCATATTATAGGATAGGTGCGTCTTACAGTATTTGTTTGGGTGTTTGGATGCGTCCATGAAGTGTTGTTTGTCTGTGAAGTTTCTGTCTGTCTGTCTGCTGATATGTCTGTCTGTCTGTTTGTGATTTTCTGTCTGTATGTCTACCTGCTGGTTTGCCACAGTGTT…
44	238	130	238_130	NA	NA	0.0673	0.0651	0.4011	0.4981	0.651	0.368	0.636	none	TGCAGGCTGCATCAGATGACCTGGCCTCCACAATCACCAGACCTCAACCCAATTGAGATGGTTTGGGATGAGTTGGACCGCAGAGTGAAGGAAAAACAGCCAACAAGTGCTCAGCATATGTGGGAACTCATTCAAGACTG	TGCAGGCTGCATCAGATGACCTGGCCTCCACAATCACCAGACCTCAACCCAATTGAGATGGTTTGGGATGAGTTGGACCGCAGAGTGAAGGAAAAACAGCCAACAAGTGCTCAGCATATGTGGGAACTCATTCAAGACTGTTGGAAAAGCATTCCAGGTGAAGCTGGTTGAGAGAATGCCAAGAGTGTGCAAAGCTGTCATCAAGGCAAAGGGTGGCTACTTTGAAGAATCTCAAATATATTTTGATTTGTTTAACACTTTTTTGGTTACTACTTGATTGCATGTGTTATTTCATAGTTTTGATGTCTTCACTATTATTCTACAATGTAGAAAATAGTGAAAATAAAGAAAAACCCTTGAATGAGTAGACGTGTCCAAACCTGTGACTGGTCCTGTAAG…
45	246	49	246_49	10	4.361	-0.0117	-0.0322	0.3017	0.3153	0.213	0.222	0.147	none	TGCAGGAGTGAGTCACTGCTTTGATGTTTGCAGAGAATTACATGGTGTCGTCTAGGGTCACGCCAAGGTTCTTTGCACTCTGGGAGGGCGACACTGTGGAGTTGTGAACTGTGATGGCGAGGTCTTTGAGCTGGCAGGCC	TGCAGGAGTGAGTCACTGCTTTGATGTTTGCAGAGAATTACATGGTGTTGTCTAGGGTCACGCCAAGGTTCTTTGCACTCTGGGAGGGCGACACTGTGGAGTTGTGAACTGTGATGGCGAGGTCTTTGAGCGGGCAGGCCTTCCCCGGGAGGAGGAGCAGCTCTGTTTTGTCGAGGTTGAGCTTGAGGTGGTGGGCCGACATCCAAGTTGAGATATCTGCCAGTCACGCTGAGATGTGTGTCGCCACCTGGGTGTCAGAAGTGGGGAAGGAGAAAAGTAGTTGAGTGTCATCCTAGGAGAGACCATGTGAGGTTATGCCTGAGCCGAGTAATTTGGTGTATAGAGAGAAGAGGAGAGGGCCTAGAACCGAGCCCTGGGGTACACCAGTAGTGAGAGTAC…
46	247	131	247_131	NA	NA	0.0751	0.4576	0.0616	0.1218	0.009	0.139	0.045	none	TGCAGGAGATAATTATATTCTAGTCAGACCTGGGTTCAAGTAGTATTTGTTTTCTTTTGAGCCACATGGTTGTGGTTTACACTTTTGGGACTATTCCATTCCATTGGTCAGGAAAGCTCAGTCAAGCAGAGCTAAAGTAT	TGCAGGAGATAATTATATTCTAGTCAGACCTGGGTTCAAGTAGTATTTGTTTTCTTTTGAGCCACATGGTTGTGGTTTACACTTTTGGGACTATTCCATTCCATTGGTCAGGAAAGCTCAGTCAAGCAGAGCTAAAGTATTTGAAAGAAAGAAAACATACTTTTTGAACCCGGGTCTAATTCAAGTCCTAGTCAATGTGAGTTTGAGCTTTTCCCATTATAACTAGGTTTTCAACTGTCTTTTTCAGGGTCCAAAGTTGGAACCCCTGAAAGAAGATACACTGGCCAGTACATACAAATCTGTGAGTGATGATTGTTGTTACTCTAAATTCGATTCAGTTCAATGCAACTTTATTAATACCCTCAGGGGCAACTTAGGCCAGTCATTGGACAGTTATCC…
47	253	96	253_96	NA	NA	-0.0017	0.101	0.2228	0.2638	0.889	0.842	0.804	none	TGCAGGGTGTTCACCTTAGTGATGGTGGTGCTCAGCATCCTGTGGATCCCCATCATCCAGTCAGCCAACAGTGGACAGCTGTTTGACTACATCCAAGCCATCACCAGCTACCTGGCTCCTCCCATCACTGCTGTCTTCAT	TGCAGGGTGTTCACCTTAGTGATGGTGGTGCTCAGCATCCTGTGGATCCCCATCATCCAGTCAGCCAACAGTGGACAGCTGTTTGACTACATCCAAGCCATCACCAGCTACCTGGCTCCTCCCATCACTGCTGTCTTCATCATGGCGATCTTCTGGAGGCGTGTCAATGAGCAGGTCAGATCAAGGGTTTCATCACATTGTTGTGTGTTTGTCATAAAGCACATTGTTAAGATTCGATATAAAACACTGTCCCTTTGTGTGTGCGTTCAATGTGGGTGACTGTTAATACAGGGAGCCTTCTGGGGTCTGATCGTGGGCCTTGCTGTTGGCTTGGTGCAGATGGTGCTGGTGTTTGTGTATGGAACCCCATCCTGTGGAGAGATGGACATACGGCCAGCC…
48	254	63	254_63	13	10.195	-0.0001	-0.073	0.237	0.2187	0.161	0.075	0.136	none	TGCAGGATGCCCGAGGGACATGCGGTCCCGACAGAGATCATTGCGGCGCAGTCTGCATTTATCATGCTGTGGTTGGGAGCAGGCGGTCACACAGAAAACTTTGGGATGAAAATATTTCTTGTTGTCCCGCAGATTATTTG	TGCAGGATGCCCGAGGGACATGCGGTCCCGACAGAGATCATTGCGGCGCAGTCTGCATTTATCATGCTGTGGTTGGGAGCAGGCGGTCACACAGAAAACTTTGGGATGAAAATATTTCTTGTTGTCCCGCAGATTATTTGGAAACGGTCCTCTTTCTGCTTTGTATGTATTAGCCTACCTATTGTATTAAAAGCACATCTTTGTCGCATTATTCACACTCAGAATTTGCTGCTTCAAATTAAGTAGCCTACCTCTTCTGTCCTAGTTGAGCTGCGAGATCAAGTGCGCCTAGTACCTATATGTGTGGTCTCAATGAAAACGAGTAGGCTGCTGTCGTGGAAATTATTTTACAGGGACACTCGAAGTCAATCTTAAATGAATCATTGTTTATTGTCAGCG…
49	257	59	257_59	18	54.617	0.0198	0.0166	0.4549	0.5012	0.547	0.344	0.5	none	TGCAGGTACATTACTGTTCATTATGGGTTAACTGCTATGCTTTGTCATACAGCAAAACCTGTTCAGTAGGGCACACAATCTTTGTTCTTATTGGTCAAGATCAGATAAAACGTTATCTCCCATTCCTTGCCTGCTGAACA	TGCAGGTACATTACTGTTCATTATGGGTTAACTGCTATGCTTTGTCATACAGCAAAACATGTTCAGTAGGGCACACAATCTTTGTTCTTATTGGTCAAGATCAGATAAAACGTTATCTCCCATTCCTTGCCTGCTGAACATGGCCCTGCTGTCACTGAACACACTGACTAACACTAAGCAGCTTATGGTTTGGACTCTGAGGAAATGAATACCATTATTTGCATGTAAAACTTCTGAGGTTTCGTTAGTCATTGTGTTCGTTAATATATTTCACTCTGCCTCCCCTGTTTTTACTCATAGGAAAGAGAAAGTCACCAACATTACTCAGGACATGTTCACAACTTCATTCATGTTGATTGAAGTGTCTGTGGTTTTGTGTTAATCATATGATCAATGGCC…
50	259	27	259_27	38	42.038	-0.0032	0.1245	0.4324	0.4683	0.648	0.553	0.696	none	TGCAGGTGAAGAAGCCGCATGTGGAGATCCTGGGCTGACGTGGTTACACGTGGTCTGCAGTTATGAGGCTTGTTGGACGTACTGCCAAATTCTCTAAAACGACATTGGAGGAGGCTTATGGTAGAGAAATTAACATTCAA	TGCAGGTGAAGAAGCCGCATGTGGAGGTCCTGGGCTGACGTGGTTACACGTGGTCTGCAGTTATGAGGCTTGTTGGACGTACTGCCAAATTCTCTAAAACGACATTGAAGGAGGCTTATGGTAGAGAAATTAACATTCAATTTTCTGTCAACAGCTCTGGGGGACATTGCTGCAGTCAGCATGCCAATTGCATGCTCCCTTGCTTGAGACATCTGTGGCATTGTGATCATGCTGTTTAATCAGCTTCATGATATGCCACACCTGTCAGGTGGATGGATTATCTTTATTTTTATAATTTTTTAGGGGGTAGATCATCTTTAATATTGCAGATAGATTGTGACTTCCATCAATGTAATTGTCTGCATCACTTCCCCCATATGTTTTTATTTTAATTTTCTC…
51	271	135	271_135	NA	NA	-0.0052	-0.0018	0.0217	0.0216	0.009	0.024	0	none	TGCAGGTGGAGCAGGCGCAGGACTTCCACAGCCTGGCACAGGGCAGCAACCCTCACTGCTTCGAGGTCATCACCGCCACCATGGTCTACTACGTGGGAGAGAATAACAGTGGTCACTTCCATAACCCTGCCCTGGCCGCG	TGCAGGTGGAGCAGGCGCAGGACTTCCACAGCCTGGCACAGGGCAGCAACCCTCACTGCTTCGAGGTCATCACCGCCACCATGGTCTACTACGTGGGAGAGAATAACAGTGGTCACTTCCATAACCCTGCCCTGGCCGCGACGGGCGTGGGGCTGGAGGTGGCCCAGGGCTGGGAGAAGGCCATCCGGCAGGCCCTGATGCCCGTCACTCCGCAACCCAGTGTCGGCACTGGCCCCGGACAGGGCAAGGATCACAGTGAGTAGAATAGTACCCTGGCGTGCTGCTAATGTGATTGAGATCTGCTGAGGAGATCAGGCAAATGTATTGTCACGCAATTTGTATGTTTTTATGGGCATGTGTGTGTGTGTGCATGCATGCGTGTGCAGCTGTGACCTCCCG…
52	283	45	283_45	NA	NA	0.015	-0.0199	0.0379	0.0374	0.009	0	0.048	none	TGCAGGTTGAGGACCTCCAGGGACTTCAGCATGGAGAACATCCCGTTGTTTAGGGAGATGAGATGGTTGGCCTCCAGGTGGAGCTGCCGCAAGGTGGACATGGAGCCGAAGGACCTCACCTGGACGGAATAGAATAGAAC	TGCAGGTTGAGGACCTCCAGGGACTTCAGCATGGAGAACATCCCGTTGTTTAGGGAGATGAGATGGTTGGCCTCCAGGTGGAGCTGCCGCAAGGTGGACATGGAGCCGAAGGACCTCACCTGGACGGAATAGAATAGAACACAATAGAATAGAATAAAATAAAACACAACAGAATAAAACAAAATAGAACACAATAGAAAATAATAGAATTGTATAAGTCATGTATCACCTTATTAGATGTTGTTCAATAAAAGTAAAAACAACCTCACCTGGATGTTATGGATGGCGTTGCCGGTAAGGTTGAGCCTCTGTAGGCCATCCAAGTGCATGAAGCTCCTGCTGTCCAGGGTGTGCAGGTGGTTGTGGCTCAGCTGCAGCTCCCTCAGAGCATTCAGGCCC…
53	284	57	284_57	9	48.863	0.0448	-0.1347	0.2114	0.19	0.071	0.05	0.196	none	TGCAGGTTCTGGGGTTAAGTCCCTGTCCTGTGTGTGCTGAACCATCAGTCGGCACGGCAACACGTATCCTGGCTACACCACTGTGTGTCTCTGTCCCTACCCTCTACAGCCTCTGCTTCCATAGGTGTTGTGATAAGATG	TGCAGGTTCTGGGGTTAAGTCCCTGTCCTGTGTGTGCTGAACCATCAGTCGGCACGGCAACACGTATCCTGGCTACACCACTGTGTGTCTCTGTCCCTACCCTCTACAGCCTCTGCTTCCATAGGTGTTGTGATAAGATG
54	285	135	285_135	NA	NA	0.0118	-0.0021	0.2197	0.2061	0.073	0.175	0.1	none	TGCAGGATCGGGTCACCGCTTTGATGTTAGCGGAGAACGACAGGGTGTTGTCCTGGGTCACGCCAAGGTTCTTTGCACTCTGGGAGGAGGACACAATGGAGTTGTCAACCGGGGATTCGAACCAGCGACCTTTCGGTTAC	TGCAGGATCGGGTCACCGCTTTGATGTTAGCGGAGAACGACAGGGTGTTGTCCTGGGTCACGCCAAGGTTCTTTGCACTCTGGGAGGAGGACACAATGGAGTTGTCAACCGGGGATTCGAACCAGCGACCTTTCGGTTACTTGCCCAATGCTTTTAACCGCTAGGCTACCTGCCGCCCTATTTATTAACAATGAAAATGCTTTTTATGAAGTACATTTAACTATCCATGTGACATTGTTAAATACAAGGATGACATTTGAAATGGTTAATTTAATAAAACAACCAACTTTTAAATGTAGTGTTTATGACGTTCGCCACATAAAAAAAGACATACCTGTAGCCATCTATGCCGGTAGCCTACACACGATTCATGCTTGTTGATTTTGTCGGCCAATCAAA…
55	287	133	287_133	5	9.596	0.0042	-0.0471	0.1111	0.1057	0.958	0.9	0.975	none	TGCAGGTCCTCCCAGGTGATATCTGTGATGAAGTCAATGTTCTCGTATCCATTCTGCACCAGAACCTGCTGGTACTGTCTCAGGCCTATCGCTGACAACCACTCTGCCAGACTGGCCTACACACACACACACACGCACAC	TGCAGGTCCTCCCAGGTGATATCTGTGATGAAGTCAATGTTCTCGTATCCGTTCTGCACCAGAACCTGCTGGTACTGTCTCAGGCCTATCGCTGACAACCACTCTGCCAGACTGGCCTACACACACACACACACGCACAC
56	293	132	293_132	35	9.043	0.011	0.5527	0.0383	0.0967	0.957	0.893	1	none	TGCAGGTTTTTCTTCTCCAAACCTTTCATATAATGTAGGCCTACATTGAACCCAACACATTGGCTGCTACTGTAGGCTGAATGATAGAACAGCTATTTCCATGTTAAAATGTTATGGGTTGCATTTTTTCCATTGTTTTT	TGCAGGTTTTTCTTCTCCAAACCTTTCATAAAATGTAGGCCTACATTGAACCCAACATATTGGCTGCTACTGTAGGCTGAATGATAGAACAGCTATTTCCATGTTAAAATGTTATGGGTTGCATTTTTTCCATTGTTTTTGATGGTAGGCCACTCTGGTAGGCCTGCAGTAGCCTACTTGGCCAATGTTAAAACTGTAACTTCAAGCGGGTACAGTCTCAGTGTTCACAGTAAAGGCACGCCGGAAGATGCACAGATTTTCACAATGTTCATGTTTGCACTCAGCAGTCCTGAAATTTGGTGGAAGGCCTGATTACCAACAACGATGAGACGGCCTACAGGGAGGAGGTAGGCACTCTGACAGCGTGGTGCCAGGTAAACAACCTCTCCCTAAACTTAA…
57	294	119	294_119	12	52.152	0.2222	-0.2319	0.1815	0.1658	0.978	0.75	1	none	TGCAGGCTCAATGGCAGACGTTTGCTGTTGCTTATAAGACCGATACTGTTTTTCTATTTGATATATGTAATATGCCGTTAGCTTTTCCACCAGCATGTGCCGAAACATGTTGCATGCCTTACGATATCACAACACTAGAA	TGCAGGCTCAATGGCAGACGTTTGCTGTTGCTTATAAGACCGATACTGTTTTTCTATTTGATATATGTAATATGCCGTTAGCTTTTCCACCAGCATGTGCCGAAACATGTTGCCTGCCTTACGATATCACAACACTAGAATAGGCAGCAGAGTTGTTGTTGTGAGATTACTGCAGGTCATTATCTATTAGGTGAGTGAAGAGAAAGGAAACTTTAGAACAACAGTCAGTGTGTAATGGTAGTGATAGTACAATATGTTCCATACATCCATTCTGGGATTATTGGGGGTGGGGTGCAGTAGGAGTACATTCCATTTTTATTCAGAGAGGGTCACAACACCAGCAGTTGTAGCCGAGGCAAGTCATGATGACAATGTTGTGGGTCTAACCAAGGCTAAACA…
58	295	119	295_119	NA	NA	-0.0014	-0.0299	0.0492	0.0484	0.05	0	0.024	none	TGCAGGGGGCCGTTTTAAGAAGGAGATAGTGGTGGATGGCCAGAGCAACCTGCTGCTAATCAGAGATGAAGGGGGCCCTCCAGAGGCTCAGGTTGGTAATACAGCTTTATTAACATGGCAGTATCATCTGCAACATGCTG	TGCAGGGGGCCGTTTTAAGAAGGAGATAGTGGTGGATGGCCAGAGCAACCTGCTGCTAATCAGAGATGAAGGGGGCCCTCCAGAGGCTCAGGTTGGTAATACAGCTTTATTAACATGGCAGTATCATCTGCAACATGCTGCTGTGGATTGATTACAGGTGGGTTTCCTGTACACAGATTAAGCCGATTTAGCCCTAGACTAAAAATCCACTTTAATGGAGATACTCTATTGAGCATCCTTTTTAATCTATAACTAGTCTTAATCTGGGTCCTGGAAACTGATGCTTCCTAACCTAACCACAAATGCAGTTTGAACTACTAACCCGAATACCTTAAAGCTAGAATCCTTAGTTGAAACAATATCAAAGCCCCGCCCCGGTTTTGCTAAAAAGCTAAGGCA…
59	299	11	299_11	7	6.068	-0.0164	-0.0504	0.4613	0.4623	0.622	0.676	0.632	none	TGCAGGGCTTTGGCCTCTGTCTCGACCCCGTCTACAACGTCATCTGGAGGTCAAACTTTCTCTTTATTTCAATCTTTAGCACTCTCTCTCGCGCGCGCGCTCCCTCTCCCTCCCTCTTTCCCCTTCTGAGTTCAGCTGCG	TGCAGGGCTTTGGCCTCTGTCTCGACCCCGTCTACAACGTCATCTGGAGGTCAAACTTTCTCTTTATTTCAATCTTTAGCACTCTCTCTCGCGCGCGCGCTCCCTCTCCCTCCCTCTTTCCCCTTCTGAGTTCAGCTGCGTCTTCGTAGCACACCCTATTCTCCATATAGTGCACTATTACCGTTTTCACACTACCGAGCTGAAACTTACTGGGTAACCTGGTTACCATAATTGCTGGAAAGGACAAAGGGGAAAATAGAAAGTAGAGCCAGATCAGTACGGTTAGGGTCGGCCCTATAGTGGGAATCTAGCATGACTATATGGGGAGTATGGTATCATTTGTGACTCACTGTCACGGGATAATGTGCTTTTAAATGTGACCGACAGGAATTTCAAAAC…
60	300	97	300_97	32	50.264	-0.0116	0.2035	0.3355	0.4492	0.389	0.269	0.342	none	TGCAGGATGTTGATGGCCTTTGCATCTGGGCTCATGGTGGCAGCATACTCTGTGAGGAAGGCGAGTTCAGCTGGATTGAACATATGAAAAAAATAATAATACTATTTCCTAACCCTATACAAAGGGACCACTAATCATTT	TGCAGGATGTTGATGGCCTTTGCATCTGGGCTCATGGTGGCAGCATACTCTGTGAGGAAGGCGAGTTCAGCTGGATTGAACATATGAAAAAAATAATAATACTATTTCCTAACCCTATACAAAGGGACCACTAATCATTTCACCTGATTTAACTACAGTAATCAATGGCTGGATGAGTAGTTGACTAAATGGATCAATGATAGTGTATGGCTACAACATGTGAAACAGTTATTAGTCCCCAAGCAAAGGGTCAGGAAACACTGCAACAGATTTAGACAACATTCAAGACCTTAAATTATGACAAAATAATACGTATTCCTTACTTACATTGGAACCTCGAAGTCTGTGCAGAGAACTCTTGACGGCAGCCTCTCCTTTGTCTTTGACGATCCTCAGGAG…
61	304	28	304_28	NA	NA	0.0872	-0.1102	0.1675	0.1545	0.01	0.094	0.147	none	TGCAGGATGAAAGTGGTGATGCGATGAGCTTAACTTGAAGGATTTACCCACCGTCTTCCTGCGATTTGTTAAACTGCATTTAGTCCAACATGTCTGATTTGACTCAGAGAACTAGACAAGTAAATGCAGTGGGATCCGGG	TGCAGGATGAAAGTGGTGATGCGATGAGCTTAACTTGAAGGATTTACCCACCGTCTTCCTGCGATTTGTTAAACTGCATTTAGTCCAACATGTCTGATTTGACTCAGAGAACTAGACAAGTAAATGCAGTGGGATCCGGGACCTGCCTTTGAAATAGTAATCCCTGTGAGACAAAATAAAGTTTGGCTACAATTCACAGATTGATCAAATGGGAAAATATTTATTAATATTAATCAACACACAAATAATACATTACATATAATCTCGAACCTCTCAACCCCTGAAAAGCACAAGACATCAGCATGCAGACGAGGCCTACAGGTTTTTGTATCTTGTTTTTTATTAACATATATACCTTTGTAATGAATACTGTCCAGTTCTGATACAAAATGTAATAGG…
62	305	15	305_15	NA	NA	0.1042	0.4182	0.2614	0.438	0.5	0.25	0.205	pcadapt	TGCAGGCGCCCGGCCCGCCACAAGCAGTCGCTAGAGCGCGATCAGCCAAGTAAAGCCCCCCCGGCCAAACCCTCCCCTAACCCGGATGACGCTGGGCCAATTGTGCGTTGCCCTATGGGACTTCCGGTCACAGCCGGATA	TGCAGGCGCCCGGCCCGCCACAAGCAGTCGCTAGAGCGCGATCAGCCAAGTAAAGCCCCCCCGGCCAAACCCTCCCCTAACCCGGATGACGCTGGGCCAATTGTGCGTTGCCCTATGGGACTTCCGGTCACAGCCGGATATGACACAGCCTAGGATCGAACCTGGGTCTGTAGTGAAGCCTTAGACCGCTGCGCCACTCGGGAGGCCTCAAACTTTATTTCTAACTTCATTCAGTGGTCACATCAGAGAGAACAACACAAGCCAAAACAATTCCCAGATTTTAATTTATCATAATGCATTTACGTATGATGACAGCAAATGTAATACACAATGATAGTTTTTGCTGAAATGTTTTGCTTATATGATATCATTACTCTGGAGTCTAAAGCAACAGCCAGT…
63	319	10	319_10	NA	NA	-0.0105	0.2681	0.0282	0.0574	0.042	0	0.045	none	TGCAGGCCATATGTGGAAGGCCACAGCCCATTCCCCAGAGCAAGGCCAACGCAACAGCACACACAGAGACACAGCTGTATTGTATGTGTACGCGACCAATAAACTTTGATTTGATTTGATAGGGATATCAGCTAATATAC	TGCAGGCCATATGTGGAAGGCCACAGCCCATTCCCCAGAGCAAGGCCAACGCAACAGCACACACAGAGACACAGCTGTATTGTATGTGTACGCGACCAATAAACTTTGATTTGATTTGATAGGGATATCAGCTAATATACTACACAGAGACAGACATAGACGCTGTATACCAGAGGCATGCTAGTCTAGATAGCACTAGAAAGTCATCTCTCAAGCGCAACTTCTATGTATGTGTTTTCATGTAAACGACAGCTCTCTGTGCTGGTTGCTAAGTCAACCATGGCCCTATTAGATTCTCTTCCTTCTCATCACAGCCAGTAGTAGTGCTGTAACATCTCTCAATACAAAGTCCACTTGACTCTCTGTCCTGTTCTATTTCAAGTCAAAACATTACCATTG…
64	320	82	320_82	NA	NA	0.2266	-0.0932	0.4547	0.448	0.111	0.5	0.395	none	TGCAGGCTGACCTCGGTCGTCAGTTGAACGGTGTTTCCTCCAACACATTGGTGCGGCTGGCTTCCGGGTGACTCGAGCTTCGCCTCCCGAGCCCATTGGGGAGTTGCAGCAATGAGACAAGATCGAAATTGGGGAGAAAA	TGCAGGCTGACCTCGGTCGTCAGTTGAACGGTGTTTCCTCCAACACATTGGTGCGGCTGGCTTCCGGGTGACTCGAGCTTCGCCTCCCGAGCCCATTGGGGAGTTGCAGCAATGAGACAAGATCGAAATTGGGGAGAAAAAGGGGGTAAAATACAACAACAACAAATAAAACTGAAATATTACATTTACATAAGTATTCAGACCCTTTACTCAGTATTTTGTTGAAGCACCTTTGGCAGCGATTACAGCCTCGAGTCTTCTTGGGTATGACGCTACAAGCTTGGCACACCTGTATTTGGAGAGTTTCTCCCATTCTTCTCTGCAGATCCTCTTAAGCTCTGTCAGGTTGGATGGGGAGCGTCACTGCACAGCTATTTTCAGGTCGGATTCAAGTCCGGG…
65	324	55	324_55	6	18.22	0.245	-0.0727	0.392	0.4547	0.206	0.188	0.643	pcadapt	TGCAGGATCGGGCCACCGTTTTGATGTTAGTGGAGGGTGTTGTCCAGGGTCACGCCAAGGTTCTTTGCACTCTGGGAGAGGAACACAATGGAGTTGTCAACTATGATGGCGAGATCATGGAGCAGGCAGTCCTTCCCCGG	TGCAGGATCGGGCCACCGTTTTGATGTTAGCGGAGGGTGTTGTCCAGGGTCACGCCAAGGTTCTTTGCACTCTGGGAGAGGAACACAATGGAGTTGTCAACTATGATGGCGAGATCATGGAGCAGGCAGTCCTTCCCCGGGAGGAAGAGCAGCTCCGTCTTGCCGAGGTTCAGCTTGAGGTGGTGATCCGACATCCACACCGATATGTCTGCCAGACATGCAGTGATGCGATTCGCCACCTGGTTATCAGAAGGGGGAAAGGAGAAAATTTATTGTGTGTTGTCTGCATAGCAATGATAGGAGAGACCATGTGAGGATATGACAGAGCCAAGTGACTTGGTGTATAGAGAGAATAGGAGAGGGCCTAGAACTGAGCCCTGGGGGACACCAGTGGTGAGA…
66	329	131	329_131	21	7.583	-0.0028	0.116	0.3818	0.4762	0.337	0.469	0.341	none	TGCAGGTGAAGATAACAGAACACTGAATGACTAAAGGTTCCATTTCCCTGATGATACTGTATAGTAATGCTATCTAAGGTTTCCAACAGTGTCTCTTAGAGAGAGTGGTACCTGGCAGGGACTTGGCCCACTTGACGGCT	TGCAGGTGAAGATAACAGAACACTGAATGACTAAAGGTTCCATTTCCCTGATGATACTGTATAGTAATGCTATCTAAGGTTTCCAACAGTGTCTCTTAGAGAGAGTGGTACCTGGCAGGGACTTGGCCCACTTGACGGCTGATACGACCTGTCGTCCCCCCAGCCTGTTGAGGGTGGTCATGATGCGTGTGGAGGTGTCTGGCAGGGTGCCGTCGTAGCCAGAGTAGATGGTGTCTGGCTCGATGGCCTTCAGTAGAGACAGCATGGTGGGGGTGAGCTGGGGCATGGACTTAGGGACCAGCGACCTGGCCTCTGGGAGGGGAGGGGGGGTCAGCTCGGCCGTGGTGGGCTGCTGCACCCCCTTTAAATGGTTCAGCTTCTTGGTTTTACGAGCTGTGG…
67	338	99	338_99	NA	NA	0.0157	-0.0253	0.0532	0.0521	0.017	0.062	0	none	TGCAGGTCTGATCTCAGTGAGGCAAAGGAAAACAATTGAATGACTAATAAACAAAGTTATAAACAATTGTTTCCAACAGACAGTGTTGATTAATGACACGGGGGTTCATGACACCAGACTCAACACCTCTATTGGAGCTG	TGCAGGTCTGATCTCAGTGAGGCAAAGGAAAACAATTGAATGACTAATAAACAAAGTTATAAACAATTGTTTCCAACAGACAGTGTTGATTAATGACACGGGGGTTCATGACACCAGACTCAACACCTCTATTGGAGCTGTAGTGTGACGCTGCAGGGGTGGCGCTGTCATTTAAACCAAAGGGACACTTAGTGGCTCAACTGACAGGAGGAGTGAAAATGTCATCTTTCCAGGAAACCTAGGAACAGTCAGAATGACAGGCTGAGGGACGTGAAGGAATGTAATAGCAGAAGTGTCTGAGTTGGGTTCAGGATCAGGAGCAGCGTATGTCAGGCAGCTGTCATCAAAGACGAACACTGATGAAGGTGTGATATTCCCCCTAGTACTCGTCCTGTATCC…
68	341	93	341_93	NA	NA	0.099	0.0139	0.4362	0.5028	0.565	0.289	0.682	none	TGCAGGCCGAGCTTGAGTTCATGACCCCACGTGCGGTGGACAGCTCCCCACTGCGCGAGCATGGCGAGCTGCTTCTCGAGGCGGAGGCAGGTTGGGGAGAGGCCCTCGCGCTGGCAGACTGCCTCCAGTTTCCTCACGGT	TGCAGGCCGAGCTTGAGTTCATGACCCCACGTGCGGTGGACAGCTCCCCACTGCGCGAGCATGGCGAGCTGCTTCTCGAGGCGGAGGCAGGTTGGGGAGAGGCCCTCGCGCTGGCAGACTGCCTCCAGTTTCCTCACGGTAACCATGGAGACCAGGACGGCTTCTTCTGTGGGCCCAGCTCCCGGGACCACGAGGACCTCAACCTCACCGACACGTCGTCAGTGTTCGAGGGAACAGAGCGGAGACTGTCACATGAAGAGTGCAGAAAAATGGAGCTGACGGACTGGGAGTGGTGTAGGAGTAAATCCGAGAGGACCCCCAGACAGGTAGCTAACCTCACAACGTTTCCCTGATAGGCTAACATAAACTAACCTAGCTAGGCCCCTCAAACTCAACTCT…
69	343	132	343_132	NA	NA	0.001	-0.0118	0.0185	0.0185	0.972	1	1	none	TGCAGGTGAACACATTTGACACCCCTCCCTACTACTCCACCTCCTCAGAGAGCTTCAGGAACACCATCGAGGGTGAGTGGGTATTGCTGGTCTACACCAGTAGTTGCAGTCATTCACATTGACACACACAGATATCACAG	TGCAGGTGAACACATTTGACACCCCTCCCTACTACTCCACCTCCTCAGAGAGCTTCAGGAACACCATCGAGGGTGAGTGGGTATTGCTGGTCTACACCAGTAGTTGCAGTCATTCACATTGACACACACAGATATCACAGACACCTACACATCCTGTACATATGCTTACACACACTGAACATTGAGGGTTGTTGTGCATGCTGACACACACCCACATGCAGACACACACACAAAACCGACAGAGAAAGAGACAAGTCTGTCACTCCGTGAGCTTTAGATCTCAGGGAAGGTGTGATGTCACTGATGTACTCCAGCCAAAAGGCTACGGGCGAGTTTCACATCCATTAAACATGGTTCCCTGTGTTTAATCCACAAACTACTTGTGTTGTGTGCGCAGGC…
70	367	37	367_37	6	40.526	0.0012	0.3086	0.3021	0.4688	0.298	0.464	0.333	none	TGCAGGCTCTAGTTTAATCTTATCTTGATTATTGTCCAGTCAAGCTGCAGCTGGCCCAGAACAGAGCGGCACGTTTTGCTCTTCATTGTAATCAAAGGGCTAATATTAATACTATCCGTGCCAGTCTCTCTTGGCTAAGA	TGCAGGCTCTAGTTTAATCTTATCTTGATTATTGTCCAGTCAAGCTGCAGCTGGCCCAGAACAGAGCGGCACGTTTTGCTCTTCATTGTAATCAAAGGGCTAATATTAATACTATCCGTGCCAGTCTCTCTTGGCTAAGAGTTGAGGAAAGACTGACTGCGTCACTTCTTGTTTTTATAAGAAACATTAATGTATAGGAAATTCCAAATTGTTTGTATAGTCAATTTACACACAGCCCTGACACACAAGCTTACCCCACCAGTAGTCTTTTCACAGTCCCCAGGTCCAGAACAAATTCAAGGAAACTTACAGTGTTATACAGAGCCATGAGTGCATGGAACTCCCTTCCATCTTATATAGTGCAAGTGAACAGCAAACCTGGTTTCAAAAAACAAATAA…
71	373	96	373_96	NA	NA	0.0136	-0.092	0.3929	0.3724	0.173	0.312	0.25	none	TGCAGGCTGACTTCGGTCGTCAGTTGAACAGTGTTTTTCTCCGACACATTGGTGCAGTTGGCTTCCGGGTTAAGCGAGCGGGTGCTAAGAAGCGCGGCTTGGCGGGTCATGTTTCGGAGGACGCATGACTCGACCTTCGC	TGCAGGCTGACTTCGGTCGTCAGTTGAACAGTGTTTTTCTCCGACACATTGGTGCAGTTGGCTTCCGGGTTAAGCGAGCGGGTGCTAAGAAGCGCGGCTTGGCGGGTCATGTTTCGGAGGACGCATGACTCGACCTTCGCCTCTCCCGAGCCTGTTGGGGAGTTGCAGCGATGTGACAAGATCGTAATCACAAAATTGGGGAGAAAAAGGGGGTAAAAAATATACACTACCAGTCAAAAGTTTGGACACACCTACTCATTCACAGGTTTTTCTTTATTTTTACTATTTTTTACATTGTAGTGTAGTGAAGACATCAAAACTATGAAATAACACATATGGAATCATGTAGTAACCAAAGAAGTGTTAAACAAATCAAAATATATTTTATATTTGAGATTC…
72	381	123	381_123	NA	NA	-0.0105	-0.0289	0.0762	0.0737	0.042	0.053	0.02	none	TGCAGGCGCCCGGCCCGCCACAAGGAGTCACTAGAGCGTGAAGGTACAAGGAAATCCCGACCGGCCAAACCCTCCCCTAACCCGGACGACACTGGGCCAATTGTGCGCCGCCTCATGGGTCTCCCGGTCACGGCCGGCTG	TGCAGGCGCCCGGCCCGCCACAAGGAGTCACTAGAGCGTGAAGGTACAAGGAAATCCCGACCGGCCAAACCCTCCCCTAACCCGGACGACACTGGGCCAATTGTGCGCCGCCTCATGGGTCTCCCGGTCACGGCCGGCTG
73	385	33	385_33	36	13.9	0.0689	0.1553	0.1587	0.2009	0.034	0.194	0.109	none	TGCAGGATGGTGTGTGATCCATATGGAACCAAGTCACCGACCGCTACGGCAGACACGGTGCGAGCAGACAACAGCCTCATGCAGTCTTTACCAACTTTTATAACAGGTCCGAAAGGAGAACCGGGCCGCCCGGGGAAGGC	TGCAGGATGGTGTGTGATCCATATGGAACCAAGTCACCGACCGCTACGGCAGACACGGTGCGAGCAGACAACAGCCTCATGCAGTCTTTACCAACTTTTATAACAGGTCCGAAAGGAGAACCGGGCCGCCCGGGGAAGGCTGGACCCAGAGGCATCCCAGGTGATCAGGGCCCGCCCGGTCCGATGGGGCCACCCGGGGAGAAGGGGGAACCGGGACGGCCTGGACTACCGGGGCCACCGGGACCCAATGCCGCGGCGGGGGCTATCAGCGCGGCCACGTACAGCACCGTTCCCAAAATCGCGTTTTACGCAGGTCTTAAAAAGCAGCACGAGGGCTACGAGGTGCTGAAATTCGACGACGTGGTCACTAACCTGGGGAACCATTACGACCCCACAACG…
74	388	41	388_41	19	9.172	-0.0017	0.2353	0.2953	0.4546	0.27	0.375	0.381	none	TGCAGGCTGACCTCGGTCGTCAGTTGAACGGTGTTTCCTCCGACACATTGGTGCGGGTGGGTGTTAAGAAGCGTGGTTTGGTGGGTCATGTTTCGGAAGACGCATGATTCAACCTTCGCCTCCCGAGCCCGTTGGGGAGT	TGCAGGCTGACCTCGGTCGTCAGTTGAACGGTGTTTCCTCTGACACATTGGTGCGGGTGGGTGTTAAGAAGCGTGGTTTGTTGGGTCATGTTTCGGAAGACGCATGATTCAACCTTCGCCTCCTGAGCCCGTTGGGGAGTTGCAGCGATCGAAAAAGGGGGTAAAATACAACAACAACAAAAAAACATTAACTTTTGACCACGACTGTAGTTTTGAGAATGACACAAGTATTGGTCTTCACAAAGTTTGCTGCTTCAGTGTTATGATATATTTTTGTCAGATGTTACTATGGTATACTGAAGTATAATTACAAGCATTCCATAAGTGTCAAAGGCTTTTATTGACAATTACATTAAGTTTATGCAAAGAGTCAATATTTGCAGTGTTGATCCTTCTTTT…
75	389	101	389_101	33	16.419	0.134	-0.1082	0.2418	0.2398	0.039	0.105	0.271	none	TGCAGGTCCCACATCACGGACTGGACAGGTTCTGAAAGCCGTTTAAGCACCAAAATAGAACAGTGTAGTTATACAGCTAAGTGATCTCTCTGTAAGGCAACTGTTCAAACGATCATATGGTTCATGATTATATTGATAGG	TGCAGGTCCCACATCACGGACTGGACAGGTTCTGAAAGCCGTTTAAGCACCAAAATAGAACAGTGTAGTTATACAGCTAAGTGATCTCTCTGTAAGGCAACTGTTCAAACGATCATATGGTTCATGATTATATTGATAGGAGATTAATCCAGTCTAAATTGTGCATTTCTCCTCTAAATAGTTTGTAAACTTTACAAGTTATACGATTTGTCAGGAGGCTGTCTCAGTAAATTGTTGATATTCATTGACAAGGCAGAAGACTTCATTCTCCACGATAGAGATTGAATGGTATAATATGGTTTCTCTTGAACCGTTGAATTGCTCTTTATTTATGTGATCAACAATGTTTTGTTTTATTAGGAAATTGAGAAAAAAATCACCGGCTTTGTTGTAGGAAAG…
76	406	18	406_18	29	23.646	0.0668	-0.0853	0.4366	0.4506	0.556	0.611	0.818	none	TGCAGGCTGTGTAAGGGATATTTTACCAAGAAGGAGAGTGATGGAGTGCTGCATCAGATGACCTGGCCTCCACAATCACCTGAACTCAACCAAATTGAGATGGTTTGGGATGGGTCAGACCGCAGAGTGAAGGAAAAGCA	TGCAGGCTGTGTAAGGGCTATTTTACCAAGAAGGAGAGTGATGGAGTGCTGCATCAGATGACCTGGCCTCCACAATCACCTGAACTCAACCAAATTGAGATGGTTTGGGATGGGTCAGACCGCAGAGTGAAGGAAAAGCAGCCAACAAGTGCTCATCATATGTGGGAACTCCTTCAAGACTGTTGGAAAAGCATTCCAGGTGAAGCTGGTTGAGAGAATGCCAAGAGTGTGCAAAGCTGTCATCAAGGCAAAGGGTGGCTATTTGAAGAAACTCAAATATAAAATATATTTTGATTTCTTTAACACTTTTTTGGTTACTACGTGATTCCATATGTGTTATTTCATAGTTTTGATGTCTTCACTATTATTCTACAATGTAGAAAATAGTAAAAAATTACG…
77	407	128	407_128	37	12.248	0.0033	0.2801	0.3165	0.4822	0.642	0.5	0.675	none	TGCAGGCTCATCCTGACATGACCCTCCAGCATGATAATGCCACCAGCCATACTCTCGTTCTGTGCGTGATTTCCTGCAAGACAGGAATGTCAGTGTTCTGCCATGGCCAGCGAAGTGCCTGGATCTCAATCCCATTGAGC	TGCAGGCTCATCCTGACATGACCCTCCAGCATGATAATGCCACCAGCCATACTCTCGTTCTGTGCGTGATTTCCTGCAAGACAGGAATGTCAGTGTTCTGCCATGGCCAGCGAAGTGACTGGATCTCTATCCCATTGAGC
78	408	39	408_39	NA	NA	0.0242	0.1561	0.2889	0.3686	0.281	0.107	0.333	none	TGCAGGACCTGCTGTTTGGAGTGGGGTGTCAAAAAAGCTGAGCATCTCTTTATTATGGACAGACCTTTCCCCATCTTTACAACCATTGAATCTAAACTTAACTAAAATATAAATGCAACATGTAAAGTGTTGGTCCCATG	TGCAGGACCTGCTGTTTGGAGTGGGGTGTCAAAAAAGCTGAGCATCTCTTTATTATGGACAGACCTTTCCCCATCTTTACAACCATTGAATCTAAACTTAACTAAAATATAAATGCAACATGTAAAGTGTTGGTCCCATGTTGCATGATCTGAAATAAAAGATCCCAGAAATGTTCCATATGCACAAAAACCTTACTTTTTTCAAATGTTGTGCACAAATTTCTTTACATCCCTGTTAGTGAGCATTTCTCCTTTGCCAAGATAATCAATCCACCTGACAGGTGTGGCATATCAAGAACCTGATTAAACAACATGACCATTACACAGGTGCACCTTGTGCTTGTGCTTTTTGAATACGGGCCTAGATTTGTTGGTTGTCTGTCTCTCTGTAGACAATAG…
79	409	54	409_54	NA	NA	0.0567	-0.0929	0.0655	0.0637	0.098	0	0	none	TGCAGGCTCTAGTTTTATCTTATCTTGATTATTGCCCAGTCATATGGTCAGGTGCTGCAAAGAAGGACCTAGAAAACCTGCAGCTGGCCCAGAACAGAGGGGCAAGTCTTGCTCTTCACTGTAATCAGAGGGCTAATATA	TGCAGGCTCTAGTTTTATCTTATCTTGATTATTGCCCAGTCATATGGTCAGGTGCTGCAAAGAAGGACCTAGAAAACCTGCAGCTGGCCCAGAACAGAGGGGCAAGTCTTGCTCTTCACTGTAATCAGAGGGCTAATATAAATACTATCCATGCCAGTCTCTCTTGGCTAAAAGTAGAGGAGAGACTGGCTGCATCACCTCTTCTTTTTATAAGAAACATTCATGTGTTGAAAATTCCAAATTGTTTGCATAGTCAACTTACACACAGCTCTGACACACACACTTACCCCACCAGACATGCTGCCAGGGGTCTTTACACAGTCCCCAAATCCAGAAGAAATTCAAGAAAACATACAGCATTATATAGAGCCATGATTGCATGGAACTCCCTTCTATGTC…
80	410	65	410_65	NA	NA	0.1022	0.2561	0.2764	0.4391	0.281	0.542	0.133	none	TGCAGGAGCAAAGATTATTTTCAGGCTATTTGAATGGATCAGAACAAAATCAAAGCAGGTTCTACCGAGACTTGAACTCGGATCATTGAATTCAATGCCCAGAGTGCTAAACATTACACCATAGAACCTGATAATGATTG	TGCAGGAGCAAAGATTATTTTCAGGCTATTTGAATGGATCAGAACAAAATCAAAGCAGGTTCTACCGAGACTTGAACTCGGATCATTGAATTCAATGCCCAGAGTGCTAAACATTACACCATAGAACCTGATAATGATTGCTTTTGGGAATTGTACAGATTTTTTAAAACTCTTTGTGCTGCATATCAACAGTCTATCTTTAATAGCAAATGCTGCCAACACAGTATTTTTTTTATACTGCTTTATTCCAGGTCACTGAGGTGGATTGTGTCACGTGGTAGGTTCTACCGAGATTTGAACTCAGATCGCAGGATTCAAAGTCCTGAGTGCTAACCATTACACCATAGAACCCTGTATAGAACACTTCAGTGTAGTGTTCAGACTTTGCTGTCCTTGGTT…
81	413	53	413_53	NA	NA	0.0167	0.0116	0.1705	0.1891	0.907	0.824	0.955	none	TGCAGGATATAGCTACATCAATATATTAATGTTTCACTTAAAATATCAATTATCTAGTTAAACACGTAATGTTACATTATCACATAACGGCTAGTTACCTGGCAAGTAGCTAGATATTTGGTGTTAAATTCGTGCAAGTA	TGCAGGATATAGCTACATCAATATATTAATGTTTCACTTAAAATATCAATTATCTAGTTAAACACGTAATGTTACATTATCACATAACGGCTAGTTACCTGGCAAGTAGCTAGATATTTGGTGTTAAATTCGTGCAAGTAACGTTAATTTAGCTAGCTAACGTTTGTAGCTAGCCAGTTATCTAGGTAAACAACGTTAGCGATGGGTGGTTAGGTTAGCAATTAGCTAGTTAAGGTTTCATGGTTTCATGACTGACATGAAAACAAAAATGCATCAAACTTACGAATTTACTTAAAGCTAGTTAACTATATAACTAGCTAGCTACATTAGTTACAAGTAAAACAAATGACTAGACGCAAGGGAATCGTTCTAGCTAACCAACCAGAGTTTCATGTGGCA…
82	418	132	418_132	NA	NA	-0.0189	0.147	0.0958	0.1026	0.062	0.056	0.043	none	TGCAGGACCCGACAGAGATCATTGCTGCACAGGTCTGCATTTTTTCATGCTGCAGGCGGGAGCGGGCTGTCAGACAGATACAAACCCCCCAATAAATCAATTTTAATTCCAGGTTGTAAGGCAACAAAAAAGGAAAAATG	TGCAGGACCCGACAGAGATCATTGCTGCACAGGTCTGCATTTTTTCATGCTGCAGGCGGGAGCGGGCTGTCAGACAGATACAAACCCCCCAATAAATCAATTTTAATTCCAGGTTGTAAGGCAACAAAAAAGGAAAAATGCCAAGGGGGGTGAATACTTTCGCAAGCCACTGTATGTGTGGTCTCATTGAAATAGATTAGGCTGCCTACATGGGCGGAGAATCACGTGGCAGTTAGCTTGAATATGAAATTAACTTAAAAATGATTAGACTGTAGTTTACTACAGTGTCTGTAAATATATATTGATAATGAAAAGAACTGTAGGGCGCTCAACCAATGTGAGTCGAAGTGCAATCAAAACATTTAATCATAATTGAAAAGGAAAAGGCACAATGCGCAC…
83	423	36	423_36	17	58.779	0.0506	-0.0244	0.4986	0.5034	0.637	0.441	0.429	none	TGCAGGGTTTAGGCAAAGATTCTATATAGATAACCACTAGATACGTTTCCCTTATCCTTGGTTCACCGGCTGAGGTCTGGGATGGGGGCTATCTAGTTCCTAATCTCCAACTCCACTTCTTAATGCTATGGGTGAGTGGC	TGCAGGGTTTAGGCAAAGATTCTATATAGATAACCACTAGATACGTTTCCCTTATCCTTGGTTCACCGGCTGAGGTCTGGGATGGGGGCTATCTAGTTCCTAATCTCCAACTCCACTTCTTAATGCTATGGGTGAGTGGCATTCTTCATGCTTTTTGATTGTTTAACTAAGGGTGGGGGGGCTGTTTATTTAGGCTCCTCCAAGTGTTCCCTCTCCTGTCCCTCATCTCTCTCTCCCTCTCCCCCTCTTCCCCTCTCTTCCCCTCTCTCTCTTTCTCTTCCCCCTCTCTGTCTTTCTCTTTCAATTCAAAGGGCTTTATAATGGTGTTTGTTCTTCACTGGTTGCCCTTTTCACAAATCTTGCTGTTGTGATGGCACACTGGTATTTTGGCTAATATGG…
84	424	58	424_58	NA	NA	-0.0161	0.0365	0.1679	0.1648	0.909	0.925	0.896	none	TGCAGGTAACATACACCACATGCATCCATCTATTATGTCAGGCTACATAGGAGTGACATAAGTGGTCATAAGGTGACTTGAAGAACTTACCCCAAGGTCTTTCCCCGCCCACTTGCACTCGTCCCGCTTTGAGGGCGTGG	TGCAGGTAACATACACCACATGCATCCATCTATTATGTCAGGCTACATAGGAGTGACATAAGTGGTCATAAGGTGACTTGAAGAACTTACCCCAAGGTCTTTCCCCGCCCACTTGCACTCGTCCCGCTTTGAGGGCGTGGCTGGCCATGCGATCTGTGGAAAGGAGGAGAGAGGGAGTGTTATAATACGGAACAGAGGAGGGAATGTGTCATGAGAGAGATTATAGACAACAATATCAAATAGAAGTGAGGGAGTGGTATACTAAGGAAGAGTGGCGAGAATGTGTCATATGAACAGAGAGAGTGAATCATCATACAAAACCAGAGAGAGGGAAGAAGCGCAATAATATTCTGTGGTGAATTCAGGGGATAGCCTAACCAGGAATTGAACCCAGGTTCC…
85	432	108	432_108	11	45.713	0.0057	0.1552	0.3496	0.4625	0.296	0.321	0.447	none	TGCAGGCTCTGGGATCTGAGGAGGACGACAACAAGGGCAAACTGGACTACAACTGGGTGACCAGTGAGTAGATGAATGGGAGTCAAGGTTTTATACTGGGGTTTCACGATGCCTTACGTCATCTCATGTTGTCTAAATGA	TGCAGGCTCTGGGATCTGAGGAGGACGACAACAAGGGCAAACTGGACTACAACTGGGTGACCAGTGAGTAGATGAATGGGAGTCAAGGTTTTATACTGGGGTTTCACTATGCCTTACGTCATCTCATGTTGTCTAAATGATATGGTGGGCGTTTCGAATGAATTGTAATCTAGTTAACTAGTTATACATTTGATTCAAGTGCTCTCAAAATCCAAGTTTGATTGTTTGATTTCTAATGGCGAAATTGACTGGCAGGTTGGCAGATCCCCTCTCACCCCCTCACCCTTCCTCACCCTCTCTCTCGCCTCCTCTCCCCTTCTCTCGTCTCCTTCCACAGGGTGGCTGGATGACATTGGCCTGCCTCAGTATAAGACCCAGTTTGATGAGGGGAGGGTGGAC…
86	433	51	433_51	NA	NA	0.0608	-0.0225	0.3559	0.4267	0.702	0.533	0.853	none	TGCAGGTCTCTCTCTCTCTCTTTTCTCCTCTTCTCCTACACATGAAGAGCATCCTTGGTGTGGTTTGGTGTTACAGACTCCTTTCCTCTCTGACCCTTCAACCTAGCGTGGGCTTTAAGGCCTTCTGTGGTACAATGTCC	TGCAGGTCTCTCTCTCTCTCTTTTCTCCTCTTCTCCTACACATGAAGAGCATCCTTGGTGTGGTTTGGTGTTACAGACTCCTTTCCTCTCTGACCCTTCAACCTAGCGTGGGCTTTAAGGCCTTCTGTGGTACAATGTCCCCTGTGTGCTTGACCTACAGAGGCCGTTACACACGCACACACGCACGCACGAACACACACACATCACATCACATGAGACCCACATGAAAGGAAGCTAGCCACAGTCACGCCTTCACTCTCATTACATGCAAACACACACTCATTCGTAGGCACACACATACACTTCCACATGCATTCACACACACATATTCATGGTCACTCACACACTTTCAAACACAATCACACATGCATGCGTTTAAACCAGTGCTCACACACTATC…
87	450	124	450_124	NA	NA	-0.0013	0.4934	0.037	0.0486	0.019	0.056	0	none	TGCAGGACATGGTTAAAGAGTAATTGGCTGCCAGGAATCAGGACTGCTGATTATAGTTGTAAAGTTGAAACTGAATAAGCGCCCAGTATAACTAACGGGCAGAGTCTGTGTGTGAACTAAGCAGATGGTGTTTAAATCAA	TGCAGGACATGGTTAAAGAGTAATTGGCTGCCAGGAATCAGGACTGCTGATTATAGTTGTAAAGTTGAAACTGAATAAGCGCCCAGTATAACTAACGGGCAGAGTCTGTGTGTGAACTAAGCAGATGGTGTTTAAATCAAACTGCTGTGTTGTTCAGGTGTGAGCTAGCTATCAGAGATGGAGACGCAACACCGCCCTGCTCCCACCTACCTATACATCTGATTCAGCAGTCCATCTGCATTGGCTGTGTTACTTTAAAGTCTTGTCGTTTTTAGACTGTACCTGAACAGATGGCAGTGTGGTATTTGTGACAAAAGGAGTGGGTGTGTGTGTGATTTGGGTGTCCTAACATAAGGACTTCATATTGCACTCCGAGAGGCTCTCCATGGGCTTTACTCC…
88	456	104	456_104	30	17.555	0.1368	0.033	0.343	0.4048	0.194	0.143	0.5	none	TGCAGGCTCATCCTGACATGACACTCCAGCATGACAATACCACCAGCCATACTGCTCGTTCTGTGCGTGATTTCCTGCAAGACAGGAATGTCAGCCCGGATCTCAATCCCATTGAGCACGCCTGGGACCTGTTGGATCGG	TGCAGGCTCATCCTGACATGACACTCCAGCATGACAATACCACCAGCCATACTGCTCGTTCTGTGCGTGATTTCCTGCAAGACAGGAATGTCAGCCCGGATCTCAATCCCATTGAGCACGCCTGGGACCTGTTGGATCGGAGGGTGAGGGCTAGGGCCATTCCCCCCATAAATGTCAGGGAACTTGCAGGTGCCTTGGTGGAAGAGTTGGGTAACATCTCACAGCAAGAACTGGCAAATCTGGTGCAGTCCATGAGGAGGAGATGCACAGCAGCACTTAGTATCTGGTGTGGCCACCAGCTGCATTGACTGTTACTTTTGATTTTGACCCCCCCACCCCCCTTTGTTCAGGGACACATTATTCAATTTCTGTTAGTCACATGTCTTTGGAACTTGTTCA…
89	458	17	458_17	14	46.057	0.0254	0.1128	0.1741	0.2082	0.167	0.158	0.026	none	TGCAGGAGGCTCTGACCAACATTGGTATGTAGGAGAGGATCCATAAGCAGGCTAGATTAATATGTGAAGTAGGTGTACAAGTGAAAACGTGCATAGATAATAAGGCTTGAAGCACATGGGAAGGAGAGATAAAGATTTTA	TGCAGGAGGCTCTGACCAACATTGGTATGTAGGAGAGGATCCATAAGCAGGCTAGATTAATATGTGAAGTAGGTGTACAAGTGAAAACGTGCATAGATAATAAGGCTTGAAGCACATGGGAAGGAGAGATAAAGATTTTAAAAAACAATTGTCCATGTTATTTTTCAACACAAATTAAAATTACTGGCAGAAGCAGTAAGTCTTTTGAAAACTTTAGAACTGCCCCTCTAAAGTTTTCAAAAGACTTACTGCTTCTGCCAGTAATTTTAATTATACCTTCCTCTTATACCTAAGTGTGTGATTTGTTCTATTCTCAGGTATGGGGGAGTTGTTTGCTCGTCCCAACCTGGCAGCCATAGCTGAGGGCCCTCTGCTGGTGTCCAGTGTACAGCACAAGTC…
90	479	68	479_68	NA	NA	0.0287	0.4839	0.0225	0.0534	0.99	1	0.929	none	TGCAGGCAAATACACTTATTACTCAGACAGGAAACTGTTAGCATTTCCTATAGGAAAACATGTCACATTTAGCCACCATGCTAACACTAGCTGTATACCGGATAGCAACAATAGTGCCGGTGAAGAAGAACAGCCTTAGC	TGCAGGCAAATACACTTATTACTCAGACAGGAAACTGTTAGCATTTCCTATAGGAAAACATGTCACATTTAGCCACCATGCTAACACTAGCTGTATACCGGATAGCAACAATAGTGCCGGTGAAGAAGAACAGCCTTAGCAAAGCATCTGGGCATGTGCACAGCTAACAAACTAACTTTCTTGGTTTCACCCTCTTTGCTGCAGGGTACGTTGGACTGGGAGGACTTCACACAGCGCGTAGACAACCTGGCCATGTTCCTGGTCAAGAGGAGGGACGGGACCAGGATGTTTGTTCACCCATCGTTCAGAGAGTGGCTGATCTGGAGGGAGGAGGGGGAGAAGACCAAGTTCCTCTGTGACCCCAGGTCAGGGGGTGGATGTGTCTGTTGGGGTGTGGGG…
91	483	105	483_105	10	36.802	-0.0169	0.0111	0.3011	0.347	0.767	0.778	0.792	none	TGCAGGACTTCACAGGCTACCTCTCAGACGGGCTCCATCTCTCTGAGAAGGGGAACCAGTTTGTGGCACAGCATCTGTGGAGGCTGTTGGAGAGCAGGGTGGAGGAGCTGCCCTTCATCCTGCCTTACTGGGGCGACGTA	TGCAGGACTTCACAGGCTACCTCTCAGACGGGCTCCATCTCTCTGAGAAGGGGAACCAGTTTGTGGCACAGCATCTGTGGAGGCTGTTGGAGAGCAGGGTGGAGGAGCTGCCCTTCATCCTGCCTTACTGGGGCGACGTAGACCCTAAACAGCCAGAGAGCAGTCTACTGTGTGACTGAGAGGGGAAGGGTAGAGATGAAGCCTCAGGTCCACCCAGTTTTATGTCAGCTATGGTAATGGGATGACACTGAAAGGGGTTGGAATCAGTCTTCATTCCATCGGACTGAAATGTATAACACCATGATGTGACATGTTTTAAATGTTGTACAATGTTTGATTTCCTGAGGTCTGTGTTGAAACACATATTCTTTATTTTTAGAATGTGTGTTTCACTGTAAG…
92	488	106	488_106	24	27.078	-0.0172	0.0816	0.4131	0.459	0.385	0.333	0.333	none	TGCAGGGCTACAATGTGTGCAGGCTTTTATTCTAGCCCAACGGATCTGGCCCTGAATCCTAACTCAACTCAAGTTAGGATTCATGGCCAATTGAACACACCCAATTTAACTATTCATGGTCTACATTGAAGACCTCCTTC	TGCAGGGCTACAATGTGTGCAGGCTTTTATTCTAGCCCAACGGATCTGGCCCTGAATCCTAACTCAACTCAAGTTAGGATTCATGGCCAATTGAACACACCCAATATAACTATTCATGGTCTACATTGAAGACCTCCTTCATTGACTACCGGTAGGTGAATTAGGAGTGTAAGTGCTGGGCTAGAGCCTGTGTCAAATTTGGCCACCCCTGGGGTAAGGGGTGAGAGAGAAAGGGTGAGGAGGCAGGGGCTGGGCATGGAAGGAGCAAGAGAGAGAAGGGGAGCCTGAAAGCCAGATAGAAACTCTTCCAGCCAATTGTGATGTTGTTTTTCAGAAACACTACTTTTCTTTCCTTGCAGCATTCTAGCCTGTCTTTCTGTCTTTTTGTCTTTCATTCTG…
93	491	106	491_106	NA	NA	0.0117	-0.0653	0.1281	0.1206	0.939	0.889	0.98	none	TGCAGGCCATCAGGAAGAAGATGGATCTCATCGACCTGGAGGACGAGACCATCGACGCAGAGGTCATGAACTCCCTTGCCGTCACCATGGACGACTTCAGAGTAATGAACTGGATTATTTTCTCCAACACACACAGCACT	TGCAGGCCATCAGGAAGAAGATGGATCTCATCGACCTGGAGGACGAGACCATCGACGCAGAGGTCATGAACTCCCTTGCCGTCACCATGGACGACTTCAGAGTAATGAACTGGATTATTTTCTCCAACACACACAGCACTCAAAGTAGCTTCTACTGCACTGAGAACTTTATTCACCTTTCTGTTTTTCATCACTATGTAAATCTGCAGCATCCAGTATGTATTTTCGCTAATGGTCTGAGGACAGACGTAACTATTGAGCATTAGAACCAGTCGTAGCAGAGAATCGCTAAGCCAGCAGGACTAACCAGTTCTGTGTGGGTTGTGTTTCAGTGGGCTCTGAGCCAGAGCAACCCGTCTGCCCTGAGAGAGACTGTGGTGGAGGTGCCCAACATCAGCT…
94	495	131	495_131	11	12.079	-0.0008	-0.4157	0.6642	0.502	0.574	0.462	0.528	none	TGCAGGGACTTGCTTCCATTCAGCCACAAGAGCATTAGTGAGGTCGGGCACTGATGTTGAGCGATTAGGCCTGGCTCGCAGTCGGCGTTCCAATTCATCCCAAAGGTGTTTGATGGAGTTGAGGTCAGGGTTCTGTGCAG	TGCAGGGACTTGCTTCCATTCAGCCACAAGAGCATTAGTGAGGTCGGGCACTGATGTTGAGCGATTAGGCCTGGCTCGCAGTCGGCGTTCCAATTCATCCCAAAGGTGTTTGATGGAGTTGAGGTCAGGGTTCTGTGCAGGCCAGTCAAGTTCTTCTCGACAAACCATTTCTGTATAGACCTCGCTTTGTGCACGGGGGCATTGTCATGCTGAAACAGGAAAGGGCCTTCGCCAAACTGTTGCCACAAAGCTGGAAGCATAGAATCGTCGAAAATGTAATTGTATGCTGTAGTGTTTCGATTTCCATTGACTGGAACAGCCCCAGACCATTATTCCTCTTCCACCAAATTTACAGTTGGCACTATGCATTCGGGCAGGTAGCCAGTAGTGGAAAAAGTA…
95	496	134	496_134	25	48.129	0.0519	0.275	0.2575	0.4088	0.622	0.676	0.854	none	TGCAGGAGGGAGCAGTGTACTGCGTCAAAGCCCAGGCCCATCTGGACACACACAGCAAGAGCAGCAGCACTGACACACAGTGTGTCTCCATCACAGGTGGGTTGTAAATTATAATACACACTCATAGACACACACATTCT	TGCAGGAGGGAGCAGTGTACTGCGTCAAAGCCCAGGCCCATCTGGACACACACAGCAAGAGCAGCAGCACTGACACACAGTGTGTCTCCATCACAGGTGGGTTGTAAATTATAATACACACTCATAGACACACACATTCTGTTAAAAAGACTGTTTGTCAGACGGTCTTTGGCAATTGGTCCTTCGAGACAGATATAGATATGGCCTTTTTAACACACAAACTGATCAGGCAATGGTATACTTTATCATTATGTGTACCATGGAAAGAAGATCCAAAACATAACGTCTTGTATCTATTTCACGTACGCATACAGTCGTGGTCAAAAGTTTTGAGAATGACACAAATATTAATTTTCACAAAGTCTGCTGCCTCAGTTTTTATGATGGCAATTTGCATAT…
96	497	100	497_100	NA	NA	0.0276	-0.0264	0.0426	0.0419	0.992	0.944	1	none	TGCAGGATTAGTTTTCAGAGGTTGGATTGGCATTTTCTAGAAGCTCAATATTGACAGGTATGTTTCCAAACCACTAGAATCTAAAATAAAAAAAGCGGGAAAAAAATAGCTTTTTATATGTGAAAAAGCCTAAACTGACT	TGCAGGATTAGTTTTCAGAGGTTGGATTGGCATTTTCTAGAAGCTCAATATTGACAGGTATGTTTCCAAACCACTAGAATCTAAAATAAAAAAAGCGGGAAAAAAATAGCTTTTTATATGTGAAAAAGCCTAAACTGACTAAAGGACTGAGGTAAATGTTTAGCATGTTTTTATGCCTTTACATATAGCACTTTAATATGTGTCATTCTTTGTCTTTGGGGTTTTAGTGCCTTCAGTTTAGGGTCTGGCACCTTTTGTCGAGGTGGGTGTGCTAACCCAAGTAATGACCTCCAAAATGTGTGAACAAAACGAGGACAAACCCCAAGCTAATCAGTAGTCACATTAAAATGTTTATTTCATTTGCCACAAAATCACCTTTTCAACAATGATTTGTGAGCT…
97	498	131	498_131	37	47.997	-0.0042	-0.0035	0.479	0.4488	0.286	0.342	0.38	none	TGCAGGCAGCTATGGATGTACACCTCGTCTTACACCTCGTCAGATCAGGTACAAAGGCACCTACTTTCAGCCCACTAAAACCAATTGAAGGGAAATTGCAATAGGCAAGGGGTGTCCACCCACTCTGTCTGTATGTAGGG	TGCAGGCAGCTATGGATGTACACCTCGTCTTACACCTCGTCAGATCAGGTACAAAGGCACCTACTTTCAGCCCACTAAAACCAATTGAAGGGAAATTGCAATAGGCAAGGGGTGTCCACCCACTCTGTCTGTATGTAGGG
98	500	135	500_135	22	47.088	0.0438	0.1962	0.2937	0.3425	0.306	0.083	0.262	none	TGCAGGATCCGTGATGCCCTGAAGTCAGCCAGGTCGCAGTTGTAAATGAGAACTTGTTCTCAACTGGCTTACCTGGTTAAATAAAGGTGAAATAAAATAAATAAATAAAGTGTATCCTCAACATCTCTCGCCACGACCAG	TGCAGGATCCGTGATGCCCTGAAGTCAGCCAGGTCGCAGTTGTAAATGAGAACTTGTTCTCAACTGGCTTACCTGGTTAAATAAAGGTGAAATAAAATAAATAAATAAAGTGTATCCTCAACATCTCTCGCCACGACCAG
99	501	55	501_55	NA	NA	0.0248	0.248	0.0347	0.1131	0.052	0.125	0	none	TGCAGGGAGAAACTTTGTAGCGGGGGGAAAGAGGGAGGGGCATTGGGGCTAGTCGCATTAGAAAGACTGGGAGATGAGGAAATGTTGGAAGGGCAAGGAGGCATGGCTGAGTCAAATAGGAATCCTGACTTAATGAAGTG	TGCAGGGAGAAACTTTGTAGCGGGGGGAAAGAGGGAGGGGCATTGGGGCTAGTCGCATTAGAAAGACTGGGAGATGAGGAAATGTTGGAAGGGCAAGGAGGCATGGCTGAGTCAAATAGGAATCCTGACTTAATGAAGTGGTGATTAAAGAGCTAATTTGTCAGTAACAACCACATCATCAACATTAAGGGACATGGGCAGCTGTGAGGAGGAGGGTTTATTCTCCAGGTCTTTAACCATTTTCCAGAACTTCTTGGGGTTAGACCCACAGAGAGAGAACTGCTCCTTAAAGTAACTAGCTTTAGCCTTCCGGTTAGCCTGAGTGCACTTATTTATCATTTGCCTGAATGAGAGCCAGTCAGCCTGAGTAAGCGTGTGCCGAGCCTTTCACCAAATGGA…
100	502	109	502_109	NA	NA	-0.019	-0.0125	0.0564	0.0552	0.031	0.031	0.023	none	TGCAGGGTGAAACAGGGGATTATCAGGTTTACCAGTGCAGACGGCTTTATTCACTCTACTCGTTTGTGTGTTTAATCTATTATTAGTTGTAAGTACTATACGGCGACTGTGGGACTACGCCGTGTCTGGGCTGGCGCCAT	TGCAGGGTGAAACAGGGGATTATCAGGTTTACCAGTGCAGACGGCTTTATTCACTCTACTCGTTTGTGTGTTTAATCTATTATTAGTTGTAAGTACTATACGGCGACTGTGGGACTACGCCGTGTCTGGGCTGGCGCCATAAACTGGTCAGATGATTGACTTAGGTCACGGACCATGGTCAAGGTTTAAGGTCACTGAAGTGGATTGCCTTAATTTAAGTGGAAGGACTTAAACCAATTAAATATTTAAATACTGAAGCAACCTTTTGATGAACTTTCTAGATGGCACAACTCTACTTTTAGAGTTTCGAAGAATGCAAAATAATTTCTGCTGTGTAATATGTCAGCATTTCTTCATAGCTATGTCTCTGTGGGTACTTGGAAAAAGAACAATGACTTT…
101	516	36	516_36	NA	NA	-0.0172	-0.0057	0.0437	0.0431	0.019	0.025	0.022	none	TGCAGGCTTTTACCACAGGGATCAGGATTAGGGTCCGTCTTGTTCTGATGGAGGTTGGGGAGAAGAACCAGGGAACCAGCGGCCATGTTAGGCACTTAATCCCTCGCTGTGTCCCAATAATGTCTCCTTTCTCCTGAAGT	TGCAGGCTTTTACCACAGGGATCAGGATTAGGGTCCGTCTTGTTCTGATGGAGGTTGGGGAGAAGAACCAGGGAACCAGCGGCCATGTTAGGCACTTAATCCCTCGCTGTGTCCCAATAATGTCTCCTTTCTCCTGAAGTGTGCACTCGTTCACTACTTGCCACAAATCTAAAAGCATTGGATTAGTGGAGGCATGGGCTAGTGGAATTTTCCACCATATTTCTTATACCAGTAATTTCCTTTCAAATCAGTGAAGGGAAGTTAACAAGTGCACACTTCGCGAGGCAGGAGAGATAATTGGGACATAGCCACTATCTGCTCTCCATCCAGGGGCCTTGCACTGCAGCTGACCCTGTGGCTGAACCTGTGCTTCCAAAAAACCCTATTGTAGACCTTATC…
102	517	19	517_19	NA	NA	0.0054	-0.0222	0.0525	0.0516	0.98	1	0.941	none	TGCAGGGACATGATACAGTGTGTTACATCCACCTCTCATTGCCTAATCTTTATTAACTAAAAACGTAATTAAACTGGTCTTGTCTTTTCCCCACAGGTAAGGTGCAGGAAGGCCTTTCTATCGGTGTTATTGTAGGCATC	TGCAGGGACATGATACAGTGTGTTACATCCACCTCTCATTGCCTAATCTTTATTAACTAAAAACGTAATTAAACTGGTCTTGTCTTTTCCCCACAGGTAAGGTGCAGGAAGGCCTTTCTATCGGTGTTATTGTAGGCATCACACTATTGATTCTGATTTGCGTCGGGGGAATCATTTTTCCTGTGTACAAACAATGTAAGTTGCAGTTTCAGGATTTGTATTACTATAATGAAAATAGATCCAGTACGGTATAAAGACGCCCTGTCTGTAATTACTCTGTTAGTGCCAAATCTAAGGATATTATATCCCTTTACATTCAATGAAGTGCTACCAACTACCAATCACACGATGACTGCAGCCTGAGATAACTATAGATAACCATGCTTTGTGTAAAATAAC…
103	531	67	531_67	NA	NA	0.0807	0.2032	0.197	0.2647	0.082	0.289	0.095	none	TGCAGGAGGAGCGCAGCGAGGAAGAGGAAGAGGAGGGGGGCTCTGGCTCTAACTCTGGAAGCCCTCCAGAGGAAGAGGGAGGCGATGGCTTCAACGGAAACCCTGCTGAGGATGAAGATGATGAAGATGCTGCTGAGGAG	TGCAGGAGGAGCGCAGCGAGGAAGAGGAAGAGGAGGGGGGCTCTGGCTCTAACTCTGGAAGCCCTCCAGAGGAAGAGGGAGGCGATGGCTTCAACGGAAACCCTGCTGAGGATGAAGATGATGAAGATGCTGCTGAGGAGGAGGAGCTGAATGGGATGGCCGTGGATGAGGATGAGGAGGAGGGTTCTAATGGGAGTCCAGGTGATGAAGAGGCAGGACACACACTCACCAACGGACTGGAGGAAGAGGAGCACCACAGCAGTGAGAGCCAGCTTAATGAAGAATGGCAATCGGGTACATTAGTAATCCTTCTTTTATTCACATGCACAATGCAAAATACTGTAGCTACAATGCATGCAGCCAGAAGAAGATTGTCAATAGGATTGTGTGTGTGAACAA…
104	533	88	533_88	22	12.893	0.2149	0.1772	0.3284	0.4929	0.745	0.688	0.289	none	TGCAGGCCCAGCACATCCAACCAGGTGGAGAGAGAGGTGCTGCCATCACAGCCAAGGGCTTTCACCTACAAAGAGGGACAGAAAGGAGATCAAATTACATTCAAATAAAAGCAGGATTTCACAATTTCTTTCAAGCTTTT	TGCAGGCCCAGCACATCCAACCAGGTGGAGAGAGAGGTGCTGCCATCACAGCCAAGGGCTTTCACCTACAAAGAGGGACAGAAAGGACATCAAATTACATTCAAATAAAAGCAGGATTTCACAATTTCTTTCAAGCTTTTTTAAACCATACCCAATGTCAAAGGGCTTTTTCACATAATTGCTAATGCCACCCATAGCTACAGACTAGATCAAAGCTACTTTACAATACATGTCATTATCATGATTGAAATTACTGTACACAAGATGGCTTCTTAGACAGGAATGAATGGTCAACCAGGCACAAGGTTGCAGGCAGTGCCATGTACTGATGATAACTACTGTACCTTGGGCAAGCTGCGTGCTGCATGGATGATCTTCTTTCTGTGTCCAGGGTCAGTG…
105	534	48	534_48	26	22.231	-0.0114	-0.0046	0.0292	0.029	0.019	0.025	0	none	TGCAGGTATATGTGGGCTCATGAACTTAAACCCTTTTGTTCTGCCACGACAAGCATCACCCTCATCTCCCCTCCTTATCTTACATTTACATTTGACATTTTAGTCATTTAGCAGACGCTCTTATCGAGAGCAACTTACAG	TGCAGGTATATGTGGGCTCATGAACTTAAACCCTTTTGTTCTGCCACGACAAGCATCACCCTCATCTCCCCTCCTTATCTTACATTTACATTTGACATTTTAGTCATTTAGCAGACGCTCTTATCGAGAGCAACTTACAGTTAGTGAGTGCATACATTTTCATACATCTTCTGTGCCGCTTCTCAGTGACACACTCTCCCTCCCTCCCTTTTTCATCTGCTCCTACGTTCTCTATATAGATTCCAGGTGTGATGTGAAAGTGTTGATGCTTTTATCCCTGCCTGGCCCGAAGATATGTCCTCCTCCTTCCTATATGCCTCTTAGCATAAGTGATTGCCTTTAGAAAAGTCTCCCCTATTACATTTTTAACCAGTCCTCCTGTCTTCAGAGTCGTGGCTC…
106	535	85	535_85	15	56.648	-0.0054	-0.0144	0.1697	0.1792	0.134	0.079	0.083	none	TGCAGGCTGACCTCGGTCGTCCAGTGAACAGTGTTTCCTCCGACACATTGGTGCGGCTGGCTTCCGAGTTAAGCGGGCGGGTGTTAAGAAGAGCGGTTTGGCAGGTCATGTTTCGGAGGACTCGACCTTCGCCTCCTGAG	TGCAGGCTGACCTCGGTCGTCCAGTGAACAGTGTTTCCTCCGACACATTGGTGCGGCTGGCTTCCGAGTTAAGCGGGCGGGTGTTAAGAAGAGCGGTTTGGCAGGTCATGTTTCGGAGGACTCGACCTTCGCCTCCTGAGCCTGTTGGGGAGTTGCAGCGATGCGACAAGGGGGTAAAATACACAAAAAATAGGAGTGGGAGGCCCCGGTGCACAACTGAGCAAGAGGACAAATACATTTGCGTGTCTAGTTTGAAAAACAGGCGCATCACAGGTCCTCAACTGGCAGCTTCATTAAATAGTACCCGCAAAACACCAGTCTCAATGTCAACAGTGAAGAGGCAACTCCGGGATGCTGACCTTCTAGGCAGAGTTGCAAAGAAAAAGCCATATCTCAGAC…
107	543	102	543_102	NA	NA	-0.017	0.0653	0.1379	0.1388	0.083	0.075	0.065	none	TGCAGGTGGGTGGCAGGTGTAAGTGTAACGGGCATGCCTCGCGGTGTCGTCATGATGACACGGGACGGGCGGTGTGTGTGTGTGAGCACCACACAGCGGGGGCAGACTGCGACGTATGTGAGGACTTCTACTATGACAGG	TGCAGGTGGGTGGCAGGTGTAAGTGTAACGGGCATGCCTCGCGGTGTCGTCATGATGACACGGGACGGGCGGTGTGTGTGTGTGAGCACCACACAGCGGGGGCAGACTGCGACGTATGTGAGGACTTCTACTATGACAGGCCCTGGCAACGAGCCACGCCCAGTCAACCACACCCGTGCATCCGTGAGTCACACCCCCCCCATTACTGTGTGTTTGTTTGTGCGTCTGCATGTGTGCGTACATGTCTGTGTGTAATGAGTGCATATTGGATCATGGATGTAAACTTTACTACCTTTACTGAAATTCATTCACTCCCCCCCACCCCCCCCACCCTCTCTCCTACCCCCAGCATGTGAGTGTAACGGCCACTCCTCTAAGTGTCGGTTCAGCATGGAG
108	546	105	546_105	4	35.036	0.0401	0.3158	0.2824	0.49	0.435	0.25	0.556	none	TGCAGGAACACCCACACACTTGTCACACCCACCTCACTGCACCAGCTACACACGCAGGGTTATCGTGTGTTGGTCAATAAGGAGGAGAGGATCAGTGATAACAGGAAGGATGATGGAGGGGATAATGACAGTTAAGAGTA	TGCAGGAACACCCACACACTTGTCACACCCACCTCACTGCACCAGCTACACACGCAGGGTTATCGTGTGTTGGTCAATAAGGAGGAGAGGATCAGTGATAACAGTAAGGATGATGGAGGGGATAATGACAGTTAAGAGTAGTATCAGTAATGTCATTCTAATTCACCTGGAGGCAGCCAGGATAGAAGCGTTGAGTCCTCCGAAGCAGGAGAGTGCCACCGCTAGAGGGATGGTCCAGTTCATCACTCCAAACACCTGGTCTGCAAACGTCTGGGGGAATAAAAACAGATCTTATATCAGACCAATTCGAAACACTTACAGTACATCCTATGACAAAGTAATTTAGGGCTTATTCAATGGGATGATACTGCAGATAGAATTGTATACATCTGACATACT…
109	548	14	548_14	18	36.729	0.0099	-0.1312	0.2893	0.2577	0.208	0.15	0.095	none	TGCAGGAAACCATGTATCTCCTCTCCTCTGCTTCTCCACTCAGGCACGGCTGGTTTAACATCTCAGTAGCACAAGGGGTTGAGGGGGTTAGAGATTTTAGCAACTTCAAATTTGCCAGGTGAACTTCCTAGACCATTCCC	TGCAGGAAACCATGTATCTCCTCTCCTCTGCTTCTCCACTCAGGCACGGCTGGTTTAACATCTCAGTAGCACAAGGGGTTGAGGGGGTTAGAGATTTTAGCAACTTCAAATTTGCCAGGTGAACTTCCTAGACCATTCCCACACCAAGTCTAAAGATTCAGACAGGAAGGGAGACAGCGTGATCTGGAGGCTGGTGGAAGAGGGGATGGAGTGGGAGGCCAGGAGAGGCAAGAGCAATAAGGTGGAGGCTTGGGAGAGTGTGTGGGAGATGTGGGCTGAAACCCAAAACAACATAAATAAACATATAGTGGGAATACAAGTTATGACCTTTTCTTACATGTCCATGTTTGTTTATGTAAGAGGTATAGAAACCAATATTCCCTGTCCACTATCTATTTA…
110	557	64	557_64	NA	NA	0.0565	0.0135	0.452	0.479	0.511	0.393	0.262	none	TGCAGGTCTCCTCCTACCAACCAGTCTCCACTCTCCATTACCATCTGGACCAGACAGAGACAACACTCTGACCATCAGCATCATACAGTACTACACCCACTTCACTGTGACCCATATATTTTCCAGGTATCCCACTTTTT	TGCAGGTCTCCTCCTACCAACCAGTCTCCACTCTCCATTACCATCTGGACCAGACAGAGACAATACTCTGACCATCAGCATCATACAGTACTACACCCACTTCACTGTGACCCATATATTTTCCAGGTATCCCACTTTTTTTTTTAAACAACATTTTCCAGGACATTTCAATTACCTTTTACCAGAACTTATTTAACTCCGGGTATTGTGCAGATCTGAAAGGACTGGATAGGTGTAAGCAATATGGTGAACATTTCAGATAGCCTATCAAAGAAGAGCAAGGTGCAGTAATGGTCATATTGCTTATACCTATCCAATCCTGTCAGAGGTACATGAAGAGCCTGAGGCTATGGATCAATTTGAAACTGAGGGTAAAAAACTCCTCTACCATGTTCATAC…
111	563	16	563_16	18	51.739	0.1677	0.0372	0.3778	0.4754	0.737	0.342	0.771	pcadapt	TGCAGGATCGTCTGAAACCAGCCACCCTGACAACTGATGAACTGGGTTTGCACAACCAAATAATTTTTGCACAAACTGTCAGAAACCATCTGTCTCAGGGAAGCTCATCTGCGTGCTCTTCGTCCTCAACAGGCTCTTTT	TGCAGGATCGTCTGAGACCAGCCACCCTGACAACTGATGAACTGGGTTTGCACAACCAAATAATTTTTGCACAAACTGTCAGAAACCATCTGTCTCAGGGAAGCTCATCTGCGTGCTCTTCGTCCTCAACAGGCTCTTTTCCTGACTGCAGTTCAGCGTCGTAACCGACTTCAGTGGGAAATGCTCACCTTCGATGGCCACTGGCATGCTGGAGAAGTGTGCTCTTCACAGATGTATCCCAGTTTCAACTGTACCGGGGAGATGGCAGACGTTATGACAGATTGCCTCATGGTGGCGGTGGGGTTATGGTATGGACAGGCATAAGCTACGGACAACAAACACAATTGCATTTTATCGATGGCAATTTGAATCGACAGAGATACTGTTTTTTTTTATTTT…
112	565	131	565_131	19	15.372	-0.0202	0.1654	0.086	0.1207	0.95	0.938	0.921	none	TGCAGGGATGTTCTTGTCCCATCGTGCACTAGCGACTCCTGTGGTGGGCTGGGCGCAGTGCACGCTGACTCGGTCGCCAGGTGTACGGTGTTTCCTCTGACACATTGGTGCAGCTGGCTTCCGGGGTAAGTGGGCACTGT	TGCAGGGATGTTCTTGTCCCATCGTGCACTAGCGACTCCTGTGGTGGGCTGGGCGCAGTGCACGCTGACTCGGTCGCCAGGTGTACGGTGTTTCCTCTGACACATTGGTGCAGCTGGCTTCCGGGGTAAGTGGGCACTGTGTCAAGAAGCAGTGTGGCTCGGCTGGGTTGTGTTTCGGAGGATGCACGACTCTCGACCTTCGCCTCTCCTGTGTCCGTACGGGAGTTGCAGCGATGGGACAAGACTACCAATTGGATACCACGAAATTGGGGAGAAAAAGGGGGTAAAATACCAACAAAACAAAAAAAGGAACTCTGGTTTGTCAATATAGTCCCGGACAAGAGTGTAATAAACACAGCTTCTACAGCGCTGGAGATGTTCGTTGGCAAAGCGGGCTAG…
113	566	88	566_88	19	21.725	0.0382	0.0914	0.3633	0.4488	0.75	0.528	0.717	none	TGCAGGTTTGAAAGGACAAGAAGTCCCAACTAACCCCCCTCCTCCCTTCTCTACCCCCAACTCCATGCCTCATGGCCTGGGGGTTAAAGGTGAAATCTGTCGTTCAGTAGATGGTGGCATCAGAAGGGAACGTTCTCTCC	TGCAGGTTTGAAAGGACAAGAAGTCCCAACTAACCCCCCTCCTCCCTTCTCTACCCCCAACTCCATGCCTCATGGCCTGGGGGTTAAAGGTGAAATCTGTCGTTCAGTAGATGGTGGCATCAGAAGGGAACGTTCTCTCCTGCGCTGGGACAGTAAAGAGTTGGAGTGAATAGGGCTGTCACCCCTACGCTCTCCAGCCACTCCATCGTAGGCCCTTTCTCTGCCCAGCCCACGACTGGATGTTCCAACAACACTTAATGTTTTACCTCTGTGTTTAAATATAGTTTTTACAGCTGTCCTGTATCCTTTACTCATCCATGGGGTTAATTAACTGCTTAAAGGAAAGGTTATCTGACTGAACGCTCAACTTTGGCTCTTACAAACTGCCTCAAAGGAAGT…
114	587	37	587_37	8	44.317	-0.0102	-0.0045	0.0276	0.0274	0.018	0	0.024	none	TGCAGGAGGTCTTTGTGATAGAACTATTCCACCTCACGATTAGCTAGGTGGCTAGAGTATCAGGGCTTGTGGCTAGAATATCTACTCCTCTGCAATGCCAGCTTCAGTTTGTTCAATATAGGGCCTGTGTTTCTCTACTA	TGCAGGAGGTCTTTGTGATAGAACTATTCCACCTCACGATTAGCTAGGTGGCTAGAGTATCAGGGCTTGTGGCTAGAATATCTACTCCTCTGCAATGCCAGCTTCAGTTTGTTCAATATAGGGCCTGTGTTTCTCTACTA
115	590	132	590_132	14	40.761	0.1013	0.1359	0.3299	0.399	0.759	0.529	0.895	none	TGCAGGCGCATGGCCTGCCACAAGGAGTCGCTAGAGCACGATGAGCCAAGTAAAGCCCCCCCAGCCAAACCCTCCCCCTAACCCGGATGACGCTGGGCCAATTGTGCGCCGCCCTATGGGACTCCCGATCATGGCCGGTT	TGCAGGCGCATGGCCTGCCACAAGGAGTCGCTAGAGCACGATGAGCCAAGTAAAGCCCCCCCAGCCAAACCCTCCCCCTAACCCGGATGACGCTGGGCCAATTGTGCGCCGCCCTATGGGACTCCCGATCATGGCCGGTTGTGACCCAGCCTGGGATCGAACCCAGGTCTGTAGTGACGCCTTAGACCGCTGCACCACTCGGGAGGCCCCTAATGCATTAGTTCTATTAGCTATGTTGACTATGACGTTAGATAATATGGTGACAACGATGTAGGCTGTGTGTAGTGGTTCGCGGTTATGATATGAATGTTTGGCTTGGGAAGGTTTTTTCGCCAGGTCACAGATAGCTGATATGTTGTGCACTGAAGTCCACAAGCGATGAGAAAGGGTGAGAGAGGA…
116	592	34	592_34	NA	NA	0.0579	0.4641	0.0234	0.113	0.965	0.857	1	none	TGCAGGACCTAACTCACTCTATTAAATTAATAAAAACAGGAACATTTTACATTTGGCTAGAAATTCAAAAGGAAATTATCTCAACAGAGAAAAATGTCCTCCTGTGTGCAACCTATATCCCCCCACTAGAATCCCCATAC	TGCAGGACCTAACTCACTCTATTAAATTAATAAAAACAGGAACATTTTACATTTGGCTAGAAATTCAAAAGGAAATTATCTCAACAGAGAAAAATGTCCTCCTGTGTGCAACCTATATCCCCCCACTAGAATCCCCATACATTAATGAAGACAGCTTCTCCATCCTGGAGGGGGAAATCAATCATTTCCAGACCAAGGGACACATACTAGTCTGTGGCGACCTAAATGCCAGAACTCGACAAGAACCTGACACCCTCAGCACACAGGGGGACAAACACCTACCTGGAGGTGACAGCATTCCCTCCCCCATATGCCCCCCTAGGCACAACTACGACAACATAACCAACAAAAACGGGTCACAACTCCTGCAGCTCTGTCGCACACTGGGTATGTACATAG…
117	594	71	594_71	NA	NA	-0.0153	0.6605	0.0255	0.0524	0.948	0.972	1	none	TGCAGGAGAAGATCGAGGTGGTCAGGAAGCTGTCAGAGGTGGAGGTGAGACCCGGGGCTGGGTGAAGTGTGTGTGTGTGGAGGATGGATGAATGGATGAATGTGTTGTCATCTCACCTGTTGTTATTCCAGAGATCTCTG	TGCAGGAGAAGATCGAGGTGGTCAGGAAGCTGTCAGAGGTGGAGGTGAGACCCGGGGCTGGGTGAAGTGTGTGTGTGTGGAGGATGGATGAATGGATGAATGTGTTGTCATCTCACCTGTTGTTATTCCAGAGATCTCTGAGTAACACGGAGGATGAGTGTACCCATCTGAAGGAGATGAATGAGAGGAACCAGGAAGAGTTCAGAGAACTGGCTAATAAGTACAACGGGGCCATCAACGAGATCAAGGACCTCACAGACAAGATCAAGGTACAGTAGGTGAACGTGGTTGGTGAGGGGGGTGGAGACACAGGTTGGGGGAGGGGAGGGGGCACAGGTTGGA
118	621	37	621_37	NA	NA	-0.0067	-0.0229	0.0746	0.0722	0.981	0.947	0.96	none	TGCAGGAGCGAGTCACTGCTCTGATGTTTGCAGAGAACGACAGGGTGTTGTCCAGGGTCACGCCCAGGTTCTTTGTGCTCTTGGATGGGGACACCATGCAGTTGTCAACCATGATGGAGAGGTCTTGGAATGGGCAGGCC	TGCAGGAGCGAGTCACTGCTCTGATGTTTGCAGAGAACGACAGGGTGTTGTCCAGGGTCACGCCCAGGTTCTTTGTGCTCTTGGATGGGGACACCATGCAGTTGTCAACCATGATGGAGAGGTCTTGGAATGGGCAGGCCTTCCCTGGGAGGAAGAGCAGCTCTGTCTTGTTGAGCTTGAGGTGGTGGGCTGACATCCGAGCTGAGATATCTGCCAGGCACACAGAGATGCATGCCGCCACCTGGGTGTCAGAAGGTGGGAAGAAGAAAAGTAATTGAGTGTCATCCGCATAGCAATTTATAGGAGAGACCATGTGAGGATATGACGGCGCCAAGTGACTTGGTGGATAGCGAGACGAGTAGAGGGCCTACAACCGAACCCTGGGGGACACCAGTAGTG…
119	635	36	635_36	3	36.293	-0.0006	0.2283	0.3689	0.4549	0.265	0.417	0.344	none	TGCAGGTACAAAGTATTTGTTAGCACAAGAGTCACTGACATACAGGAGCTCACGGATCCACAGGCCTGTTGTTACGTGGACACGAAGAGCAATCCAGCTGATGATATCACACGTGGCAAGACATGTCTCAGTATTTATGT	TGCAGGTACAAAGTATTTGTTAGCACAAGAGTCACTGACATACAGGAGCTCACGGATCCACAGGCCTGTTGTTACGTGGACACGAAGAGCAATCCAGCTGATGATATCACACGTGGCAAGACATGTCTCAGTATTTATGT
120	643	90	643_90	2	27.88	0.0126	0.0119	0.1941	0.1854	0.076	0.167	0.065	none	TGCAGGTGCTGAGCCACCTTCACATCTTCAGGGAGTGTTTCCTCCGGCTGGACCTGACGCAGGCCCTGGAGCTGCTGGCCTCGGCTGTCCACGGCCAGCTGGTGGTTCCCAGCCCCGGGGGCCCAGTGTCGTCCTCCCCG	TGCAGGTGCTGAGCCACCTTCACATCTTCAGGGAGTGTTTCCTCCGGCTGGACCTGACGCAGGCCCTGGAGCTGCTGGCCTCGGCTGTCCACGGCCAGCTGGTGGTTCCCAGCCCCGGGGGCCCAGTGTCGTCCTCCCCGCTGGCCCTAAGGAGAGGCCCCCTGGCGGGCGCTGGGCTAAGCGGGGGGGCCTCCAGGGCCCGGAGCATGGAGCTGATCCAGCCCAAGGAGCCCAGCTCTAAGCACATCTCCCTGTGCCACGAGCTGCACACCCTCTTCCAGGTGATGTGGTCAGGCAAGTGGGCCCTGGTGTCGCCCTTTGCCATGCTGCACTCGGTGTGGCAGCTGATCCCAGCCTTCCGGGGCTACGCCCAGCAGGATGCCCAGGAGTTCCTGTGTG…
121	649	22	649_22	NA	NA	0.0294	-0.4848	0.6291	0.4486	0.427	0.237	0.348	none	TGCAGGTTGGAGGAATACATTCATTCAATGAATGCTGTTTAAATATGAATTCAGAGTGGTAGGCAATTTTTTATGCATCATTCATATAGCATTCACAAGCCGCTGGAATCTCATATTGCCGTAGCTGAGAGCATACTACT	TGCAGGTTGGAGGAATACATTCATTCAATGAATGCTGTTTAAATATGAATTCAGAGTGGTAGGCAATTTTTTATGCATCATTCATATAGCATTCACAAGCCGCTGGAATCTCATATTGCCGTAGCTGAGAGCATACTACTGAATATAAAAACTGTAATTGAACACAAATATTTATTAAATCATGAACAGTGTAAAGTATTTATTCAATAGATGGGGATTTCATTAAGATTGACTTAAGTGTGTTTATATAGCAGGGAAATTAAACATCTACAGTATCCAAGTTAAGTATCCTTTTAAATCAGCAAGCATTTTCTCTGTCAATCAAGTCATATTAATTTCTGGAAATTCATTTAGACATTCCTCCTCACTTAGTCAACTGTTTATTTGCTTTGGCTTTTA…
122	650	102	650_102	29	20.454	0.017	-0.0682	0.1284	0.1208	0.047	0.026	0.119	none	TGCAGGCAGAAGTCACATGACTAGAGATGACCTTTGGACCCCGGCTAGTGTGACGTCACCAGACCATGTGACTGAAATAGCTTGTCATATGACCTTTGAGGCCTCTACAAAAGATGATCTATTATATTGACAAGATGGTT	TGCAGGCAGAAGTCACATGACTAGAGATGACCTTTGGACCCCGGCTAGTGTGACGTCACCAGACCATGTGACTGAAATAGCTTGTCATATGACCTTTGAGGTCTCTACAAAAGATGATCTATTATATTGACAAGATGGTTGACTGACCGCTCTTACAATGGGAATAATGTCTGCAAAGGCGAAAGGCAGGTGGGAGAAGGCGAGATCAGGTGGGAACATTCTAGCCAATTATCTTTTGTAGAAAACATATTAGTACACTCCTAACAACCTAAGCATTGTGAAACTTCTATTCGGTCAAATAAGCCTCACCTATCAAAATAGCAATTCACTTTTATCTTGACCAAATTCAACAGTGTCTCATTGCCCCCATACAAAAACTCCTCACTTGGTCTGCTTAAC…
123	663	54	663_54	29	0.236	-0.0094	0.0409	0.3461	0.38	0.287	0.265	0.205	none	TGCAGGCAGTGTGTGTCTCGTCAGTGAACACGTTTGGATTCTTTTAACGGGAGCTGATACCCCATTCCGCTTCCCAAGCTCTTGCTGTGAGCTGTGCGAGGGTAATGTGATAGAACCGGGACAAAACAGGCTCTTAAAAG	TGCAGGCAGTGTGTGTCTCGTCAGTGAACACGTTTGGATTCTTTTAACGGGAGCTGATACCCCATTCCGCTTCCCAAGCTCTTGCTGTGAGCTGTGCGAGGGTAATGTGATAGAACCGGGACAAAACAGGCTCTTAAAAGCAGCCTTTTATCTGAGTGTGTGTGGACCCATGTCAATACAGCAGTTGTTTTGGGCATAAGGAGATCAAATGAAGTGGCATCGGGTGATACGCAGGGAAGAAGTGGAGAAAAATTGATTGAAATGACTAGAGGTGCTGTTTAAAAAAAGAAAAGTGTTTTTTGTGTTGGTGTTGTAAAACATACACAGGCAATGTCTTTCTTTTTCTGCGTGTCTCTTTTGTCGTTGTACTTTTCTCCCTCACAGACACCAGACACAGCA…
124	677	125	677_125	NA	NA	-0.0097	0.0001	0.0213	0.0212	0.009	0	0.023	none	TGCAGGCTGTGTAAGGGCTATTTTACCAAGCAGGAGAGTGATGGGAGTGCTGCATCAGATGACCTGGCCTCCACAATCCCCCAACCTCAACCAAATTGAGATGGTTTGGGATGAGTCGGAGCGCTGAGTGAAGGAAAAGC	TGCAGGCTGTGTAAGGGCTATTTTACCAAGCAGGAGAGTGATGGGAGTGCTGCATCAGATGACCTGGCCTCCACAATCCCCCAACCTCAACCAAATTGAGATGGTTTGGGATGAGTCGGAGCGCTGAGTGAAGGAAAAGCAGCCAACAAGTGCTCAGCATATATGGGAACTCCATCAAGACTGTTGGAAAAGCATTCCAGGTGAAGCTGGTTGAGAGAATGTCAATAGTGTGCAAAGCTGTCATCAAGGCAAAGGGTGGCTATTTGAAGAATATCAAATATCAAATATATTTTGATTTGTTTAACACTTTTTGGGTTATTGCATGATTCCATTTGTGTTATTTCATAGTTTTGATGTCTTCACTACTATTCTACAATGTAGAAAATAGTAAAAATAAAG…
125	680	22	680_22	NA	NA	0.1122	0.1029	0.347	0.4226	0.464	0.289	0.146	none	TGCAGGTTCAGGCAACAGCATGAGGGACCGAGCAACTGTCAGGCGTCTGAATATGTACAGACAGAAGCAGAGATGGTAAATGATGGAGAGAAAAAACATTTGTGACACTTCCCCTGTGACTTGCATATTAACTCTTTCCT	TGCAGGTTCAGGCAACAGCATGAGGGACCGAGCAACTGTCAGGCGTCTGAATATGTACAGACAGAAGCAGAGATGGTAAATGATGGAGAGAAAAAACATTTGTGACACTTCCCCTGTGACTTGCATATTAACTCTTTCCTTTAATGCTAGTGTAACTCTCAGGTCAGGGGTTGTTCAGTTGACACTTTACCCAGATAAAACACACCAGTTCCTGGTATTCTACATTTAGCTCCTCTTCATTCTTTTTTAAAAATGTAAATGATTGTGTTGTAATATATTTGACTATAATATCATTGCCATGCACCTGCTTTCGTGACCACTGACTGTTTCCTCTGCCATTAGCAACAACAGAGGCCAGGTGATCAAGCGTTTGTCATACCAGTCCACTGTGGCTGATGG…
126	682	14	682_14	4	49.046	0.0498	0.1882	0.1219	0.1749	0.044	0.184	0.06	none	TGCAGGCGCCCGGCCCGCCACAAGGAGTCGCTAGAGCGCGATGAGCCTAGTAAAGCACCGCCGGCCAAATCCTCCCCTAACCCGGACGACGCTGGGCCAATTGTGCGCCGCCCTATGGGACTCACGATCACGGCCGTTTG	TGCAGGCGCCCGGCCCGCCACAAGGAGTCGCTAGAGCGCGATGAGCCTAGTAAAGCACCGCCGGCCAAATCCTCCCCTAACCCGGACGACGCTGGGCCAATTGTGCGCCGCCCTATGGGACTCACGATCACGGCCGTTTGTGATACAGCCCGGGATCGAACCCAGGTCTGTAGTGACGCCTCTAGCACTGTGATGCAGTGCCTTAGACCGCTGCGCCACTCGGGAGGCCCCTATAAATAGCTTTCTAATCAACAATCGTCGCAGGAATATACATTGATAGGTATTGTAGCGATTTGAGCAAGTGCACACACACACAGAGAAAATTAAAAAATGTAATTCAAGCCTCCCCTTTAATGAACCTCGTGCATTCACCAAATGGTAAGCCTGGAATGTCATGTG…
127	683	128	683_128	NA	NA	0.0139	0.2033	0.3515	0.4934	0.568	0.467	0.69	none	TGCAGGAAGCAGCCTCTCAGCTCTCAGCATAGATATAGGCTTCTATCAACACATCTGCATTGTGTTACATGACATTACATTTCAAGCCCGCATACATTACAGATGCCCTCTCATGGAACTCACTTTTACATTAATTGATT	TGCAGGAAGCAGCCTCTCAGCTCTCAGCATAGATATAGGCTTCTATCAACACATCTGCATTGTGTTACATGACATTACATTTCAAGCCCGCATACATTACAGATGCCCTCTCATGGAACTCACTTTTACATTAATTGATTGCAGGCTACACATTCATGACGGTGTGATGTATGAGTTCACAAAAATACAGTTTTTAATCATTCACATTTACATAAATCCATTTGCCAAACTGGTCTAATAGTAAACAATTATTGATCGCTATATTTATTGAACAGCTAAGTAACATGGTGTGTATGACAGAGGGGCTGAACATCATTGACCTTCTATAGAAAATATATGTGTTGAAGCACGGCAGCCAGCAGAAAACAACCTACGTTATTCGTGTTCCATCTGACACTG…
128	687	39	687_39	NA	NA	-0.0153	-0.0292	0.0911	0.0876	0.964	0.944	0.955	none	TGCAGGTAGAAAATATCCTGATAAAAATAAATATCCTATAAATCACATCGGCTACACATGGCCTGTCTTCAAGGACCTTGAAACATTGTATCAACTATCCACTTGGTCTGGCCTGAAGCTCATACTAGCAAACTTTCAAG	TGCAGGTAGAAAATATCCTGATAAAAATAAATATCCTATAAATCACATCGGCTACACATGGCCTGTCTTCAAGGACCTTGAAACATTGTATCAACTATCCACTTGGTCTGGCCTGAAGCTCATACTAGCAAACTTTCAAGATTGTATAGAATCTGACCGACCGGCTCAAATCGGTCTTATGTAGCAACATTTGAAATTTAGTTTTTTACATTGGATAAAAGTAGAACTAGAACTCAGAACTAGAAAATTGTATATCAAACACTACAGTTGAGGAACAATGGGAAAGTAATTCTGCTTTGAAAGTTGATAAACTTGTAACCTCACTTTTGAGAAAATGGCCTTTAAATGTTTTGGTACTACTACAGGATAGCCCTTCTTTGTCTACACCCATTCAGCATC…
129	689	110	689_110	24	8.582	0.1155	0.152	0.2528	0.4341	0.208	0.536	0.194	none	TGCAGGCCTTAGTCTACCATAGACCTTAGTTGTCCCTCTCTCCTCAGAACTTAAAGGGATACTTCAGGATTTTGGCAACGAAGCCCTTTGTCTACTTCTCTATCTCCAGGTTCAAATGGATTCGTGGATACCATTTTTAT	TGCAGGCCTTAGTCTACCATAGACCTTAGTTGTCCCTCTCTCCTCAGAACTTAAAGGGATACTTCAGGATTTTGGCAACGAAGCCCTTTGTCTACTTCTCTATCTCCAGATTCAAATGGATTCGTGGATACCATTTTTATGTCTCTGCGTGCAATTTGAAGGAAGTTGCTGACTAGCATTAGCGCGATAGCTAACTAGCGTTAGCGCAATGTCTGGAGGTCTATGGTAACTGTTAGCATGCTAGTAGATACCATAGACTTCCAGGCATTGTGCAAACACTAGTTAGCATTGGCTCGCAAAACGACCTCTAACTTTCTTCATACTGGATGCAGAGACATAAAAATGGTATCCATGAGTTCATCAGACTCCCTTTAATAGAATAGTGCTCTCCTTTGTTTC…
130	691	63	691_63	11	14.532	-0.002	-0.0047	0.1742	0.1698	0.875	0.95	0.896	none	TGCAGGTTGGTGACCATCAACTGGGTCTGGGCAACCGGCCCGTAGGGGTCCAGGGAGTGCCCAGGGGACAAGGCACGGTAGATTACCTGAGGATAGGGGCAGATTGGAGATGGTCAGACACAGGTGAAGGATGGAGGGGT	TGCAGGTTGGTGACCATCAACTGGGTCTGGGCAACCGGCCCGTAGGGGTCCAGGGAGTGCCCAGGGGACAAGGCACGGTAGATTACCTGAGGATAGGGGCAGATTGGAGATGGTCAGACACAGGTGAAGGATGGAGGGGT
131	692	13	692_13	NA	NA	0.1034	0	0.2058	0.2095	0.981	0.824	0.841	none	TGCAGGCGCCCGACCCGCCACAAGGAGTTGCTAGAGCGCGATGAGCCAAGTAAAGCCCCCCCGGCCAATCCCTCCCCTAACCCGGACGACGCTGGGCCAATTGTGCCGCCCTAAGGGACTCCCGGTCACGGCCGGTTGTG	TGCAGGCGCCCGACCCGCCACAAGGAGTTGCTAGAGCGCGATGAGCCAAGTAAAGCCCCCCCGGCCAATCCCTCCCCTAACCCGGACGACGCTGGGCCAATTGTGCCGCCCTAAGGGACTCCCGGTCACGGCCGGTTGTGACACAGCCTGGGATCAAACCCCAGGCTGTAGTGACGCCGCAACACTGCAATGCAGTGCCTTAGACCGCTGCGCCACTCAGGAGGCCTCAGGCCAAACTACTTTTAATGTATCCTTAGCCTATCTACATCAAATCTCCAATCTCTGAGCTCTGTCCTGTGTGTTTTTGTTCTAACCTTTACCTCTGCAGTGCAACACACAGAGATGGTACAGGTACAGACCTCGCTGTTGGAGAGTCGTTAGCGAAGCTCCAAATAGGTC…
132	700	56	700_56	13	7.308	0.038	-0.0537	0.4109	0.4317	0.246	0.462	0.225	none	TGCAGGACCCTAGGAAAGCATTATCAATTCATGGAGATTGCATGTGCTTTCACTGCTGTACAAATGGGTTCTGTGGAATGGCCTGTTAGTATAGGATTAGTTCTAACCCTCAGAGGGGTCCTTCAAAAGCCCCATTGTGT	TGCAGGACCCTAGGAAAGCATTATCAATTCATGGAGATTGCATGTGCTTTCACTGCTGTACAAATGGGTTCTGTGGAATGGCCTGTTAGTATAGGATTAGTTCTAACCCTCAGAGGGGTCCTTCAAAAGCCCCATTGTGTGTATGAACAGGAACATTGTGTTCTGAGATTGCCTGCCTAGGAGGCATGTCCTACATGATATCGTCTTTGTTTATGCCTGTTGAAAAAGAGCACAGAGACAATTGACCCAGGGTAGGACACACAAAACAGTCACACTGGAGTGTGTTTTTGCGTGGGTGCGTGGGTGCGTGTGTGTGTGCGTGCGTATTATCTATAGGTGGTCGTGGTAATATAGATTTTGGTTAAGTTAATTCAGACAAAGAGATGTATCCTTATCCTG…
133	704	42	704_42	13	23.569	0.0035	0.0743	0.179	0.2025	0.132	0.158	0.05	none	TGCAGGAAGGGTACCACCCTGTAATGCACAGCGTTGAGATTGCCTGCAATGACAACAAACTAAGTCCGATGATGCTGTGACACACCGCCCCAGACCATGACGGACCCTCTCGTAAAACGCTGTGTACTACTCCCTTCACA	TGCAGGAAGGGTACCACCCTGTAATGCACAGCGTTGAGATTGCCTGCAATGACAACAAACTAAGTCCGATGATGCTGTGACACACCGCCCCAGACCATGACGGACCCTCTCGTAAAACGCTGTGTACTACTCCCTTCACAGAACAGCGCAAACTGGCTCTAACCAGAATAGAAAGAGGAGTGGGAGGCCCCGGTGCACAACTGAGCAAGAGGACAAATACATTAGTGTCTAGTTTGAGAAACAGACGCCTCACAGGTCCTCAACTGGCAGCTTCATGAAATAGTACCCGCAAACACCAGTCTCAACGTCAACAGTGAAGAGGCGACTCTGGGATGCTGACCTTCTAGGCAGAGTTGCCGGGTTTGGATGTTTTTCTTTGTAAGAAAAGGCTTCCGTCTT…
134	709	97	709_97	NA	NA	-0.0059	0.4932	0.0142	0.0283	0.957	1	1	none	TGCAGGGCTCAGCCTTATTAGAGATGATGATGATGATGATCTGATGGATGATTGTTTTGACAGTGATATGATATACTGTATTAATCTCTCTCTCTCTCTCCTCTCTCTTTCTCTGAGCCAGGCAGCCATGGTATTATGGC	TGCAGGGCTCAGCCTTATTAGAGATGATGATGATGATGATCTGATGGATGATTGTTTTGACAGTGATATGATATACTGTATTAATCTCTCTCTCTCTCTCCTCTCTCTTTCTCTGAGCCAGGCAGCCATGGTATTATGGCTGGGGGTTCAACCTACCAAGAGGTCAGGCTCTGTTGGACAAGTGGAACCAGATCCCCGACTCCACCGACATACTGGTCACACACTGCCCCCCACTGGGTGAGGGACACATTACACCTGGGGGACACAATCATGAGACAGCATCGCACGCACACACACGTTACATACACACGCACAAATGTACACATTCGCACACGCACATGTGCGCAGACCCAATGCTTTGATAGACTGTCAAATAAGTCATACTTTTTGAATAATCTG…
135	715	71	715_71	NA	NA	-0.002	-0.0526	0.3358	0.3143	0.145	0.235	0.2	none	TGCAGGAGCGAGTCACTGCTTTGATGTTTGCAGAAAACCACAGGGTGTTGTCCAGAGTCACGCCAAGGTTCTTTGCACTCTAGAAGGGGGATAACGTGGAGTTGTCAACCGTGATGGAGAGGACTTGGAGCGGGCAGGTC	TGCAGGAGCGAGTCACTGCTTTGATGTTTGCAGAAAACCACAGGGTGTTGTCCAGAGTCACGCCAAGGTTCTTTGCACTCTAGAAGGGGGATAACGTGGAGTTGTCAACCGTGATGGAGAGGACTTGGAGCGGGCAGGTCTTCCCCGGGAGGAAGAGCAGCTCCGTCTTGTCGAGGTTGAGCTTGAGGTGGTGGGCCGACATCCAAGCTGAGATATCTGCCTGGCACGCAGAGATGTGTGTCACCACCTGGGTGTCAGAAGGGGGGAAGGAGAGAAGTAGTTGAGTGTCATCCGCATAGCAATGATAGGAGAGACCATGTAAGGATATGATGGAGCAGAGTGACTTGGTGTATAGAGAGAAGAGGAGAGGGCCTAGAACCGAGCACTGGGGGACACCAG…
136	717	40	717_40	NA	NA	-0.0128	0.06	0.1625	0.1599	0.069	0.083	0.109	none	TGCAGGGGGAAAACACACACTGGTAAGAATATAGAATAGGAGGATGAGGAAGAATAGATTACAAAAGAAGAGTACAATGGTAAAATAGACCCCATCTAGCCTAGTGACTGACCGATAGCGATGGAGCGCAGGTAGAGCCT	TGCAGGGGGAAAACACACACTGGTAAGAATATAGAATAGGAGGATGAGGAAGAATAGATTACAAAAGAAGAGTACAATGGTAAAATAGACCCCATCTAGCCTAGTGACTGACCGATAGCGATGGAGCGCAGGTAGAGCCTCTCAGCATCTTCATACTGGTTCATGTCGTAGTTGTAGAGAGAGGCCAGGTGGCCCACAGACAGAGCCACCTCATAGTCCTCCTGACCCAGAAGCTGCTCCTTGATCTGGATGGCCTTGATGTGCATCTCCTCTGCCTCCTGAAAAACAAAAACAGGTGAGACCTCCCTGTCATCCACAGCCTTGGGGTCTGTATAAGGCTTTTCAGCTACCATTAAACCCCAGAGCCTCTGTGACATTTAAGCCTCCTTAGAGAGCAGA…
137	720	93	720_93	14	4.02	-0.0234	0.3341	0.1104	0.1504	0.922	0.921	0.913	none	TGCAGGCGCCCAGCTTGCTACAAGGCGTCGCTAGAGCCCCCCGGCCAAACCCTCCCCTAACCCGGACGACGCTGGGCCAATTGTGCGCCGCCATATGGGACTCTCGATCACGGCCGGTTGTGATATAGCCCGGGAACAAA	TGCAGGCGCCCAGCTTGCTACAAGGCGTCGCTAGAGCCCCCCGGCCAAACCCTCCCCTAACCCGGACGACGCTGGGCCAATTGTGCGCCGCCATATGGGACTCTCGATCACGGCCGGTTGTGATATAGCCCGGGAACAAACCAGGGTCTGTAGTGACGCCTCTAGCACTGCGATTCAGTGCCTTAGACCGCTGCGCCACAAGGGAGCCCAGATTTCTATCATTTTAATTCAGATTTGTATGATTAACCACGTGATTTTGAGAAACTAAAACGTTATTATTGAAATGAAATACTTCCACGAAAATGTGCATATGAAAATCATAACTGGCACACAGAACGGTAGAAATGGTAGGATAAATTGTAAGCTTCCCCAAACTTGAAACTCACGCGCCGCCTATGA…
138	722	132	722_132	7	54.385	-0.0159	0.2526	0.2818	0.4362	0.704	0.625	0.725	none	TGCAGGTATATCTCACTGGTCATTCCCAAAAGCCAACACCTCCTTTGGCCGCCATTCCTTCCAGTTCTCTGCTGCCAATGACTGGAACGAACTGCAAACATCTCTGAAGCTGGAGACTCTTATCTCCCTCAATAACTTTA	TGCAGGTATATCTCACTGGTCATTCCCAAAAGCCAACACCTCCTTTGGCCGCCATTCCTTCCAGTTCTCTGCTGCCAATGACTGGAACGAACTGCAAACATCTCTGAAGCTGGAGACTCTTATCTCCCTCAATAACTTTAAGCATCAGTTGTCAGAGCAGCTTACCGATCACTGCACCTGTACACAGCCCATCTGAAGTTAGCCCACTCAACTACCTCATCCCTATATTGTTATTTATTTTGCTCATTTGCACCCCAGTATCTCTATTTGCACATCATCTCTTGCACATCTATCATTCCAGTGTTAATACTAATTGTAATTATTTTGCACTATAGCCTATTTATTGCCTTACCTCCATAACTTGCTACATTTGCACACACTGTATATAGATTTTCTGTT…
139	727	80	727_80	26	8.277	0.0601	-0.0382	0.4838	0.4867	0.531	0.25	0.444	none	TGCAGGTCACACTCGTTCTGGTCACTGTCAGTAGATGCTCCTGCCACTGCATCCGTAGCCTGGATGTATCGGCTGCTGCCGGGCTGGTCACTAGAGATGAAGGAGAAAGGGTCCCTGACATCCTCACATCTAGCTTCCAT	TGCAGGTCACACTCGTTCTGGTCACTGTCAGTAGATGCTCCTGCCACTGCATCCGTAGCCTGGATGTATCGGCTGCTGCAGGGCTGGTCACTAGAGATGAAGGAGAAAGGCTCCCTGACATCCTCACATCTAGCTTCCATTAGCAGCGGGCCTGCCTCCCATTCCAGGAGTGGCTTGTGGCGGGGGAACGTTTCAGGACCTTGGACAGTGACCTGCGGCTCTACTTGTGGTTTTACAGCTTTATTTTTGTTCCTGTAGACTGAAAAGTGCACATTATGATTTACAATATGAAAACAACAACCCTGATGAAAAATCTGCAGATGTGCCCTTGAGCAAGGCACTTAACCCTAATTGCTCATGTAAGTCGCTCTGGATAAGAGCGTCTGCTAAATGACGTAA…
140	728	41	728_41	17	4.124	-0.005	0.0223	0.3888	0.4572	0.39	0.286	0.37	none	TGCAGGATCGTCTGAGACGAAATGAAAATGAAACTGAGATGAAACTTTGCACAGCCGAAAGATTTCTGCACAAACTGTGTGCGTCGTCCTAACCAGGGTCTTGACCTGACTGCAGTTCGGCGTCGTAACCGACGTTGGTG	TGCAGGATCGTCTGAGACGAAATGAAAATGAAACTGAGATGAAACTTTGCACAGCCGAAAGATTTCTGCACAAACTGTGTGCGTCGTCCTAACCAGGGTCTTGACCTGACTGCAGTTCGGCGTCGTAACCGACGTTGGTGGGCAAACGCTCACCTTCGATAGCTGCTTGCACGCTGGAGAAGTGTGCTCTTCATGGATAAATCCCGGTTTCAAGTGTACCGGGCAGATGGCAGACGTGTGGGCGAGCGGATTGCTGATGTCAATGTTGTGAACAGAGTGCCCCATGGTGTCGATGGGTTATGGTATGGGTAGGCATAAGCTACGGACAACGAACACAATTGCATTTTAATCGATGACAATTTGAATGCACAGAGATACTGTGAAGAGATCCTGAGGCCC…
141	732	96	732_96	29	51.887	0.094	0.0062	0.3872	0.4451	0.304	0.158	0.528	none	TGCAGGTGGTGCCTCCATTTTGGGTTTCCTTAAAGGAGAACAAAACAAAGTATTTTTATGTTGCAATATCCAGTGAGTGTTTGTCGACCATGTCACATTAACATGAGTAAAATATGGCCGTCAGTTAACAACATGGCCAT	TGCAGGTGGTGCCTCCATTTTGGGTTTCCTTAAAGGAGAACAAAACAAAGTATTTTTATGTTGCAATATCCAGTGAGTGTTTGTCGACCATGTCACATTAACATGAGTAAAATATGGCCGTCAGTTAACAACATGGCCAT
142	740	113	740_113	1	66.814	-0.0176	0.4982	0.0256	0.0371	0.973	0.971	1	none	TGCAGGGAAGCTCCTGCCACTTCCCGTGCCTCAGCGACCCTGGTCACATCTATCCATTGACTTTGAAACCGATCTCCCCTCCTCTGATGGTAGTGGAAAGATTTTCTGTCCTATCGTTTAATCCCTCTTCCTGGTCTCCC	TGCAGGGAAGCTCCTGCCACTTCCCGTGCCTCAGCGACCCTGGTCACATCTATCCATTGACTTTGAAACCGATCTCCCCTCCTCTGATGGTAGTGGAAAGATTTTCTGTCCTATCGTTTAATCCCTCTTCCTGGTCTCCCCACTGCTCTCCCGGGCCCCAATTCACATCAAGTATGGAGGACCTTCATGGAGAAGCTCGTGGTCACGGTCAGCCTCACTTCCGGGTACCAGTCTCAGTCCAACGGGCAGGTGGAGAGGATGAACCAGGAGCTGGGAAGGTTCCTGAGGAGTCACTGTCAGGACCGGCAGGGTGATGGGCACGATTCCTTCCATGGGCAGAGTATGCCCAGAACTCGCTACGTCACTCCTCCACTGGGTTGACCCCCTTCCAGTGTGTTC…
143	741	12	741_12	14	52.104	0.0058	-0.2277	0.3276	0.2755	0.219	0.147	0.125	none	TGCAGGCACCTGGCCCGCCACAAGGAGTCGCTAGAGCGCGATGAGCCAAGTAAAGCCCCCCCCGGCCAAACCCTCCCCTAACCCGGATGACGCTGGTCCAATTGTGTGTCGTCCTATGGGACTCCCGGTCACGGACGGTA	TGCAGGCACCTGGCCCGCCACAAGGAGTCGCTAGAGCGCGATGAGCCAAGTAAAGCCCCCCCCGGCCAAACCCTCCCCTAACCCGGATGACGCTGGTCCAATTGTGTGTCGTCCTATGGGACTCCCGGTCACGGACGGTAATGACACAGCCTGGGATCAAACCCCACACTGTAGCGATGCCGCAACACTGTGATACAGTGCCTTAGACCGCTGCGCCACTCGGGAGGCCACATTATTAATTTGTTTAACCTTTATTTATACAGGGAAGTCCCATTGAGAACAATGTTTCTTTTGCAAGGTAGCCCTGCTTCACAAAAGTGCAGCAAGAAATACAAAGTACATAAAAAAGAATCAGTGACACAATTATAACAAACGAAGGTGAGAGCATGAGAAATACAA…
144	745	128	745_128	38	38.407	0.0922	0.1654	0.3944	0.4855	0.315	0.625	0.275	none	TGCAGGAACCGCTAAATCAATACGAGGCTGGAGACAGATGGAGAATGTGGTGTATAAATGAACTGTCGTGCCTGTTAGCATTATGCTAGCCTTCCAAAACAGCCTTAAACCGTTCAGGGTGCTAACTGCTGAGGGTTGTG	TGCAGGAACCGCTAAATCAATACGAGGCTGGAGACAGATGGAGAATGTGGTGTATAAATGAACTGTCGTGCCTGTTAGCATTATGCTAGCCTTCCAAAACAGCCTTAAACCGTTCAGGGTGCTAACTGCTGAGGGTTGTGCCCCGTGTAGCTCCGTTAGTAGTGCATGGTGCTTGCAACGCCAGGGTTGTGGGTTCAATTCCCACGGGGGCCAGTATGAAAAAAATATGAATAAAAAATGTATGCACTCACTAACTGTAAGTCGCTCTGGATAAGAGTGTCTGCTAAATGACTAAAATGCAAAATGGTTGTGGGTAACTCTCAGGGCTATGGCTCGCCCCAGAATGGTGCCTTAGTTCCTTGATTAACCAGAGAAGATTAACAATGCCTACGCTCTGTG…
145	749	59	749_59	4	59.731	0.0204	0.1879	0.4065	0.4985	0.604	0.421	0.632	none	TGCAGGCTGACTTCGGTCGTCAGTTGAACAGTGTTTCCTCCGACACATTGGTGCAGCTAGCTCCTGGGTTAAGCGAGTGGGTGTTAAGAAGCGTGGCTTGGCGGGTCATGTTTCGACCTTCGCCTCTCCCGAGCCCGTTG	TGCAGGCTGACTTCGGTCGTCAGTTGAACAGTGTTTCCTCCGACACATTGGTGCAGCTGGCTCCTGGGTTAAGCGAGCGGGTGTTAAGAAGCGTGGCTTGGCGGGTCATGTTTCGACCTTCGCCTCTCCCGAGCCCGTTGGGGAGTTGCAGCGATGAGACAAGATCGTAATCACGAAATTGGGGAGAAAAAGGGGGTAAAAATTACACACAAAAAACCATATGATTTGCACTCAAACTCAGTGTATGGGGGTAACTCAACATCATTTTACGCAACATGATACCACAAATGATATTACAAATCTAATATACTGTAACATGTAAGTCAAGTCATCTAACTTCCTTCTCTCCTCCTCACCGTCACCAGGCACGGCGCGTGGCATCGTGGTGTGCACCGGCGA…
146	754	42	754_42	NA	NA	-0.0145	-0.0403	0.4866	0.49	0.443	0.417	0.396	none	TGCAGGTCATCAGTTGTGTTTCCTCCAACATATTGGAGCGCGGTTTGGCAGGTCATGTTTTCTGTCTTGGCTTGCCCAGTGATTTTACCCACGCACCGCTACTGTTCAGCATCGTTCACACCCTCTTAAGCCTTAGCCCC	TGCAGGTCATCAGTTGTGTTTCCTCCAACATATTGGAGCGCGGTTTGGCAGGTCATGTTTTCTGTCTTGGCTTGCCCAGTGATTTTACCCACGCACCGCTACTGTTCAGCATCGTTCACACCCTCTTAAGCCTTAGCCCCACCCCATCCACACATGTAAACACATGTGAGTCAGCATGACTTTGTCTCTACTTAAACCAAGCTATATTCAGGGCAGCCATGTTTTTGAGATCTGGAGCAACACTTTTGTAGTTGTCCAAAGCTATATCTTTCCAAAATCTTATCAATATTCTGACCAGGAAAGCCCCCATTCTGTTATAGACAGAAGCCTGTGACATGACAGACCAATCAGGACTTATCTCTTAGGCATGTCCAACCACTGCATTATCTCAGCCAATCA…
147	757	16	757_16	NA	NA	-0.0184	0.11	0.1892	0.194	0.13	0.094	0.1	none	TGCAGGACATGAGCCGTCCTCACCCTCTCTCTCAGCTTGGATAGAAAGTTGTTGTGTGTAAAACCAGTCTTGTAGTGCCAAATAATAGTCAGTCCACCCTCAAAACACTAGCTTACTAGGGATTGTTTCAATATGCAGTG	TGCAGGACATGAGCCGTCCTCACCCTCTCTCTCAGCTTGGATAGAAAGTTGTTGTGTGTAAAACCAGTCTTGTAGTGCCAAATAATAGTCAGTCCACCCTCAAAACACTAGCTTACTAGGGATTGTTTCAATATGCAGTGTATTATCTATAGATACAGTGGGGAGAACAAGTATTTGATACACTGCCGATTTTGCAGGTTTTCCTACTTACAAAGCATGTAGAGGTCTGTAATTTTTATCATAGGTACACTTCTACTGTGAGAGACGGAATCTAAAACAAAAATCCAGAAAATCACATTGTATGATTTTTAAGTAATTAATTTGCATTTTATTGCATGACATAAGTATTTGATCACCTACCAACCGTAAGAATTCCGGCTCTCACAGACCTGTTAGTTT…
148	760	69	760_69	18	54.164	0.0451	0.4797	0.0476	0.082	0	0.071	0.056	none	TGCAGGTTATATTTGAGCTTATGATTATCAGTCATGCTAACAAATAAAATATGACAAAACTATGCCAACACATATGGTCCTGAACCCAAATGCCAACCTACAGTATTATAGTACAAACACAATGTGCATTGGACCAGAAA	TGCAGGTTATATTTGAGCTTATGATTATCAGTCATGCTAACAAATAAAATATGACAAAACTATGCCAACACATATGGTCCTGAACCCAAATGCCAACCTACAGTATTATAGTACAAACACAATGTGCATTGGACCAGAAAGTCCCCTACTGTTATACTGTTAGAGACAATAACAGTATACAGATGTCTGAGGGTGTCCAACATCAAACAAATCCAGCATCATCTGGTTACAGCCTGAGCATGTTTTAGGCACATTTGGTGTGCTCAATGAGTGTCAACAATTTGGAGAGATGGCATGTCCCATCTGCAGACTGTCTATTTATTTGTGTGAAATATGCTAGGGTAGAGAGACAAAATGGTTACACCATCTAAAGCTTATTGAACTACTGTAGCCCTTTCT…
149	761	54	761_54	30	5.904	0.1145	0.1058	0.3377	0.4737	0.661	0.395	0.81	none	TGCAGGCTGACTTCGGTCTTCAGTTGAATGGTGTTTCCTCCCACACATTGGTGTGGCTGGCTTCCGGGTTAAGCGGACGGGTGTTAAGAAGTGCGGTTTGGCCGGTCATGTTTCAGTGGACGCGTGACTCGACCTTTGCC	TGCAGGCTGACTTCGGTCTTCAGTTGAATGGTGTTTCCTCCCACACATTGGTGTGGCTGGCTTCCGGGTTAAGCGGACGGGTGTTAAGAAGTGCGGTTTGGCCGGTCATGTTTCAGTGGACGCGTGACTCGACCTTTGCCTCTCCCGAGCCCGTTGGGGAGTTGCAGCGATGAGACAAGATTGTAATTGGATCGCAATTGGATATCACAAAAAAATTACAAAAAATAAAAGACACAATAAAGGATCAACCAAAAACCCACAGACACTCGGCCCTCCGTGGAATGAGTTTGACACCCCAGCGCTACGATGTCCGTAGCCTGCTGGTTTGCTCTTCTACCTGATCGTTTATTGCACCCAGGTCTAAATCAGCCCCTGGTTAGAGGGGAACAATGGCTTTGA…
150	769	80	769_80	1	45.431	0.0634	0.1566	0.1792	0.2585	0.866	0.722	0.958	none	TGCAGGAACAGGATCCGGCACCTCTCATATTTGACTTAGTTCGTTCCGGCACCTATTTTCCCGGATCCAGTATCTTGTCATGTATTAGGATTATGTCTTTGTTAAATGTTTTTCATGAAGAAATGGAATGTTGTTTATGT	TGCAGGAACAGGATCCGGCACCTCTCATATTTGACTTAGTTCGTTCCGGCACCTATTTTCCCGGATCCAGTATCTTGTCATGTATTAGGATTATGTCTTTGTTAAATGTTTTTCATGAAGAAATGGAATGTTGTTTATGTTAGTATCAAAAGGGAATGTTTTAGTGTAACGCCACATACAACAGACAGGAAGTGTGTTGTAGTCAGGGGAGACTGGTGATTGGCCAGAAGAGGGAGCCACCCATCTGTTTGCATTGTTTATAAGTAGGGGCTAAACGGAGAAGAAGTCAGAACGGCCATTACAATCTGGGACGCCGTTCTCCGGATGTCATGACATCTGTCACTCATGCTGAAAGCTTGTAATATGAATAAACTTATGATCAAGGTTCAGTATGAGCAG…
151	772	15	772_15	NA	NA	-0.0012	-0.0142	0.0484	0.0475	0.009	0.024	0.04	none	TGCAGGACGTATATCAACCCCTTTGTGACCTTCCTGGACCAGAGGAGATGGAAGTGTAACCTGTGCTACCGGGTCAATGACGGTAAGGACCACAGCCACCAAGCTCATCTTAAATGACACCCTGTCTATTCCCCATATAT	TGCAGGACGTATATCAACCCCTTTGTGACCTTCCTGGACCAGAGGAGATGGAAGTGTAACCTGTGCTACCGGGTCAATGACGGTAAGGACCACAGCCACCAAGCTCATCTTAAATGACACCCTGTCTATTCCCCATATATTGCACTACTTTTGACCAGCTCCAATGTTCATTAAAAACAAACACTTGTTTTAAGTGAGAAGTTAGGCTGGAAAAGGAATTCACTACCAAGGTTTTCCAGCACATAGCTTTGACCTAAACGTCCAGAATATCACTCACCTGATGACTGTAGTGACGGACAAGCTCAGTACTGTTCTTTTCTGACTGATGATAACCTCCATGTTTGTTGTGCAGTTCCAGAGGAGTTCATGTACAACCCAGTCAGCAGATCGTACGGAGAG…
152	784	14	784_14	NA	NA	-0.0127	0.0286	0.4238	0.4652	0.673	0.647	0.595	none	TGCAGGCAGCATGACAATTGCACGCTCCCTCAAAACTTGAGACATCTGTGGAATTGTTTGTGTGACAAACCTGCACATTTTAGAGTGGCCTTTTATTGTCCACAGCACAAGGTGCACCTGTGTAATGATCATGTTGTTTA	TGCAGGCAGCATGACAATTGCACGCTCCCTCAAAACTTGAGACATCTGTGGAATTGTTTGTGTGACAAACCTGCACATTTTAGAGTGGCCTTTTATTGTCCACAGCACAAGGTGCACCTGTGTAATGATCATGTTGTTTAATCAGCTTCTTGATATGCCACACCTGTCAGGTGGATGTATTATCTTGGGAAATGAGAAATGCTCACTAACAGGGATGGCAACAAATATGTGCACAACATTTTAGAGAAATAAGCTTTTTGTGCATATGGAACATTTCTGGGATCTTTTGTTTCAGCTCATGAAACATGGGACCAACACTTTACATGTTGCGTTTATAATTTTGTTCAGTATAGGTTAGAATGGATAGGCCTACTCCTGGGAAAATATTGCCCCCTAGCC…
153	788	51	788_51	5	27.508	-0.0126	0.0553	0.1725	0.1696	0.07	0.1	0.109	none	TGCAGGAGAGACTCGTTCACTCACACAGCAACTGGCAATCTGTGGGACCCTGCTCCAGTTGCGCACCACGACGTAGTGATATTTGGGTGTCCGAAATGCAATGAGTCAGGAGTCAGTCAGGGTTACGGCTGATCCAGGGC	TGCAGGAGAGACTCACTCACTCACACAGCAACTGGCAATCTGTGGGACCCTGCTCCAGTTGCGCACCACGACGTAGTGATATTTGGGTGTCCGAAATGCAATGAGTCAGGAGTCAGTCAGGGTTACGGCTGATCCAGGGCAGTTTACTGTTACATGTACAGAGGTGTTGGGCATTAACCGTGCCGATTGATGAGGGCTAATAAAAGTCCCTATGGGTTTTACTATGATATCGTATTGTAAATTAATGAATTCCTTCCGTGCAAATGTCTTTCACAGAATTGTGAGAGCTTGTCAGTCATTTAGAATTGAATGAGGAAGTTAAGTGCTTGTTTAAAGCATCCATTGCATGAGATACAGTGAGGTCTGAAATGATTGACACCCTTGATAAAGATGAGCAAA…
154	790	65	790_65	NA	NA	0.0447	-0.0342	0.0317	0.0314	0	0.048	0	none	TGCAGGCGCCTGGCCCGCCACAAGAGCACGATGAGCCAAGTAAAGCCCCCACGGCCAAACCCTCCCCTAACCAGGCTGGGCCAATTGTGCGCCGCTCTATGGGACGCCCGGCACGGCCAGTTGTGACACAGCCTGGGATC	TGCAGGCGCCTGGCCCGCCACAAGAGCACGATGAGCCAAGTAAAGCCCCCACGGCCAAACCCTCCCCTAACCAGGCTGGGCCAATTGTGCGCCGCTCTATGGGACGCCCGGCACGGCCAGTTGTGACACAGCCTGGGATCGAACCCAGGTCTGTGGTGACGCTTCAAGCACTGCGATGCAGTGCCTTAGACCACTGCTCCACTCAGGAAGCGATACATTTTTTATTTCGGTGTTGTTTATTTACATTTACATTTTAGTCATTTAGCAGACGCTCTTATCCAGAGCGACTTACAGTTAGTGAGTGCATACATTTTTCATACTGGCCCCCCGTGGGAATCGAACCCACAACCCTGGCGTTGCAAACGCCATGCTCTACCAACTGAGCTCTCGTTTATGTAT…
155	792	45	792_45	NA	NA	-0.0154	0.1128	0.3875	0.4512	0.339	0.294	0.381	none	TGCAGGAGCAGTTCCGCCAGCACATGGCTGCCACCAACAACATGGTGCACTACCCTTCCTTCGACATGAGCACCCCCTCCTCCCTGCCCTACCTGGGCATGAACGTCAACATGTCCCCGGGACCGCTGGGCTCCCTGCCC	TGCAGGAGCAGTTCCGCCAGCACATGGCTGCCACCAACAACATGGTGCACTACCCTTCCTTCGACATGAGCACCCCCTCCTCCCTGCCCTACCTGGGCATGAACGTCAACATGTCCCCGGGACCGCTGGGCTCCCTGCCCTGCCAGTCATACTACCAGTCCCTGTCCCACCACGCGGCCCAGCAGGTGTGGAACAGTCCCCTGCTCCAGGCCTCCGGAGGCCTCCCCAACCACAACAGCAAGACCACCAGCATCGAGAACCTCCGGATGCGGGCCAAGCAGCACGCAGCCTCCCTGGGACTGGACACGCTGCCTAACTGAGCCACAGGATCTGAGTGCGGCCTAGCAGGGGCATCAATCCCACCCATCCCATGTCTGTAACCTCTGTACTCCTGTAGGA…
156	805	56	805_56	NA	NA	0.0894	0.3542	0.0429	0.0774	0.991	0.889	1	none	TGCAGGAGGCCCCTGTGTAATAATAACTTGGTGGGTGCTTACATTTGACTGCGCGTGTGTACACAGTCTGTTGCTGCACTGGTAGAGGAAATTAAATGTAAGATGCAGGCGATAGTCCAATGTTTAGTTTATGTAGGCCT	TGCAGGAGGCCCCTGTGTAATAATAACTTGGTGGGTGCTTACATTTGACTGCGCGTGTGTACACAGTCTGTTGCTGCACTGGTAGAGGAAATTAAATGTAAGATGCAGGCGATAGTCCAATGTTTAGTTTATGTAGGCCTATATACCTATATTCACATTGATTTATATCAATACGTAGTCTAAAAGGTCAACAACAATAGCCTATGTGTCAGGAGCATATAAACTACAAATCAATTACCAAGATGTAGTAGCCTAATGCTCTCCTATGCATATTTGTTTGGATACAGAACTATGACGCACTACCATATGGGGTCATGTGAGGTCAACACAATCACCTCCCATCCATATCACACAGGTAGCGTCCCAAAATACACCCTATTCCCTAGTACCCTATTCCCC…
157	824	20	824_20	30	45.912	-0.015	0.1451	0.0832	0.114	0.054	0.083	0.043	none	TGCAGGTCAGACGGGCTCCGGGCTCAGAGTCCTGCTCACTGCAGGCTGGGAGGAGAGACACACAGAGAGAGGTAGGTTAGAGGGGTACACACAGACAGTCGCACAGCCAGTCACACACAACCTCAACAATGAATCTGAAG	TGCAGGTCAGACGGGCTCCGGGCTCAGAGTCCTGCTCACTGCAGGCTGGGAGGAGAGACACACAGAGAGAGGTAGGTTAGAGGGGTACACACAGACAGTCGCACAGCCAGTCACACACAACCTCAACAATGAATCTGAAGGGGATTAAAGCTGCTTTAGCAAAGTGTGACGACCCTCCCACTCTGTCTGCCGAATTCTTTCTCTCTGCTCTTGTTTTCCTTAATAGGATGTCGGTGGGCGGAGCTGGGAGGATCGTCAGCTAAACGGGACACACCTGGGCTCGGGTGTGTCCCGGGGATAAATACACCTTCCCCCCAAACATCGAGGAGACTCTATCCACGCAGGCATTTTGGGGCTTCTTTATGTTAATTTGTTTTGGCACCTCCCATTATCACCATC…
158	826	76	826_76	38	33.561	0.0134	0.0599	0.1482	0.1676	0.955	0.895	0.875	none	TGCAGGCTGACCTCGGTCGTCAGGGGAATGGTGTTTCCTCTTGACACATTGGTGCGGCTGGCTTCCGGGTTAAGCAGGCGGGTGTTAAGAAGCGCGGTTTGGCGGGTCATGTTTCGGAGGATGCGTGACTCGACCTTCGC	TGCAGGCTGACCTCGGTCGTCAGGGGAATGGTGTTTCCTCTTGACACATTGGTGCGGCTGGCTTCCGGGTTAAGCAGGCGGGTGTTAAGAAGCGCGGTTTGGCGGGTCATGTTTCGGAGGATGCGTGACTCGACCTTCGCCTCCCGAGCCCATTGGGGAGTTGCAGCGATGAGACAAGATCGAAATTGGGGAGAAAAAGGGTGTAAAATACAAAAAAATAAATACAGCACTGACCCAGAGAACATTCAAATAATCATAAAAAAGAATTGGGGAATCATCCAAAGTGATATGCAACTACGACAAGTCTTTCCTGAGCCACCAGTCATAAAGCTTTAAGAGATGTCCTACCCTAAATGGCAAATTAGTCCACAGTTATCTTCCGGGTGACTCTAAAAAAAC…
159	832	110	832_110	NA	NA	0.0148	0.1802	0.2924	0.403	0.277	0.382	0.167	none	TGCAGGGGACAGGAGGAAAAATAAGATTATATGGAGCCATAGAAATAGATAGAGGACTCTTAGATGGATATAATCCATTTTAGCATTGACATTCTTCCTCTATCTAACTCTTATGTATGAGCACATAAAGGTGTTGCTCA	TGCAGGGGACAGGAGGAAAAATAAGATTATATGGAGCCATAGAAATAGATAGAGGACTCTTAGATGGATATAATCCATTTTAGCATTGACATTCTTCCTCTATCTAACTTTTATGTATGAGCACATAAAGGTGTTACTCAAAGTGGCATCATACCATCACAACATTACATGGGATATCTAACAGCTATATTTAGGCTTTATCTATGAATTAGTTCCTTATGACACATTTGCAAACAAATATGATGAATTAACATAGAAATAACATTGAAAATGTTTTATGACTGAGATACTTAAAAAGTAAATAGGTAGTTATGAGGTGATTTTATGGGTATTTTAACGAGGGGATCTTACAGAGAGAGTGGGCAGGTGTTCTGGTGAGGTGATGATGTTCCCACTCAG…
160	836	134	836_134	NA	NA	-0.0169	-0.0049	0.0358	0.0355	0.98	0.967	1	none	TGCAGGGGGCAGTAGAGGGAGAGGTGGACCCAGAGGATGACCCTAATAACCAGGGGGAGGATGAGTTTGATGTGGCGGAGGAGCAGCATCTTCAGCACAGGGAGGAAGAGGAGGCAGCGCCGGCCAAACACACAGACACA	TGCAGGGGGCAGTAGAGGGAGAGGTGGACCCAGAGGATGACCCTAATAACCAGGGGGAGGATGAGTTTGATGTGGCGGAGGAGCAGCATCTTCAGCACAGGGAGGAAGAGGAGGCAGCGCCGGCCAAACACACAGACACACACCCCAACACCAATCACCCAGCCATAGACGAGGAACTGGTGGTGAGAGGAGGGATAGAGAAGAGAGGGGTAGAAACAAGGCTGAGAGAGAGAAAGGAAGGAAGGAAGGAGGCGACAGGTAGAAATAGTCAGAGATGTACACGAAGATGACACGAGCAACAGGTAACAGTTGCTCCAGTGACTTTGCCATGGTAACAGTTGTCATGGTTTCTGTGTTTACAGATGGCGGTAAACCCAGACCAGCAGGAAGACAACTTGG…
161	846	68	846_68	NA	NA	0.1652	0.0677	0.3224	0.3666	0.549	0.868	0.864	none	TGCAGGCTCTGATCTACCCTATCTCCTGCACCACGCCCCATGCCTTCCAGGTGTGGACCGCCTCCACACCCACCTACTGCTATGAGTGTGAGGGGCTGCTGTGGGGCATCGCCCGCCAGGGCATGAGGTGTGCTGAGTGT	TGCAGGCTCTGATCTACCCTATCTCCTGCACCACGCCCCATGCCTTCCAGGTGTGGACCGCCTCCACTCCCACCTACTGCTATGAGTGTGAGGGGCTGCTGTGGGGCATCGCCCGGCAGGGCATGAGGTGTGCTGAGTGTGGGGTCAAAGTTCACGAGAAGTGCCAGGAGCTGCTCAACGCTGACTGTCTGCAGAGTGAGTAGAGGAGGAATAGGAGGAAGGGGAAAGGAGACATGGGGAAAAAGAGATTGGGTTAGTAAAAATGGGAGGAAGGAGGAGGTTGAAATGCAGAGGACGTTAAAATTGTATTTTGTCTTGTGAAACTAGCAACGTGCATGCCCCGCCCTCCTGAGGATCTGTTTTTTTCAGCCATCTATTTCCTGTGTTTGAGGGCTGCAA…
162	847	101	847_101	NA	NA	0.0117	-0.035	0.3245	0.3223	0.824	0.861	0.714	none	TGCAGGCATATGACAGACAGTTTGTGGTCGGAGCACGTCTCTGGAGCCACTGAGCTGGAGGAGCATGTATGAATCCTGCTGTAGGACTCATTGCGGCCAGAACTAGCAGGTCAAACAAAGAACCAAAATGAACGAGTTAC	TGCAGGCATATGACAGACAGTTTGTGGTCGGAGCACGTCTCTGGAGCCACTGAGCTGGAGGAGCATGTATGAATCCTGCTGTAGGACTCATTGCGGCCAGAACTAGCAGGTCAAACAAAGAACCAAAATGAACGAGTTAC
163	848	60	848_60	NA	NA	0.1163	0.2755	0.1939	0.3022	0.319	0.211	0.022	none	TGCAGGATGTCAGACAATGCTGGGAAGGAAGAGGTGGGAATCCTGGGCTTTGTGTTGGATGGAGCCTGGTGGTCATCATCAGCCCTGGTTGTCTTGAAGAGAAGAGCCTCCCCCCTATGACTCCTTACTCACTGTCCCCA	TGCAGGATGTCAGACAATGCTGGGAAGGAAGAGGTGGGAATCCTGGGCTTTGTGTTGGAAGGAGCCTGGTGGTCATCATCAGCCCTGGTTGTCTTGAAGAGAAGAGCCTCCCCCCTATGACTCCTTACTCACTGTCCCCATGGGGTTGTCTTGAAGAGAAGAGTGAAGAAAGGATAGGAGGAGAAGAGCTTTCCTCCATGAATGACTCCTCACTGTCCCTCGGGGCTTGGCTTGAGTTAGCTTGGTCATCATTCTGCCTGTCTTGTTGCTTACTCTGTGAATGATAATAAAGGCTTCTCTGTCTCTGGTTCCTCCCAATGTCTTTGATTTAATGTTTCATGGTTTGTTGTTCCTTTATTCTTTTCAAAACATACTTTTCCAAAGCATTGACACAGAGCT…
164	855	68	855_68	16	35.541	0.0125	-0.025	0.0734	0.0713	0.009	0.045	0.056	none	TGCAGGTGAAGGTGCTGAAGTGCATCGCCCCCATTACCATGTCAGATGTGGTGTTGGGGCAGTACGTGGGCGACCCAGAGGGAGAGGGGGACGCCAAGCTGGGTTACCTTGATGACCCCACTGTCCCCAAAGGCTCCACC	TGCAGGTGAAGGTGCTGAAGTGCATCGCCCCCATTACCATGTCAGATGTGGTGTTGGGGCAGTACGTGGGCGACCCAGAGGGAGAGGGGGACGCCAAGCTGGGTTACCTTGATGACCCCACTGTCCCCAAAGGCTCCACCCAGGCCACCTTCGCCACAGCTGTGCTCTACGTGCACAATGAGCGCTGGGATGGTGCGAACCTCTGCTTTCTCTCTCCATCACATGGTGTTGCTTGTTGTGCTTTCACTGTCTGGTCAAACCAGCTCACTCCTCAGTGATAACTCTTAAAGGCCCAGTGCTGTCAAAAATGTGATTTTCCTGTGTTTTATATATATTTCCACACTGAGGTTAAAAAAAACTGAAATTATGAGAATGCCCTTTTAGTGTAAGAGCTGTTTG…
165	856	96	856_96	10	48.917	-0.0116	-0.0897	0.5616	0.5029	0.491	0.553	0.476	none	TGCAGGTCACAGCCAGGGTAACCATTGTCCAGAACCCCTGGAGCAATTAAGGTTAAGTGCCTTGCTCAAGGGTACAGCAACAGATTTTTCACCTTGCAAGGTCCGGAACTCGAACGCTCTAACCTCGAGGCTACCTGCCA	TGCAGGTCACAGCCAGGGTAACCATTGTCCAGAACCCCTGGAGCAATTAAGGTTAAGTGCCTTGCTCAAGGGTACAGCAACAGATTTTTCACCTTTCAAGGTCCGGAACTCGAACGCTCTAACCTCGAGGCTACCTGCCACCAACCACCAACCTCAACCTTACAAATGCTACAAACATTAGAGATTGTTGTTTCATTTGACAAAATACAAATCTAACATGTTTTCTCCTTTGTTTGCAGGTTCATCCACCACACCAAATGGGTTACAAGAAGAAGGCAACTCAGCATTCTACAGCATCCTCCATACTATACGAAGCAAAAACAAACAACCAAAAAGGCTCCTTTTTGGAACCACCATTTTGTGTTATTTTCTGTCTTTGTATTGTCTAGGAATCAGCCT…
166	861	122	861_122	NA	NA	0.0817	-0.0651	0.441	0.4637	0.5	0.633	0.789	none	TGCAGGCGTGACCGACGACAAGGCTGCGTCCCAAGATGCACCCTATTCCATTTATAGTGCACTGCTTTTGACCAGGCCACATAGGGAGTAGGGTGCTATTTGAAACCCCTGTTTCCCCCGAAACATTCTCCCATAATTGC	TGCAGGCGTGACCGACGACAAGGCTGCGTCCCAAGATGCACCCTATTCCATTTATAGTGCACTGCTTTTGACCAGGCCACATAGGGAGTAGGGTGCTATTTGAAACCCCTGTTTCCCCCGAGACATTCTCCCATAATTGCGTCCACCTCGTTTGACACCATGTGATGAAAAATGCATTGATTACAGCGGGGTTGGGAGGAGTGGAATTCCCTCTGAGAGGAAAAGCTGTCTGCACTGAACCACATATCTTGGCTAGAGCCGTTTCCTCATAGATTTGTGTTTCCTCCAGTACTTTTAGCTCTTCATCAATATGAAACGAGTTGTGGAGTTGCCCCTCCTAATCTTTAGAGGGGGGGGAGAGAGGACAGGGGCCTCTAATCTTTAGAGGGGAGGTGCGAG…
167	864	76	864_76	NA	NA	0.0182	-0.1011	0.1958	0.1777	0.071	0.167	0.056	none	TGCAGGGTACCATTGTCTACCTTATAACTTTCTGATATAGAGCTCCCCACCCTCACTTGTATTGATCGTCCAAAACGAATGTCCTTTATCCAACAAAAAAATTACCTTCCTCCAACCCCCATGCTATCCAGTTTGATAAG	TGCAGGGTACCATTGTCTACCTTATAACTTTCTGATATAGAGCTCCCCACCCTCACTTGTATTGATCGTCCAAAACGAATGTCCTTTATCCAACAAAAAAATTACCTTCCTCCAACCCCCATGCTATCCAGTTTGATAAGCAGGCCCTCTTTCCACATCAAATCATAGGCCTTCTCTACTTAAAAGAAAACGGCTACCACAACCTCCTTATTTGCATGTGCCTTCCATATCACTGACTCTAGACACAGTCCAGGATCCATCGTTCCCCTGCCTTTCCCGAACCCACTTGTATCTGATGACATTAGGCCTCTGCTCTCTAGGAAGTACGTCAGCCTTTCTGTTATCATTCTTTCCATAAGTTTACAGACATGATATGTCAACGCTATTGGCCTATAACTT…
168	876	22	876_22	20	50.04	0.0273	0.3053	0.0585	0.0939	0.991	0.941	0.921	none	TGCAGGACAGCTGGAGTGGCAACCTCACTCTGGAGCCCCTCTCTGCTGCAGCTGTTAGCTGAGGTGACAGTCCAGTGATGAAAACAGCAGAGGTTGTTAACGACCTGCAAGCTAATCTGCCCCTGAGAAGCCCCTTTCCT	TGCAGGACAGCTGGAGTGGCAACCTCACTCTGGAGCCCCTCTCTGCTGCAGCTGTTAGCTGAGGTGACAGTCCAGTGATGAAAACAGCAGAGGTTGTTAACGACCTGCAAGCTAATCTGCCCCTGAGAAGCCCCTTTCCTATGGTTGAGAGTTGGGGCCACTACTATGTTTACAAGGACCCATTGGTGGCCAATGTATTTCTTCCAATATTCTTCAAATGTAAAGTATTTCTACCTATTGAGAGAACAAAGGGTTATTTTAATGGGATAGAATGTTAATTCATTGTTCCAATCCTTTTATGTCCTTGCATTACATGATTGTATTATTACATTAGCTGATGATATTTATGAGCTGTATCCTCATAGAAATGGTTTAGGGTGAATGCACACAATAAATCAT…
169	880	29	880_29	NA	NA	0.3744	-0.059	0.3614	0.468	0.845	0.775	0.271	both	TGCAGGCCCGCCTATGCATATGTCTTGCTTACCCTCAGGGTTGACCAGGTCTCCGTTGGGAGTGGGGGTGGCCATGCACAGCTTCCTGGTGGTGCTAAGGCCCCGGCTGTTGAGAAAGACAGGCAGGTGGACAATGTTCC	TGCAGGCCCGCCTATGCATATGTCTTGCTTACCCTCAGGGTTGACCAGGTCTCCGTTGGGAGTGGGGGTGGCCATGCACAGCTTCCTGGTGGTGCTAAGGCCCCGGCTGTTGAGAAAGACAGGCAGGTGGACAATGTTCCTCATGTAGTCGTGGCCGTTGATGTTGGAGTCCTTTAGCACGCTGTTCAGGTTCTGGTTGATGGCCTTGATGATGATGTGGGGGTCGCTGGCGAAAATAGAGATGAATGGGCCTTTGGAGAACAGCACCCTCACCTGGTGGAGGGAGGGAATAGCAGGAAGATTTAGACCCATATCCACAAAGCCTCTCAAGAGTAGGAGTGCTGATCTAGGATCAGGTCCTCATCTGGCCATATAATCTTATTCATTATAATCTAAAAA…
170	882	121	882_121	NA	NA	-0.0062	-0.0282	0.0623	0.0608	0.041	0	0.053	none	TGCAGGAATTAAACCCACAACCTAGTCGTTTGTTGCTAGAGACATCCTGTTACCAACTGAGCCACACAGCAGACCACAAATGTGTTTATGTGTTCATTGTTCACCACTACCGCATACACAGAGAGAGAGAAAGAGAGAGA	TGCAGGAATTAAACCCACAACCTAGTCGTTTGTTGCTAGAGACATCCTGTTACCAACTGAGCCACACAGCAGACCACAAATGTGTTTATGTGTTCATTGTTCACCACTACCGCATACACAGAGAGAGAGAAAGAGAGAGAAAGAAAAAAAGAACAGGAGAGAGAGGACTAAGGAGGAGAGGGGGTGCTTCAGGGGATCAATGCCCATCGACCGTCTGCCATCCCTGGGCTATGTATCGATCCATCCTCCCTGAGCCTGTTACTATCTCCACTCTGTCTGATAGAGGTGTTGACACTATTAAGTGGGAACTGGAGCAAAGCCTATCTGCTGTATGTAGGAGAATGTAGAGGAGGAGATGGAGGAGGGGGATGGATGGGATGGGACAAGGAGGTGGAGGAG…
171	887	20	887_20	7	30.752	-0.0106	0.0314	0.1744	0.1924	0.91	0.853	0.917	none	TGCAGGCATGCAAGCACACACACTCTTACACACACTATCTCTCAGACTGGCATGAAGACAGGCTGGTTTCTGCTTAGAATGAACAAGTAAGTGGCTGAAATATCTGCCAGTAATATCTACTAAGGGGAGCGGAGGTTTCA	TGCAGGCATGCAAGCACACACACTCTTACACACACTATCTCTCAGACTGGCATGAAGACAGGCTGGTTTCTGCTTAGAATGAACAAGTAAGTGGCTGAAATATCTGCCAGTAATATCTACTAAGGGGAGCGGAGGTTTCATTTTAGAATAAGATCTAAATGACTAATAATCCAGAGTAGTGACAGTGCTCTTGGATATTTACACAGTCTAATCGTCAGACAAAGTATTTAATACTCTCGAGCATATATTTCCACAGCAACAGACACACCATAATAAACTTGGAAACGAACGAGCTACAATATTCATCACAAGCTCTTTTTCTCCTCCAGCTATTTCTGCTCGCCACAACAACGCTCTCCCATTCCCTTCATGTTCCTTTACAAGAATTTTCACCAAATG…
172	888	78	888_78	NA	NA	-0.008	-0.0064	0.0325	0.0322	0.018	0.031	0	none	TGCAGGGTTTCAATGGGAGAGCCTTCCCAGTAAACCAAAATTGGTTCTGTGAAAGTTCCCTGAACATTCGTTAGGTCGCGGCAAATGTTCTCATAACACAAAAACTTTCCAGTTGTGGTGATGATTATAGAATGCTTGTA	TGCAGGGTTTCAATGGGAGAGCCTTCCCAGTAAACCAAAATTGGTTCTGTGAAAGTTCCCTGAACATTCGTTAGGTCGCGGCAAATGTTCTCATAACACAAAAACTTTCCAGTTGTGGTGATGATTATAGAATGCTTGTATAAAACATTTGCCTGATGGTGCAACAACGTTCCCAGAACACAATTAATATGTTCTTTAAAAGGTTCCCAGAATGTTTCATGAAGTAGTGGGAAAAGTCTGGTGGGAACATTGTGGGGACATCACAAAGATATGTTACCAAAACACAAAAACTGTCCAGTTGTGGGGATGATTCTACAATGTTTATTTTAGGGTGAAAAAAACATACACCTGATGTTACAAGAATGTTCCCAGAACACATTGCATCTGTTCTTTAAATGT…
173	895	76	895_76	33	45.373	-0.0178	0.0865	0.351	0.3806	0.728	0.775	0.738	none	TGCAGGATATTAGGCTGGAAGGCGGTTACTGCCGCCTGCCTGGGAGAGATGGATGCAGGGGGAAGGGAGAGAGGGATGGAGGGAGGTAGAAAGTGGAGAAGGAGAAACGGTAGGAATGTATAAAAAGGAGACCGAGAGAT	TGCAGGATATTAGGCTGGAAGGCGGTTACTGCCGCCTGCCTGGGAGAGATGGATGCAGGGGGAAGGGAGAGAGGGATGGAGGGAGGTAGAAAGTGGAGAAGGAGAAACGGTAGGAATGTATAAAAAGGAGACCGAGAGATGGATAATTGAAGTTGGAAAGAGAGAAATAGAGAAAGAAACATACACAGAAACGAGACTGCATAGGACATAAAAAGCACCATCAGTTAATTCCATTGCTAAATCGTCAGCTAACTCTGACATCTTTGTCAGTAGAACTCAGCTAACCCACATACATTGTACCCGGCGGGCAGGCGCAGCTGTGGGCCATTCGCCGTCGTTACAGTAGAGCGGGTCAGGAGGTCATTGGCTGCACCGAGTCCCGTGTTTTGATCCTCATAT…
174	900	79	900_79	NA	NA	0.0665	0.4721	0.0384	0.0777	1	0.906	0.974	none	TGCAGGGATGTAGCTCAGTTGGTAGAGCATGGCGTTTGCAACACCAGGGTTGTGGGTTCGATTCAACGGGGGGCCAGTATGAAAAAACATTTAAAAAATAATGTATGTATTCACTAACTGTAAGTCGCTCTGGATAAGAG	TGCAGGGATGTAGCTCAGTTGGTAGAGCATGGCGTTTGCAACACCAGGGTTGTGGGTTCGATTCAACGGGGGGCCAGTATGAAAAAACATTTAAAAAATAATGTATGTATTCACTAACTGTAAGTCGCTCTGGATAAGAG
175	901	8	901_8	27	0.917	0.019	0.421	0.1446	0.2925	0.844	0.719	0.912	none	TGCAGGATTCTGACTGGAGCCAGGTTAAGACTGTTGTAGAATCAAACCAGTACGTGTCAAGTGACTTGTTGCCGCTCCGCAAGATGACTCGACTCATCTTCAGCAGCACCTTGCTGCTGCTGGAAGGTCGATCAACATAG	TGCAGGATTCTGACTGGAGCCAGGTTAAGACTGTTGTAGAATCAAACCAGTACGTGTCAAGTGACTTGTTGCCGCTCCGCAAGATGACTCGACTCATCTTCAGCAGCACCTTGCTGCTGCTGGAAGGTCGATCAACATAGAGGGTCTCTGCGGTGGAGCTCACCAGGCAAATGCTCTCTGTTGACGCCTTTGTGCTGGCAGTCTTCATAGCGTTCATGCTAGCGTTCTTTGTAGCAGTCGGGCTAGTGTTGACCTCGTGGAGAATCTCAAGATGCTTCTTCTCGCACTTCTTGCACTTAGCCTTGAGAGTACACTAAGCTGCTTGGTGTTCGCGTCTACAATTCCAACATCTTTCATTTGTCTTGATCCAGGATTATTTCTGTTCTTTGGAAAGGAGCT…
176	903	81	903_81	NA	NA	0.0011	0.4932	0.0119	0.0237	0.036	0	0	none	TGCAGGATTTGAACCCATGACCTTGGCGTTGCTAGGCTAGCCAGTGGCCACACAGGACTAGTCGTACGGTGCTGGCAACACTTCTCACACTGTGTTTTCCCCCTCCCACAGGAGATCGTCTGTGCCCGTGCTATCCTCCA	TGCAGGATTTGAACCCATGACCTTGGCGTTGCTAGGCTAGCCAGTGGCCACACAGGACTAGTCGTACGGTGCTGGCAACACTTCTCACACTGTGTTTTCCCCCTCCCACAGGAGATCGTCTGTGCCCGTGCTATCCTCCAGAGAGAAGGTACCAGACTGGGGGCAGACCTGGGGAAGCTGGTGCCCGTGGTCTTGTGCCCTGGGCAGGGTGGGCAGGGCCAGGCACCCCCTCTCCTGGGAGAGGGGATGGGGGGTAGGGGAACAGTTAGGACCAGGGGCCGGATGGTATTCCTCTCCACCCGTCAGGGAGAGGTCATGTTCTGGAATGTGGACCCCGTTAACTTTGTCATCGACGCAGGAGTGGAGAAAAGATGTGTGAGTTTAATCCCCAGTACAGGA…
177	904	64	904_64	23	43.279	-0.0072	0.0775	0.452	0.5028	0.469	0.412	0.548	none	TGCAGGGCAGACACACTAGAACCCTAGAACATTCTGGAAAGGGTTCAAATGGTACAAATAGTGCGGCACATTCTAACGTGGTTGGTTGACTCGCGTTATATTCTGAAGGGTAGTAGTCACCCCCGTACGAGTGTAGTCAG	TGCAGGGCAGACACACTAGAACCCTAGAACATTCTGGAAAGGGTTCAAATGGTACAAATAGTGTGGCACATTCTAACGTGGTTGGTTGACTCGCGTTATATTCTGAAGGGTAGTAGTCACCCCCGTACGAGTGTAGTCAGTCAACACTATGAGGGTCTATTTGGAAATGTTGAGCCTGAGATTCAAGAGAGGAGGGAGGGAAGAGCTTGAGCACTTCGTAAGATAAAGATGGTGAGTTTGGGGCGAGGTCATGTGGCTTTATTTGAGAGGAAGTTATGATGTTGTTTTGTCACTGGGGCTGTGTTTGAAATGGCACCCTATTCCTGCATAGGGCCTTGGTCAAAAGTAGTGCCTCCCACTGGGCACAGACGTCAATTCAACGTCTATTCCACGATGGTT…
178	905	114	905_114	29	48.104	0.0027	-0.0118	0.0175	0.0175	0.026	0	0	none	TGCAGGGAGAACACGTGACGGCACTTAGAGCACATGTAATCCCTCTCGTACTCCAGGACCTTGGCCACACTGGTGCGGATGACCGTGCCCGTGACGGACAGGAAGTGACCAGCGTCCCGAGACTTGGGGATGTTCTCCCT	TGCAGGGAGAACACGTGACGGCACTTAGAGCACATGTAATCCCTCTCGTACTCCAGGACCTTGGCCACACTGGTGCGGATGACCGTGCCCGTGACGGACAGGAAGTGACCAGCGTCCCGAGACTTGGGGATGTTCTCCCTGGTGAGCTCCGGACACACAGGAAGACCTGAGGCGTGATGACATACAGCAATGCAGAGGGAGGTTAGGGTTATGGACATCAAACAGACCAAGGAGCACTGGACTAGACATCAAAACAATGATCAGAATTGACAACACAACTGCACCATCTTTCTTGGAACGCAAAGTTCAGCATTCCCTGTCATGCTCAATATAAACCACCAGATGGGGCTCTCTACCCACTATTGTATTGAAGAGAGATGTATCGCTTGCATCTTGCAC…
179	913	125	913_125	32	4.841	-0.016	0.2012	0.2561	0.3165	0.228	0.156	0.2	none	TGCAGGGCTTCATTTGTTCAGTGGTGAATCCATATTTCTGTATGGCATTTAAAGGAGCTGCATACGCAACAGGACCTCCAGGTAGAACAACAGCCTGGAGTGTGGCATGAGGAAGACTGAAGCAGACTCTGTGGCCCTGG	TGCAGGGCTTCATTTGTTCAGTGGTGAATCCATATTTCTGTATGGCATTTAAAGGAGCTGCATACGCAACAGGACCTCCAGGTAGAACAACAGCCTGGAGTGTGGCATGAGGAAGACTGAAGCAGACTCTGTGGCCCTGG
180	921	54	921_54	NA	NA	0.0146	-0.1063	0.1673	0.1541	0.89	0.881	0.978	none	TGCAGGTACACGCTCTACAACAACCGTAGAGTACAACCCTATCTCACACAGGAAGTGGCGCAGGTCCTAATCCAGGCACTTGTCTTCTCCCTTCTGGACTACTGCAACTCGCTGTTGGCTGGGCTCCCCACTTGTGCCAT	TGCAGGTACACGCTCTACAACAACCGTAGAGTACAACCCTATCTCACACAGGAAGTGGCGCAGGTCCTAATCCAGGCACTTGTCTTCTCCCTTCTGGACTACTGCAACTCGCTGTTGGCTGGGCTCCCCACTTGTGCCATCAAACCCCTGCAACTTATCCAGAACACTGCAGCCCACCTGGTGTTCAACCTTCCCAAGTTCTCTCATGTCACTCCGCTCCTCCGCACACTCTACTAGCTTCCAGTCGAAGCTCGCATCCACTACAAGACCATGGTTCTTACCTACGGAACAGCAAAAGGAATTGCCCCTCCCTACCTTCAGGCTATGCTCAAACCCTACACCCCAACCAGATGACTCTGTTCTGCCACCTCAGGTCTCTTGGCCCTCCCACCCATACGG…
181	922	58	922_58	NA	NA	0.0094	0.4387	0.1705	0.284	0.114	0.25	0.143	none	TGCAGGGCAGGCAAAGGGGCAGGTTTCGGGTCGAGAGCCAGACCCGGTCCCCCGGTGCATACACTGGGGCCTCACTGCGGTGGCGGTCGGCGCTCGCTCATTGCAGGCGTGCATGGGCAGCGTTCCAGGTCTCCTCCACC	TGCAGGGCAGGCAAAGGGGCAGGTTTCGGGTCGAGAGCCAGACCCGGTCCCCCGGTGCATACACTGGGGCCTCACTGCGGTGGCGGTCGGCGCTCGCTCATTGCAGGCGTGCATGGGCAGCGTTCCAGGTCTCCTCCACCGCAGGCGCCTCGATCTGCCTCTGATGCCATGGTGCCGGCTGATAACCTAATACACACTGAAATGGAGAAAGGTTAGTGGAGGAGTGGCGGAGGGAGTTTTGGGCCATCTCTGCCCAGGGGATGAAAACCGCCCCTGGCCGGTCCTGGCAATAGGACCGCAGAAACCTACACACATACTGGTTTACTCTTTCCACCTGCCCATTACTCTCGGGGTGAAACCCTGAGGTCAGGCTGACCGAGACCCCCAGACGTTCCATGA…
182	923	115	923_115	NA	NA	0.0151	-0.0262	0.0563	0.0552	0.018	0	0.067	none	TGCAGGGTAAATAAACTCACAATATGTGAATAAATCTAAGTCTATCAAACGGCAGATAAAAAATACAAACAAGTAGAAGACAAAACCTGATCATGTGACCACTCTTCAGAAGTGGGCCATGTTCTCCCCTGCCTCTCAAT	TGCAGGGTAAATAAACTCACAATATGTGAATAAATCTAAGTCTATCAAACGGCAGATAAAAAATACAAACAAGTAGAAGACAAAACCTGATCATGTGACCACTCTTCAGAAGTGGGCCATGTTCTCCCCTGCCTCTCAATCTGCCGGTTTAAAAAAAGATGAAGCAACACAGTCTTTCAAGAAGCATGCTTAATCCATGTCAACACTACAGGGGGGCAAGGTTGCCTAAACAGATCCCAGCCTCCACTGTTGTAGCCTACTATACGCTACAATACACACACACACAAACTCTGTTGATGATGGCTGACCCTGGCCGTGACCCCACTCTCAGAGGATATCTCAGGGGGAGTTGGGATATGCAAAAAACATTTCCAATTCACACATGCGTATAATACACAC…
183	932	96	932_96	18	54.92	0.0018	0.3642	0.1954	0.306	0.868	0.824	0.75	none	TGCAGGCTTGCGTTGTTGTTATTATTAGTGGCTTCTGTCATTTTTTAATAGCGAGGAATATTTCACTTTCTCTGTTCATAGGAGTAACAACATGAATTTGTGCATTAAATAATAATACGGTGTGACTCGAGTTTCGCCAT	TGCAGGCTTGCGTTGTTGTTATTATTAGTGGCTTCTGTCATTTTTTAATAGCGAGGAATATTTCACTTTCTCTGTTCATAGGAGTAACAACATGAATTTGTGCATTAAATAATAATACGGTGTGACTCGAGTTTCGCCATCAGCTGGAAGACGGTGTCCCTTTTTGGTCAGTGTCAGTGGAGGAAAGGGAGAGCGGAGTGATGAGAGGCGGAGCCTCAGTCTTCTGCTCTCTCCCTCCGCTGAGACCGACCATCAGATGCAGGCACCATCAGCCCCGTAAAAATAAAAAAACGAATTATTTAAATGTATGCTCACTCAGCTGTGCTTCACAAGTAATACAACAACGTATCTATTACTGGTGTGATCATATAGCCTACCTCAAATTTAGAAATATAATGT…
184	938	131	938_131	NA	NA	-0.0004	0.119	0.1235	0.1541	0.123	0.048	0.08	none	TGCAGGTGCCCGGCATGCCACAAGGAGTCACTAGAGCGCGATGAGCCAAGTAAAGCCCCCCCGGCCAAACCCTCCCCTAACCCGGACAACGCTGAGCCAATTGTGTGCCGCCCTATGGGACTCCCGGTCACGGCCGGTTG	TGCAGGTGCCCGGCATGCCACAAGGAGTCACTAGAGCGCGATGAGCCAAGTAAAGCCCCCCCGGCCAAACCCTCCCCTAACCCGGACAACGCTGAGCCAATTGTGTGCCGCCCTATGGGACTCCCGGTCACGGCCGGTTGTGACACAGCCTGGGATCAAACCCGATGCAGTGCCTTAGACCGCTGCACCACTTGGGAGGCCCAGAGCTAATTTGTTTAATATGAATTGCTCGGTATACCTCCTGAATGGACTGATCAACTCTGTATTGGCATCTGTTGGTATCTGTCGATGTGGGAGCAATGTGGGAGGCACATACACAGACAGACTCGCATTTACGCTCAAACAAACACGCACGTGCGCACGTATGCGCACACACATTTTGTGAGTTCTGACACTGTA…
185	944	10	944_10	NA	NA	0.013	-0.059	0.1201	0.1136	0.046	0.111	0.023	none	TGCAGGATTCTTTTGCTGTGACAATATAGGTCAAATTGAAATCCTACATCTGTAAACTGAGGACCAAGAGGAAGTGGTTGAGGGGCTGAGCCCTGATCTCTAACAGACAGGAAGGAGGAAACAGGTCCTTCATCCAATCA	TGCAGGATTCTTTTGCTGTGACAATATAGGTCAAATTGAAATCCTACATCTGTAAACTGAGGACCAAGAGGAAGTGGTTGAGGGGCTGAGCCCTGATCTCTAACAGACAGGAAGGAGGAAACAGGTCCTTCATCCAATCATAACATCCCCATGACCTGTTCCTGATCACAACTGTCTCTGTCAGCTTCCTCAATGCAACTGGTATCTGGATTTAGTCAGGAACGTTTTAAGCGACCACTTAACAGTGCCAAGCGAGTGAGTGATAACCTGTTCCTGCTCACAACTGTATATCTGGCTGCTTCTCTAGTAGTCTATAACAACCTGTGTCTGGTTCTAGTCAGGAGTGTATTTCAGACTGTAGACCATCACCACCATAGCTATCAGTGTCAAGATGGTGAG…
186	962	38	962_38	1	30.54	0.0408	-0.0217	0.1773	0.1926	0.895	0.806	0.978	none	TGCAGGCTGACTTCGGTCGTCAGTTGTATGGTGTTTCTTCCGACACATGGGGTGCAGCTGGCTTCCGGGTTAAGCGGGCGGGTGTTAAGAAGCGCGGTTTGGTGGGTCATGTTTCGGAGGACGCATGACTCGACCTTCGC	TGCAGGCTGACTTCGGTCGTCAGTTGTATGGTGTTTCTTCCGACACATGGGGTGCAGCTGGCTTCCGGGTTAAGCGGGCGGGTGTTAAGAAGCGCGGTTTGGTGGGTCATGTTTCGGAGGACGCATGACTCGACCTTCGCCTCTCCTGAGCCCGTTGGGGAGTTGCAGCGATGAGACGATCGCAATTGGATATCACGAAATTGGGGAGAAAAAGGCGGTATAAAAAAATTTGAACAATGATATAGATTACTTCTTCTATGCCAATGTTGTTGATCAGTACAATAAAATAAGTCCCAAATGGAAGGGAAACAGATTGTTTTTCATCTGTAGCCCCATAAAATCAGCCAAAACAAGCTCAATGCATGCACGCACTCCTATTGAATATGCATGCACCTGTAT…
187	963	124	963_124	NA	NA	0.0016	-0.0015	0.1894	0.206	0.086	0.094	0.167	none	TGCAGGGGGGCACACCCTCCGGACCCGCCTCCGATATCTCCAACTCCTCCATGAGCCCCTCTAGCACCCCCACCGCCCTGGCAGACCTGACCAACCCCACCTCTGTGTTAACCTCTGTCTCTGGCAGCATGGACGTCCAC	TGCAGGGGGGCACACCCTCCGGACCCGCCTCCGATATCTCCAACTCCTCCATGAGCCCCTCTAGCACCCCCACCGCCCTGGCAGACCTGACCAACCCCACCTCTGTGTTAACCTCTGTCTCTGGCAGCATGGACGTCCACGAGTGCAGGAGCCCGTCGCAGACCACCCTGACCAGCCTGTTCTGATGCCCCCTTACAGACTGACCCCTTCAGCTTCATCTGATGCCCCCAACCCTTTAAACACCCTCACCAGCCTTCAGCTTCAACTGATGCCCCCGACCCTTTAAACCCCCCCCCCCCCCCCGACTTTGTCCATTAGGAACTAAAACACAGACCTTTGACAGAGACATTGAATGGACTAGTAAAATTAAGGTAAAGGAAAAATACTCTTACTTTTACT…
188	966	77	966_77	22	4.122	-0.0042	-0.1969	0.3189	0.2695	0.802	0.85	0.87	none	TGCAGGCACCCGGCCCGCCACAAGGAGTCGCTAGAGCGCGATGAGCCAAGTAAAGCCCCACCGGCCAAACCCTCCCGTTACCCGGACGATGCTGGGTCAATTGTGCGCCGTCCTATGGGACTCCCGGTCACGGCCGGTTG	TGCAGGCACCCGGCCCGCCACAAGGAGTCGCTAGAGCGCGATGAGCCAAGTAAAGCCCCACCGGCCAAACCCTCCCGTTACCCGGACGATGCTGGGTCAATTGTGCGCCGTCCTATGGGACTCCCGGTCACGGCCGGTTGTGACACAGCCTGGAATCGGACCCAAGACTGTAGTGACGCCTCAACCACTGAGATGCAGTGCCTTAGACCGCTGCGCCACTCGGGAGGCTATTCCACTTATTCTTATCCCCCCCAAAAAAAATCCCTAGTCCTTGCCAATGACAAGCATACCTATAAAATGATGCAGCCACCACCATGCTTGAAAATATGAAGAGTGGCACTCAGTGTATGTGTTACATTTGCCCCAAACATAATGCTGTGCCTTACTACTAACGGGATG…
189	970	97	970_97	NA	NA	0.0686	0.1107	0.1607	0.1943	0.946	0.938	0.792	none	TGCAGGTGTCCAGGTAAGAGAGACAGGGAAGTGCCGGAGGAGCATTACTCTAATCCCTCTCTATCAGCCATGCTCAATTGACCCTGCCTCCCTCATATTCCTGGAATAACCCACAGAACTCACACCGAGAGAGACAGAGA	TGCAGGTGTCCAGGTAAGAGAGACAGGGAAGTGCCGGAGGAGCATTACTCTAATCCCTCTCTATCAGCCATGCTCAATTGACCCTGCCTCCCTCATATTCCTGGAATAACCCACAGAACTCACACCGAGAGAGACAGAGAGAGAGGGGGGAGATAGAAGGAGAGGGAGCGAGTGTACTGCTCTCCTCTGCCATCTGAGAAAAAAGGCGGAAAAGAGAGAAAAATAGAGAGAAAGAAAGTGCAGCGGATGAGAAAGAAAGAGGGGTGAGATAAAGACAGAGATTAGAAGAGAGAAAAAGAGAGAGGGGTGTAGCCCACATCTGTCCTCTGCCCTCTGCCACTCAGCGTAACCACATCCAGGTCAATCAGATGGATCGATGCCACACACACACAAACACAC…
190	973	66	973_66	NA	NA	0.0565	-0.0517	0.0618	0.0604	0.009	0	0.083	none	TGCAGGCCAGGCGGTGACGTTCACAAGACAGTTCCTTCTCAGCCCCACAGCTGGTCGTAGACCAAGAGTTCCTGGCGTGGTGGTGATCATTGCAGACAGAAAATCGTCCGACAACGTCACTGTCCCAGCGAGTGCTGTCA	TGCAGGCCAGGCGGTGACGTTCACAAGACAGTTCCTTCTCAGCCCCACAGCTGGTCGTAGACCAAGAGTTCCTGGCGTGGTGGTGATCATTGCAGACAGAAAATCGTCCGACAACGTCACTGTCCCAGCGAGTGCTGTCAAAGCCTCAGGTAGCCTCATACAGACTGTATAGAAAGCACTAACACACAAGCAGATATACAGCACCTGCACATCTCTACCTAATGAAATCTGCTACAATAATTTTTATCCCCACAGTCCCTTGTCACTCACTATGTTTTAAACTAAAATGTTGTACAATAAATAAATAAATACAATTCCCAATATTTCCATGACCATGTGTGTGTGTCTATCAGGTGTGACAGTGCTGGCGGTGGGTATAGGTCGAGCGGACTCTGAGGA…
191	975	72	975_72	NA	NA	0.0028	-0.0272	0.0637	0.0622	0.029	0	0.067	none	TGCAGGGATTCCGCTCGTCATACGTGTTTGACTGACTTGCCAAAGCACGTCAAGAGGGTGTTCTTTTTCATTAAAAAAAATTACGCACATTTAACAGAACAACAGGCTAAAATGTTGAACATACTTTATGGGATAATATT	TGCAGGGATTCCGCTCGTCATACGTGTTTGACTGACTTGCCAAAGCACGTCAAGAGGGTGTTCTTTTTCATTAAAAAAAATTACGCACATTTAACAGAACAACAGGCTAAAATGTTGAACATACTTTATGGGATAATATTATAGGCTACAGATTTAAATGGACTTTTAGATAAATATGACTCAAGTCTCAAGAGCACTGATATGTTCCGGATCTGATGCATTCATCACATTAATTTAGGCCTACCCCTAAAACTGTTTTACATTGTAACCGAGGTTTTAACATTAGCCTAGTTGTTATGGGTAAAGAAGTGTTTGTTATTGTTTTAATTTTACAGAAACAAACAAATCTCAATCCTCAGTTGCAACATGGTCGTGTGTGTGTGTGTGTGTGTTCTCCAA…
192	976	17	976_17	11	59.442	0.1383	0.0312	0.3165	0.4926	0.74	0.643	0.357	none	TGCAGGCTAAAGAACAAGTCATACAGTCTCTAGAGGAGTGTCTAGGAGCCCAGGGGAGAGGTGCTACAGGACTACAGCTACTCAGACAGGACCTAGAGAACACTACCACCAAGCTCCACTCTGCCCAGGCCTGTGAGGTC	TGCAGGCTAAAGAACACGTCATACAGTCTCTAGAGGAGTGTCTAGGAGCCCAGGGGAGAGGTGCTACAGGACTACAGCTACTCAGACAGGACCTAGAGAACACTACCACCAAGCTCCACTCTGCCCAGGCCTGTGAGGTCCACCTGAAGACAGAACTGGCCAGACTCAGAGACAGGTGATCTGACTGGCTGGCTGGCTGACTCACTGTATGACTAAATGACTGACTGGTTGGTTGACTGAATGGATGGCTGTCTGGTTGACTGTCTAAATGAATGACTGACTGGCTGGCTGACTGTATGACTGACTAAATTGCTGACTGTCTGGTTGGCTGACTGGTTGGTTGGCTGGCTGGTTGGTTGACTGGCTGGCTGTCTGGTTGACTGGCTGTCTGGTTGACTG…
193	983	83	983_83	22	15.926	0.0187	-0.0618	0.1381	0.1295	0.029	0.067	0.111	none	TGCAGGTCCATACTATAGGAGGGGGAGAGGGAGATGGAGGTAGTTTAACCATGATGACAGAATGAAACGTTAGATGCCCCTTCAACCTTCTGTGGTAGGGAGGTTGCATTACAGATATAAACTCTGGTCTCTACGTATCT	TGCAGGTCCATACTATAGGAGGGGGAGAGGGAGATGGAGGTAGTTTAACCATGATGACAGAATGAAACGTTAGATGCCCCTTCAACCTTCTGTGGTAGGGAGGTTGCATTACAGATATAAACTCTGGTCTCTACGTATCTAGCCTTAGTTATTAGTTATAGGAGTTATATGGAAGACAGAACAGCAAAACCGTAATGGGTAAGGGTGCTTACTTGGCTCCCTTGAGAGAGGCGGTGTCTGACCAGAAGAGCTTGGCCTGCTTGCCATCCTGGGACACAGTGATGTCATGAGTGGTCACCTCCAGTCTCACCCCCAGCCCCTGGTGAACGATGCCAAAGCGACCAAAGTAGGTGTTCACTTTGCCATCAGGGGCCACCTTCTTATCCCCAATGGTCTGGC…
194	987	84	987_84	NA	NA	-0.0082	0.3184	0.0364	0.0482	0.047	0	0.026	none	TGCAGGGCTTGGCAGTGGGCCCTGTCGTTGGTCTGCTGTGGTACGTGCTGTCAGGACCTTCATATTGAGCAGGATATGGAAGCGTCCCCCTGGCCTGCATCACACGGGACACACATTCTGTTTGATGTCACTTCTTCTTT	TGCAGGGCTTGGCAGTGGGCCCTGTCGTTGGTCTGCTGTGGTACGTGCTGTCAGGACCTTCATATTGAGCAGGATATGGAAGCGTCCCCCTGGCCTGCATCACACGGGACACACATTCTGTTTGATGTCACTTCTTCTTTCTACTGAGCTCCACATACACACTACCAGCTTCTATATAGTGCAGTGGTGTAGTATGGGATTTGTGTGTGTGTGTGGCAGGTTGAGCGATTTTCCCTTAGATTGTAGGCTAGCTGCAAAGTCAAAATTGCCTACATTGTATTCATTAAAACTTAATTTAAGGTTAGGCATTAGGTTTAGCAGTGTAGTTAAGGTTAGGGTTAAGGTTATGGTTAGGTTTAAAATCAGATTCTATTACTTTGTGGCTGTGCCAGCTAGTGA…
195	990	81	990_81	NA	NA	0.1479	0.0142	0.3404	0.3848	0.136	0.469	0.167	none	TGCAGGGATTTGTAGTTTTGCATGATGTCTACTTTGATGCTAATTATCATTTTCGATTTCTGAGAGTAAATAGAGCCAAACATATTGATAAAAGTCCCCTTGTCCGAGAGAGATTTACATGGTTATCAAAATGTCACGCC	TGCAGGGATTTGTAGTTTTGCATGATGTCTACTTTGATGCTAATTATCATTTTCGATTTCTGAGAGTAAATAGAGCCAAACATATTGATAAAAGTCCCCTTGTCCGAGAGAGATTTACATGGTTATCAAAATGTCACGCCAGGATAAGCCTAAACAAAACACAGCCCTTTTTTGAAATGTTTCTAAAATCCCCTATGGGAAAAATGAATGGTGGAAAAACGATTGGAACCATTTCCCTGTTTGACCACTAGGTTTTATGGGTATTATGACACCTCCACTCTATTATCGCACTATTGGCTGACATATCTTCTACCTTGAAAGCAGGGCCAATTTTTTTATTGAGCTTGTATTGTGAACATAGGGCTATTGATATGCAGATTTGTATTTGTATCTTGTTTG…
196	991	29	991_29	6	89.539	0.1164	0.0538	0.4369	0.4979	0.362	0.639	0.658	none	TGCAGGTGAACAAACTGTCGTAATCTGTCTCTGTTCTCCTCTACGTTCTTCCCTAGTTCCCTCCAGACCCCCAGGGCTCCCTGCACCTCCACCCCCAGGACGGACACTCTCTCTGGGCATAGCTCCTCCAGACAACCAGC	TGCAGGTGAACAAACTGTCGTAATCTGTCTCTGTTCTCCTCTACGTTCTTCCCTAGTTCCCTCCAGACCCCCAGGGCTCCCTGCACCTCCACCCCCAGGACGGACACTCTCTCTGGGCATAGCTCCTCCAGACAACCAGCCTGTCTCTGGAGCTCCTCCACTTCTTCCTTCAGTACAGCATAGTCAACCTACAGGGAACAAAGACAATGCAACAGGTTGAATTATAATACTACAGTGGTTCTTCCTTTAAAAGTTTAGAGCTCATGCAGCAACCGTTTGTGGTAGATGGTGGCAGATTGTGGTAAATTGCGTCATTCTGTCATTGCACCACACTACCACAAGGGGGAGTTAGAACGCTGATCTATCGGTAGTCTAAACTGTGGCACAAATTGACTGTCT…
197	1000	35	1000_35	NA	NA	0.0137	-0.058	0.1192	0.1128	0.044	0.111	0.024	none	TGCAGGAGAACCGGCAGGAGAATCATCAGGAGAACCAGCTTTCTCATCCACAGAGTCCACAGAGTCGGTGGTCATGAGGTTGGTGGCCGAGCTCAAGATGGACGAGCCAAACCCGAACATCTGGGAGGCAGCCGCCGGGG	TGCAGGAGAACCGGCAGGAGAATCATCAGGAGAACCAGCTTTCTCATCCACAGAGTCCACAGAGTCGGTGGTCATGAGGTTGGTGGCCGAGCTCAAGATGGACGAGCCAAACCCGAACATCTGGGAGGCAGCCGCCGGGGGCTTGGCTGTCTCGGTAAAACCACCGAACCCGCTGAACATCTTTCCTGTCACCGACTCTGCTGTTCTTTGGGGACCAGCGGCGGCTTTGGCCCGATCAGGTTTGGCTGATCCGGTGAACCCACCAAAGCCGCTGAACATTGTTCCTGTGATGGACTCGGCCGCCTGGGAGGCAGCGGCTGGAGGCTTGGCCGCGTCGGTGAGGCCCCCTAGGCTGATGCCACCCAGGCCCCCGAAGAAGCTGGACTCCTGTTTACCTTT…
198	1003	92	1003_92	28	51.276	0.0827	0.062	0.4205	0.4911	0.404	0.25	0.614	none	TGCAGGACTGACTGCTTCCAAGTCTAACACATGCATGAGGAGAAGAGAAGCACCACATGTGAGGAAGAAAACACAAAGACAAAGTCAAAATGTTTTGCAATTTTTTAAAAATCATTTTCATTGCAATTGACTCAGCAGTC	TGCAGGACTGACTGCTTCCAAGTCTAACACATGCATGAGGAGAAGAGAAGCACCACATGTGAGGAAGAAAACACAAAGACAAAGTCAAAATTTTTTGCAAATTTTTTAAAATCATTTTCATTGCAATTGACTCAGCAGTCAAATCATCTCCTAAAGTGTTCTTCAGTAAACCATTCCACATTGTAATTCTCAAGTAGGAGAGATAGATAGAATTCAATTTGTTTTGGGCAAGAGATTTTTGACCGTTTCAAATTCCAGTCTGTTTCCTCTCCATGCATTCTCTCCTGAGACTGAACGTGCACTGTTTCGCTGGAACAGCATAGTTTTCTTATCTGCTGTATTTCCTCCCGTCGTTTTCAAACTGCACGCCACGGCACTCCATCAATTCCCTTTGACAGC…
199	1010	128	1010_128	NA	NA	-0.0039	0.2781	0.3734	0.5046	0.558	0.412	0.526	none	TGCAGGCGCCCGGCCCTCCCCTAACCCGGACGACGCTGGGCTAATTGTGCGCCGCCCTATGGGACTCCCGGTCACGGCCGGTAATGACACACGGCCGGTAATGATCGAACCCCAGGCTGTAGTGACGTCGCAACACTGCG	TGCAGGCGCCCGGCCCTCCCCTAACCCGGACGACGCTGGGCTAATTGTGCGCCGCCCTATGGGACTCCCGGTCACGGCCGGTAATGACACACGGCCGGTAATGATCGAACCCCAGGCTGTAGTGACGTCGCAACACTGCGATGCAGTGCCTTAGACCGCTGCGCCACTCGGGAGACCCCTTTCTTTGAGTGGATGTTTGAATACAGGTGTGGTCCCTCTGACCTAATTATTGAAGGAACTATTTTAACAGCAGGTGTGTCATTATTTGAGAGATCCTTGTGTGTGTGTGTAAGGTTAGCCACAGTTTTCTGTCTGTTTTCAACGTTTTCTTTGTTAGAGTGTCGGCCAGCTCTCAACTACCTATACAAAAGTCATTAAACAAGCATTTACATTTACATT…
200	1012	76	1012_76	8	42.353	-0.0125	-0.0775	0.1509	0.1405	0.904	0.941	0.929	none	TGCAGGGATGTTCCCCTCTTCCACTCTAAGGCAGCTGGAGGTCGCTCTCTCAGCTCCCTCTCAGTGCATGTGGGTATTGAAAAGGAGAATGTCCCTTGTTATTATGAAAATTCAAGCTCAGCTACTGTATATCTGTTGTG	TGCAGGGATGTTCCCCTCTTCCACTCTAAGGCAGCTGGAGGTCGCTCTCTCAGCTCCCTCTCAGTGCATGTGGGTATTGAAAAGGAGAATGTCCCTTGTTATTATGAAAATTCAAGCTCAGCTACTGTATATCTGTTGTGGATAAAACTCCCTTTGGTCAAATGGATGGTATTGGAGGCATTCAGTTTGGGAGGCTTGAAATGGTGATGTGGGGCAGGATGGTTGAAGTGTGTCAATTCTATGGAATGGTGCATTCAGAACATTGACTACTGTTCATTAATTTTGTTTGAATAACACATTGTACTCATTTATGTTTGATTATTTTTGCAATATGGTGACGGATGATGGTTGAAGTTTTCTGTAATTTTCTGCAAGACATCACCTCCTCACCCCAGATCC…
201	1013	57	1013_57	NA	NA	-0.006	0.222	0.0622	0.0726	0.057	0	0.056	none	TGCAGGTAGAAAATATCCTGATAAAAATAAATATCCTATAAATCACATTGGCTACACATGACCTGTCTGCAAGGAACTTGAAACATTGTATTAACTATTAACTCAGTCTGGCCCAAAGCAAACTTACAACATTGTATAAA	TGCAGGTAGAAAATATCCTGATAAAAATAAATATCCTATAAATCACATTGGCTACACATGACCTGTCTGCAAGGAACTTGAAACATTGTATTAACTATTAACTCAGTCTGGCCCAAAGCAAACTTACAACATTGTATAAAATATACTGGACCCTCAGAGTTTCTCGTGCCAGTAAGCTCCAGACAGACAGACACAGCTGTAGTCTATTTGCGCAAGGGATAGGAAGTAATCAGGTAGGCATATTTTAATGACGTTTCCACCGGATCAGAGCAGGACATTTTTTTCCCCTTTTCATGGTTATCAAAAGATTTTTCAAAATAGGAACTATTGTCATTGAAAACAGACTTAATTTACTTGCTGTTTGAGGTGAAGAAAAAACTGACTTTGAGAAGCTCCACA…
202	1015	138	1015_138	NA	NA	0.0202	-0.0257	0.047	0.0462	0.012	0.059	0	none	TGCAGGATCGGGTCACCGCCTTGATGTTAGCGGAGAACGACAGGGTGTTGTCCAGGGTCACGCCAAGGCTCTTCGCACTCTGGGAGGAGGACACAACGGAGTTGTCAACCGTGATGGCGAGATCATGGAACGGGCATCTC	TGCAGGATCGGGTCACCGCCTTGATGTTAGCGGAGAACGACAGGGTGTTGTCCAGGGTCACGCCAAGGCTCTTCGCACTCTGGGAGGAGGACACAACGGAGTTGTCAACCGTGATGGCGAGATCATGGAACGGGACTCTCTAACTTTGATCTCTTGTAGAGAATTTGTGAGATGTATCACTGCAGTTAAAAATATTGCTAAAAGGGCTGGATATAACCTTTAAGAATGTAATGTATATGCTCTCTACATTCAGCGGACTGCACAAGTCATGTTAGAGTCCTTGGACCTTATATGAGAATTCAGGTGGTGTCTATGCAACAATAATCTGTGAAGTACTGCAGAGTAGACTATGCAATAATGTTCCATGCAGGTTACCTATAATAGTGGGGGAAATAACTT…
203	1016	58	1016_58	31	32.997	0.0577	-0.0082	0.5109	0.5013	0.333	0.5	0.571	none	TGCAGGAAGCTCCTGCACATCATCTCTAGCTGACACTGTCAGCTACCATTCACCAGCGCGATCAGAGAGTCCTTCTGTGTCCAATCCATGAATTTCTTACGTCCCCTTTCTCTGTCTTAGCTAGCCACTGACTACACTTT	TGCAGGAAGCTCCTGCACATCATCTCTAGCTGACACTGTCAGCTACCATTCACCAGCACGATCAGAGAGTCCTTCTGTGTCCAATCCATGAATTTCTTACGTCCCCTTTCTCTGTCTTAGCTAGCCACTGACTACACTTTAGCTAGCTAGTTAGCAGAGCAGTAGATCAAAACATCATTTTTGTTTTACTTAGCCTAGATAATTGTTTGTACAGTATGTCGACTTTGGTGTCTATTTCAGACGTTATGGCATTTTTCAAGGATGAGTATAAGAGCATTAAGGGACGAAGACCACTATAAGTCTGGCCATTGGGAGAAGTGCAGCTATAATGAGGGGCAATTTACCGGATTGGTCAGGGGCAGCATGAGAGATAATGTTTATCCTGTGTTGGTGAGTATA…
204	1017	96	1017_96	NA	NA	-0.0075	-0.0426	0.0976	0.0935	0.066	0.059	0.022	none	TGCAGGGATGTAGCTCAGTTGATAGAGCATGGCGTTTGCAACGCCAGGGTTGTGGGTTCGATTCCCACGGGGGGCCAGTATAAAAAAAATAATAATAAATGTATTCACTAACTGTAAGTCGCTCTGGATAAGAGCGTCTG	TGCAGGGATGTAGCTCAGTTGATAGAGCATGGCGTTTGCAACGCCAGGGTTGTGGGTTCGATTCCCACGGGGGGCCAGTATAAAAAAAAATAATAATAATGTATTCACTAACTGTAAGTCGCTCTGGATAAGAGCGTCTGCTAAATGACTAAAATGTAAATGTAAATGTAATTAAAGTGACTAGTGTTCCATTTATTAAAGTGGCCAGTGATTTTCAAGTCTGTATGTAGGCAGCAACAATGACAGGACAGCAGCGGCCACACTAATATGACATGTCTCTGCCAGCTTAATGAGCTGACTGGCAGGCAGACTGGGAGACAGAGGGTAGAAGTAGAACACACTGTTACCTGAGAATACTCCACATGACAACACATACTGGAGATAGCTAGCCAACCGCTG…
205	1021	124	1021_124	NA	NA	0.077	-0.0339	0.2165	0.2212	0.054	0.237	0.087	none	TGCAGGTACTAATGATCACACTTACTTCCCCCTCGTTTGTCTTTGGCTGTCTGGGTCCATGAGGTAGGGGGCACCAATTGGTTTTTGGAACTCACCAGCTGTTTCACTCACCCCCACACGCCCCCCAGGGGTAGAGGGTT	TGCAGGTACTAATGATCACACTTACTTCCCCCTCGTTTGTCTTTGGCTGTCTGGGTCCATGAGGTAGGGGGCACCAATTGGTTTTTGGAACTCACCAGCTGTTTCACTCACCCCCACACGCCCCCCAGGGGTAGAGGGTTGGGAGGGGAGACCGAGGAGGGGGATGCCACATGCTCCATGATGACCCCCCTCCTCACCGCCAGCAAACCGACTGCTGCTGATACCCCACTAGAGGGGACATGGTGGTTAGTGCTACCCGCTGGGGGAGAGACAGGGCACCAGGGCCAGTCACTATGGTACAGTGTAGTGGCAGGAAAGTGGATCATAAGGAAGTGTGTGTGTGCTCTCATCCTCTCACCCAATGGGAATAGAAAATAATGACAAAAATTACTAAATTGC…
206	1029	35	1029_35	36	54.145	0.0683	0.2594	0.3279	0.4684	0.754	0.471	0.675	none	TGCAGGTGATTATGGGACATTATGTCACTTCAACAGCATAGGACAAAAATAGGTCACTGATACCATTTCTCTGAAGTATATAATAATTAAGGCCAGTAGTGTGGCATTGCGCCAAACTGAATCAATTCTCTGGGTTCTGC	TGCAGGTGATTATGGGACATTATGTCACTTCAACAGCATAGGACAAAAATAGGTCACTGATACCATTTCTCTGAAGTATATAATAATTAAGGCCAGTAGTGTGGCATTGCGCCAAACTGAATCAATTCTCTGGGTTCTGCTTCGGCTTTCCGTCATGCCCAACAAGAAACAGTTAATCTACAGCACAATGAACAGAAGAAAGCATAATGCTGAATGAAACATCAAATAATAACATGACCCATATACTGAGGCGATTAATTTCATGACACAGTAAATGGCAGATGACCAACTGAACACACTGTCTATAAGTAATAAAAACCATCAACGAAGACGTTTCACTAAAGATAACAGTATTGCTGTCTTAGCCAAAGCCAACAACCAGCCCTTCCCGCCCCAGCA…
207	1033	99	1033_99	32	10.754	0.0068	0.2195	0.0725	0.101	0.981	0.925	0.935	none	TGCAGGACACAACACAGGTTAACTCTCCTCACACTCTCTTTCACACAGATGTACATACGCACACACTCGAGGGGCAGATGGGCTGTGCGAAGCTACAAGACAGTGTGCCTGCATCCCTGCCTAGTGAGGCGACCCTGGGC	TGCAGGACACAACACAGGTTAACTCTCCTCACACTCTCTTTCACACAGATGTACATACGCACACACTCGAGGGGCAGATGGGCTGTGCGAAGCTACAAGACAGTGTGCCTGCATCCCTGCCTAGTGAGGCGACCCTGGGCAACTCATTACTGGGCCCTCTATCTTCAGAGAGCTGTGGCCTTGCAGGGAGGCAGAGAGAGAGAGAGTCTCTGAGGAGAGGAGAACCTTTCCTTTTCTCACTCACATGTCACGCTGCCGCTGGCTCGAACTGAACCGCCTCTCACACAATCACCTCAGGGAGGCATACCTTTGATATGAAGAGCAAGAAAAAGCCCTATCCCTCCCTTACAATCCTCCCTTCTCTTCTCGTCCCAGGCTCTCCTCCACCCGCTACGTTTC…
208	1034	65	1034_65	NA	NA	0.0109	0.0521	0.293	0.3482	0.173	0.179	0.312	none	TGCAGGGTAATTAAATAAAATGGTTGCCACAAATTAAAGGGCCCTTTGTATTTAGTACTGAGAGGAGATAATCCGGGCAGTAAAACTAAGAATGACCCATGGATGGCCTGGCAGGGAGAAGGAGAGGAGGGAGAAGAGAA	TGCAGGGTAATTAAATAAAATGGTTGCCACAAATTAAAGGGCCCTTTGTATTTAGTACTGAGAGGAGATAATCCGGGCAGTAAAACTAAGAATGACCCATGGATGGCCTGGCAGGGAGAAGGAGAGGAGGGAGAAGAGAA
209	1043	16	1043_16	6	22.757	0.1036	0.0663	0.403	0.5032	0.623	0.625	0.289	none	TGCAGGTGAAGAAGATGGATGTAGAGGTCCTGGGCTGGCGTGGTTACACGTGGTCTGTGGTTGTGAGGCTGGTTGGACGTACTGCCAAATTCTCTAAAACGACGTTGGAGGCAGCTTATGGTAGAGAAATGAACATTCAA	TGCAGGTGAAGAAGATGGATGTAGAGGTCCTGGGCTGGCGTGGTTACACGTGGTCTGTGGTTGTGAGGCTGGTTGGACGTACTGCCAAATTCTCTAAAACGACGTTGGAGGCAGCTTATGGTAGAGAAATGAACATTCAATTATCTGGCAACAGCTCTAGTGGACATTCCTGCAGTCAGCATGCCAATTGCATGCTCCCTCAAAAACTTGAGACATCTGTGGCATTGTGTTGTGTGACAAAACTGCACATTTTAAAGTGGCCTTTTATTGTCCCCAGCACAAGGTGCACCTGTGTAATGATCATGCTGTTTAATCAGCTTCTTGATATGTCACACCTGTCAGGTGGATGGATTATCTTGGCAAAGGAGAAATGCTCACTAACAGGGATGTAAACAAATT…
210	1048	100	1048_100	NA	NA	0.0608	-0.1338	0.2047	0.1847	0.078	0.206	0.023	none	TGCAGGAAACGTTATGCTGAAGTATTGAAATTCCCACAGAAGAACGTTGTTTCTTACCGTTCTTGGAACAATTTGAGAACATATATTGAAATAGAACCACGAGGAAACCTGTAGGAAACATTATGCTGAAGTACTGAAAT	TGCAGGAAACGTTATGCTGAAGTATTGAAATTCCCACAGAAGAACGTTGTTTCTTACCGTTCTTGGAACAATTTGAGAACATATATTGAAATAGAACCACGAGGAAACCTGTAGGAAACATTATGCTGAAGTACTGAAATTCCCACAGAAGAACGTTGTTTCATAACGTTCTCTGAAGTATTTGAGAACATTCCCAATGTCAAACCAGTTGGAGAAGGTTCCTAGAACATTACCAAAATTTAAATTAAATGTAACCATGTTTGAACTTTTAGGAAACATTCTGTTAATGTAATGAAATACCAAGAAAATCATGTTTTATTTTGTCAAGTTCCTTAAATGTGCTGAGAATGTCACAAAGCCAAGCAATTATCCTGCACCATTCCTAGAAAGTTGTGGGAA…
211	1057	23	1057_23	NA	NA	-0.0126	0.6666	0.0062	0.0186	0.028	0	0	none	TGCAGGAGCACATCCTGGCTGCCATTAATGTCTTCAAAGACAAACACATATCTATCGAACAAGCTTCAGTAAAGGAGGTAAGGAATTTGAATAATTTTTGTTGGTTTATAGTTGTTCTAAAGCCACGTTATTACCCAGTC	TGCAGGAGCACATCCTGGCTGCCATTAATGTCTTCAAAGACAAACACATATCTATCGAACAAGCTTCAGTAAAGGAGGTAAGGAATTTGAATAATTTTTGTTGGTTTATAGTTGTTCTAAAGCCACGTTATTACCCAGTCTGATTGTGTTTGTGTTCCCTCAACCAGGAGACCCTGAGGACCCTGGACCCTGAGCTGTTGAAAGTGTTCCTGAGGGCAGCAGAGGGTATGGAGGCCTTCTGCACCATGCCTCAGCTCAGAGATATGGAGTTTTTCACACAGTCTGTCAGGACCCAATGGGAGGTAGGGCGTGTGTCTGTCTGTCTGTCTGTGTGTGTATTTTAGGATATAGATACTGTATGAGTTTGTTTTACAGATATATAAATATAGTCCTGTGTAG…
212	1068	64	1068_64	NA	NA	-0.0116	-0.0042	0.0407	0.0401	0.99	0.969	0.98	none	TGCAGGTCATCCTCAATTTGCCTGCCCCAGTGGCCGCAGCTGTCCTTTGTCCCGCCCCTTCCAACACGGTGTTGGCCTCCCGGTTGTCACATTCCGCTCCATTGGCCAAAGACCTGGTTGCTCGGAAGTTCAGCATGTTC	TGCAGGTCATCCTCAATTTGCCTGCCCCAGTGGCCGCAGCTGTCCTTTGTCCCGCCCCTTCCAACACGGTGTTGGCCTCCCGGTTGTCACATTCCGCTCCATTGGCCAAAGACCTGGTTGCTCGGAAGTTCAGCATGTTCGCCAACCTCCGCAGGCTGCCCAGGCTGCTGCCAGCTCCTCCACCCAACAACAAGAACCCTCCCCAAACAAACCTGAATACCGTGACCCCCAACAGTGGAGCAAACCACCTTTTGTTGCCCCATATGAGTAGTAGAACAGCCTCCACTATTACCGAAACCCAAACCTCGGTCTCTACTACGACTCCTATCGAACAATTCAAGAACAAATCCTCCAGGACCAGCCGGCGGGTGACGAAGAAATGCAAAAGCAGCCTGAAGA…
213	1074	92	1074_92	NA	NA	0.0044	-0.0193	0.059	0.0577	0.991	0.971	0.95	none	TGCAGGACATCAACACAAGCAGACCAGAAACAGACATGTTTTTCTAAAAATGACATTTTGCAAAGGAAGTGATTTGATTGGTCTGAAGACAAATCCAAATGGGCCTCACTTGGGGGGTGTTTTGCTGTACCAGGACAACC	TGCAGGACATCAACACAAGCAGACCAGAAACAGACATGTTTTTCTAAAAATGACATTTTGCAAAGGAAGTGATTTGATTGGTCTGAAGACAAATCCAAATGGGCCTCACTTGGGGGGTGTTTTGCTGTACCAGGACAACCCACAGTTGAGCTCAGATCTACGCTGATTGGCTAATTATTTTATAAAACATTTCATCAAGGGACGCCAAATGCTTGTTGGCATCAATCAATCAAATGCTACGGAGGCAACATGTTATACTCTTTTGGTCCAGACAGCATCATATACAGTGCATACGGAAAGTATTCCGACACCTTCCCATTTTCCACATTTTGTTATGTTACAGCCTTATTCTAAAATGGATTAATTGCATTTTTTCCTCTCATCAATCTACACACCATA…
214	1079	102	1079_102	NA	NA	0.0701	-0.0556	0.4782	0.4827	0.741	0.562	0.5	none	TGCAGGCCGCTTCGAGTGCCTCTCCTCCGCCGGCGACGTTTTGGGTCAGCCGCTGGAATCAGTTCAATTGCCCTGGGGAGAGCAAACAAAGGATCTGCTCCTGGAAAGTCGTATTCCTGGTCGTAATGCTGGTAGTTCTG	TGCAGGCCGCTTCGAGTGCCTCTCCTCCGCCGGCGACGTTTTGGGTCAGCCGCTGGAATCAGTTCAATTGCCCTGGGGAGAGCAAACAAAGGATCTGCTCCTGGAAAGTCGTATTCCTGGTCGTAATGCTGGTAGTTCTGGTGAGTTACTGCCGCTATGATATCCAATAGTTTTTCCCGGCTGTATGTAATGATACAAAACACTTTCTGAGCTAATAATGTAAAAAATAATACATAAAAAAACAAAATAGAAAAGTTTCCTAAGAGCTAGTCGTGAGGCCACTATCTTCGTCGGCGCTACCATAAGCACCTCCATTGTTTTAGAGCATTTGGCAGTATGTCCAACTGGCCTCACAGCCACAGACCACGTGTAACCTCCCGAGTGGTGCAGTGGTCTAAG…
215	1091	76	1091_76	NA	NA	-0.0038	-0.0105	0.0189	0.0189	0.028	0	0	none	TGCAGGATTTTGTTACAAACCTACTCTACAACACCTGATTCTACTAATCAGTTTCTCCTTGGGACCTTGATTAGTCGAATCAGGTGTGTTAGAGCAGGGATCAAAAGCCTGGTTACCCCTTTAGTACTCAGCTCCTGCAA	TGCAGGATTTTGTTACAAACCTACTCTACAACACCTGATTCTACTAATCAGTTTCTCCTTGGGACCTTGATTAGTCGAATCAGGTGTGTTAGAGCAGGGATCAAAAGCCTGGTTACCCCTTTAGTACTCAGCTCCTGCAATGCGTGTTTGATTGAATGACACTGCTATTCTGTTTACCATAAGCATCACCCACTCTCTCACGTAGCATCCCTCCTCTCATGTTCCTTGTTATTCTAGTTTAGTACTGCAATCAGGCAGGGCTTGCCAATAATGTTAATTGTACGAAGCTAATTGTCGATATCACACACCCCTGGGGCACAGAGGTCTTTGTAATTAGAGAGAAGAAGGGAGGGAGATGGAGAGAGAGGGAGAGAATAGAGAGAGCAGTATGAAAAAAAA…
216	1092	125	1092_125	NA	NA	-0.0177	-0.0338	0.0959	0.0919	0.046	0.05	0.048	none	TGCAGGGCTCCTTCCTGCGCAGCCCGGAGTATCAACACTTCATGGAAGACATCATTCTGTCCAAGACAGATGGAGATGAAATGGAGATCATCGCATCCAGGATGTACCTGGTGGCGCGGACCACGGAGAAGACACGGGAG	TGCAGGGCTCCTTCCTGCGCAGCCCGGAGTATCAACACTTCATGGAAGACATCATTCTGTCCAAGACAGATGGAGATGAAATGGAGATCATCGCATCCAGGATGTACCTGGTGGCGCGGACCACGGAGAAGACACGGGAGGAGGTGGTGGAACTGCTGGAGAGGCTCCGCCCCCTCTCGCTCATCAACAACATCAAGTTCATTGTCTTCAACCCCACCTTCGTCTACATGGACCGTTACAGCTCCTCCGTGGTGTCACCCATCCTCACATCGGCCTTCAGCGTGCTCACCATCCTCATCCTCACCTTCTTCCTGGTCATCAACCCTCTGGGGAACTTCTGGTTGATCCTGACCGTCACCTCCGTAGAGCTGGGGGTCCTGGGCCTCATGACCCTCTGGA…
217	1100	100	1100_100	NA	NA	0.0348	0.0652	0.4727	0.4772	0.5	0.632	0.711	none	TGCAGGACTTTTATTTTGACATGAGGTAAGCAGGGAGGGAGTGGGTCTACAACAGACCCACGTTTGGAAAGTCTGTTTAATAGTATGATCCTTTTAGAGGTTTTGTCTCAACACGCACTGCCAAAACCACCTAACGTTAC	TGCAGGACTTTTATTTTGACATGAGGTAAGCAGGGAGGGAGTGGGTCTACAACAGACCCACGTTTGGAAAGTCTGTTTAATAGTATGATCCTTTTAGAGCTTTTGTCTCAACACGCACTGCCAAAACCACCTAACGTTACTAGCTAGCAAACTTGAGAAATGCATTATTTGGTATACCTAACCACAGCCAAAAGTGGTGTACAGTGCATTCTGAAAGTATTCAGACCCCTTGACTTTTTCCACATTTATTACATTACAGCCTTATTGTATTAAAAATAAAAAAAACAAATATCACATTTACATAAGTATTCAGACCCTTTACTCATTACTTTGTTGAAGCACCTTTGGCAGCAATTACAGCCTCGAGTCTTCTTGGGTATGACGCAACAAGCTTGGCAC…
218	1108	106	1108_106	NA	NA	0.1433	0.1927	0.1819	0.2655	0.054	0.105	0.31	none	TGCAGGCTGACTTCGGTCGTCAGTTGAACAGTGTTTCCTCTGATACGTTGGTGCGGGCGGGTGTTAAGAAGCGCGGTTTGGCGGGTCATGTTTCGGAGGACGCATGACTCAACCTTCACCTCTCCTGAGCCTATTGGGAA	TGCAGGCTGACTTCGGTCGTCAGTTGAACAGTGTTTCCTCTGATACGTTGGTGCGGGCGGGTGTTAAGAAGCGCGGTTTGGCGGGTCATGTTTCGGAGGACGCATGACTCAACCTTCACCTCTCCTGAGCCTATTGGGAAGTTGCAGCGATGAGAAAAGATCGCAATTGGGGGTAAAAAAAAAAAGTGTGGATCCATTTGTGGTCTTTTAGAATGGAATCTCTCTCTGTTTCCTCTATCTCTCTCTCTCTCTCTCTTACACATGCTTGCACGCACAAACACCAGGGCTCGACATTAACGCTTTCCCGGTACAAGTAAAAAATATTGTTGGCCAACAATAATATAGATTTGAGTAAGTAAAAAAATCACACAAAAATCACAATATCTAACAATTATTCCA…
219	1109	72	1109_72	21	3.954	0.1323	0.3729	0.2292	0.4138	0.49	0.167	0.208	none	TGCAGGTGAAGAAGCTAGATGTGGAGGTCCTGGGCTGGCGTGGTTACATGTGGTCTGCGGTTGTGATGCCGGTTGGACATACTGCTAAATTCTCTAAAATTACATTGGAGGCGGCTTATGGTAGAGAAATTAACATAACA	TGCAGGTGAAGAAGCTAGATGTGGAGGTCCTGGGCTGGCGTGGTTACATGTGGTCTGCGGTTGTGATGCCGTTTGGACATACTGCTAAATTCTCTAAAATTACATTGGAGGCGGCTTATGGTAGAGAAATTAACATAACATTTTCTGACAACAGCTCTGTTGGACATTCCTGCAGTCAGCATTCCAATTGCACACTCCCTCAAAACTTGAGACATCTGTGGCATTGTGTTGTGTAACAAAGCTGCATATTTTAGAGTGGCCTTTTATTGTCCCCAGCACAAGGTGCACCTGTGTAATGATTATGCTGTTTAATCAGCTTCTTGATATGCCACACCTGTCAGGTGGATGGATTATCTTGGCAAAGGAGAAATGCTCACTAACAGGGATGTAAACAAATTT…
220	1126	132	1126_132	38	31.122	0.0478	-0.2079	0.2294	0.2044	0.208	0.036	0.1	none	TGCAGGTGTCACAGAGCAGAGGTAAATGGCTTACAGTAAGATAATATATAAAAACATTGAAGCATGCACATCAAAACAATGGACCTTATTTTGTAGTGTAATACTTTGGAGAATGAACTTTCAAATGAAGTCTGACATAC	TGCAGGTGTCACAGAGCAGAGGTAAATGGCTTACAGTAAGATAATATATAAAAACATTGAAGCATGCACATCAAAACAATGGACCTTATTTTGTAGTGTAATACTTTGGAGAATGAACTTTCAAATGAAGTCTGACATACATTAGACGTCTGTTAATGCTAACACGTGATTAATTTAGTCTCCACCCAACCGTAACGCAACACAGTTCCAAAGTCTCTCCACTCATCCTGCGGTCTCTCCACCCAGAAGCGGAGGGCATGTCCTCTGTGACAGTAAATAAACACTGAAGCATTCATATTGAGTAAAATTATAATGTTCCTTGTTAGATTCAAGCTAAAATCCTTAATAGGAACAATAACAAAGCGGTCACCCTGCCTCCGTTTTAGCTAAAAGCTGAGG…
221	1131	83	1131_83	8	25.519	-0.0179	-0.039	0.1042	0.0994	0.058	0.053	0.045	none	TGCAGGGCCGACGGGCAGAGAGAGAAATACTGCTAATAATAAAACAGCTCCAGGGTTACTACATGACTTATTTACACTGCAGCGCTGCCTGCCACTGTCGTACCTTTATAGTCACAGTAGGTTCCATAGGCGAAGAGGTT	TGCAGGGCCGACGGGCAGAGAGAGAAATACTGCTAATAATAAAACAGCTCCAGGGTTACTACATGACTTATTTACACAGCAGCGCTGCCTGCCACTGTCGTACCTTTATAGTCACAGTAGGTTCCATAGGCGAAGAGGTT
222	1134	15	1134_15	NA	NA	-0.0015	-0.0314	0.061	0.0595	0.956	1	0.952	none	TGCAGGTTCTGACAACAACGTAGTGTTTAGAACCAGAGGGAAGCCGTCTTGACAGACACACCCCATCACACTTGTGTTGCATTCAGGGGGATGGGGCAATTGCTGCAGCCCATTGCACCTGCATGGCAAGGAAAATATTA	TGCAGGTTCTGACAACAACGTAGTGTTTAGAACCAGAGGGAAGCCGTCTTGACAGACACACCCCATCACACTTGTGTTGCATTCAGGGGGATGGGGCAATTGCTGCAGCCCATTGCACCTGCATGGCAAGGAAAATATTACATTAGGATAGCAGCATAAAGAATTAAGTCGTATACTGCTACTACTACTTGTAATGTTCGTAAGGTTTTATTAAGAAAAACATTGTCATAATTGAACAGCTAGCTTGTACTATCCAAGTTCACATTACAAGGTGCTGCGATCAAGTAGGTTTGTTTACATGATGACCTTTGACTGTTGTTAAGAACTGTAGTAAATGTACTTCAACAAGGTGGCGTGCACAAGTTTGGCCTGTGACTGGAACAAAGTGTGTGTGAAAAA…
223	1135	89	1135_89	15	62.054	-0.0206	0.0335	0.4446	0.4172	0.277	0.312	0.289	none	TGCAGGGACACCGATCTCACCCTGGACCAACTGATGGACACGTTCTGATCAGGGGCCGTCCATTCCATCCTCCAGCACCTCCAAGTCTGCCCCCATGGAGCTCGGAGGTGCTGCGGTTAGGGAGACTGGGAGAGGGACCG	TGCAGGGACACCGATCTCACCCTGGACCAACTGGTGGACACGTTCTGATCAGGGGCCGTCCATTCCATCCTCCAGCACCTCCAAGTCTACCCCCATGGAGCTCGGAGGTGCTGCGGTTAGGGAGACTGGGAGAGGGACCGTCCCCTGCACCAACTGTGGCCGCAGAGGACGCACTGCTGGTCTGTGCAGGGGAGGGTCCTCAGGAAGTCGAGGCAGCAGGCAGGGCACTGGTCGACCGTCTCAGGTGAGTAGGCACCCGACTCACCCAGAGCCTCCTGTTGCTAATTTGTGTATAGATATTGTTTTTCCTGAAGTTTCCCTCCATTCCCAGCATAAGGCGTAGTAGATTCAGGCGCAGCTGGGATTTTTATTGATCGCCAGTATGCTCGTAGTTTAGGG…
224	1138	44	1138_44	3	48.37	0.3168	0.0638	0.3516	0.49	0.26	0.775	0.705	pcadapt	TGCAGGTTCCTTCTCGACAATGTAACAACAATAAGAAATAAGAAAAGACAAGAATACAAACAAAGTAGGCCTCCTGAGTGGCACAGCGGTCTGCATCGCAGTGCTAGAGGAGTCACTACAGACCTGGGTTCGATCCCAGG	TGCAGGTTCCTTCTCGACAATGTAACAACAATAAGAAATAAGACAAGACAAGAATACAAACAAAGTAGGCCTCCTGAGTGGCACAGCGGTCTGCATCGCAGTGCTAGAGGAGTCACTACAGACCTGGGTTCGATCCCAGGCTGTATCACAACCGGCCGTGATCGGGAGTCATTGTGCTCTAGCGACTCCTTGTGGCGGGCCTGCAGGCTGACATCGGTTGTCAGTTGAGC
225	1142	86	1142_86	5	87.578	0.0259	0.0109	0.445	0.4723	0.461	0.25	0.417	none	TGCAGGCTGACCTCGATCGTCAGTTGAACAGTGTTTCCTCCGACACATTGGTGCGGCTGGCTTCCGGGTTACGCGGTCTGGTGTTGAGAAGCGCGGTAAGGCGGTCATGTTTCGGAGGACGCATGACTCGACCTTCGTCT	TGCAGGCTGACCTCGATCGTCAGTTGAACAGTGTTTCCTCCGACACATTGGTGCGGCTGGCTTCCGGGTTACGCGGTCTGGTGTTGAGAAGCGCGGTAAGGCGGTCATGTTTCGGAGGACGCATGACTCGACCTTCGTCTCCCGAGCCCGTTGGGGATTTGCAGCGATGAGACAAGATTGAAATTGGGGGTAAAAAGGGGGTACAATACAAAAGGAAAAACAAACAAAAAATGGACATAGATAAAATGTGACTGTGTTCGTTGTCCGTAGCTTATGCCTGCCCATATCATAACCCCACCACCACCATGGGGCACTCTGTTTACAACGTTGACATCAGCAAACCGCTCGCCCACACAACGCCATACACGCTGTCTGCCATCTGCCCGGTACAGTTGAAAC…
226	1145	74	1145_74	4	71.357	0.0067	0.2053	0.2851	0.42	0.375	0.286	0.222	none	TGCAGGAGCCAATGACATTCAGTTAGAGGCAGGTTGACGATGTGGTTAGCCAATTAAAAACAGACAAAAAAAACGTTTCCTGACATAGCGGTAACATTTTAAACAGATGGGAAACAACTTGCAACATAATTGTCCACCAT	TGCAGGAGCCAATGACATTCAGTTAGAGGCAGGTTGACGATGTGGTTAGCCAATTAAAAACAGACAAAAAAAACGTTTCCTGACATAGCGGTAACATTTTAAACAGATGGGAAACAACTTGCAACATAATTGTCCACCATTTTCTTTAAATCTGCATGGAAAGTTTTGAGATATGTTGGACAACAATATTTACCTAGTGGGCATAACTGCTTGAAATGACATAATGACATCAGAGCATGTCACCCTCAATTGTAATAAAACACAGTGATAATGGTGGTTGTAGACTGTAGAGTGGGTCTGTCTCACCTGCAGCTCCTGCTCCAGGCTTAGCTGTAGCTCCTCCTTCTGACGCACCTGCTCCTCCAGCGCGGCACGTTCATCTGTGTAGCCATCGATCAG…
227	1147	19	1147_19	NA	NA	-0.0172	-0.0617	0.1461	0.1364	0.07	0.062	0.087	none	TGCAGGACTTGCTTTGTGGAGTGTGGTGTCAAAAAAGCAGAGCATCTCTTTATCATGGACAGACCTCTCCCCATCTGTACAACCATTTACAACCATTTATCTGTACAACCATTTACAACCATTTAATCTATATGTTTTGA	TGCAGGACTTGCTTTGTGGAGTGTGGTGTCAAAAAAGCAGAGCATCTCTTTATCATGGACAGACCTCTCCCCATCTGTACAACCATTTACAACCATTTATCTGTACAACCATTTACAACCATTTAATCTATATGTTTTGACCATGACAGTTTACAATCTAAGGTAACACCAAGTAAGTATAATAATACTACATTTTATTTGGCAGACATCTGACATTAACAGGAGGCCTACATAGAAGCCAGTATGTACATAAGATCATTAAATCATAAAGTCTAGTGATCAATCAAAGTAACATATAAATCTAAGGACAGATAAAAAAGAGGAGGGAGGGGGGTTGAGTCTCCTCAACAGCCACATTATTCACTATCAGATTCAGCTGAGGTCCAGAACTTAGGGAAT…
228	1153	126	1153_126	8	20.816	0.0148	0.0314	0.2869	0.3436	0.708	0.861	0.778	none	TGCAGGACTGTAGTAGAAGGGTTGGGAGTCCCTGCTCTAAGACATCCATCTGCCATTTGTGATTCATACCGCACATACAGTATGTTAATATTGAGTACCATGACACAACGTAACTTCAATCAATGTAAATGTAATCAATG	TGCAGGACTGTAGTAGAAGGGTTGGGAGTCCCTGCTCTAAGACATCCATCTGCCATTTGTGATTCATACCGCACATACAGTATGTTAATATTGAGTACCATGACACAACGTAACTTCAATCAATGTAAATGTAATCAATGGAAACGAAAATCATTATCATCGTATATAATACTCTCATTCCAATGGTTCCCCACTTCCAGGACTGATGTCTCCTAGCCTGGCTCCCACGGCGGCCCCTGCTCCTCTGGCCCCCGCTCTGGCCCCGGCCCTCGCCCCTTCCCTGGCTCCTGTCTCAGCCCAGAATGACTTGCTAGAGGGCGGCTTCGACACCCTCGGCTCCCTGCCCCCACTAATGCCCGCCATCCCAGCAGCTGCAGATACAGTGCCGGCCGCAGCAGC…
229	1158	69	1158_69	NA	NA	-0.0115	-0.0292	0.2176	0.2175	0.878	0.905	0.848	none	TGCAGGATCAGGTTAACGGCCATGAAGGAGCTGGACGAAGCCGTCTCAGCCTTCACTACCAGGCGGAGTCGGGGAGTTTCCTCAATGTCCAGCCCTAACGAACTCTGAACCCAGATCTCACCTGGAGGGACAGGCAGGAG	TGCAGGATCAGGTTAACGGCCATGAAGGAGCTGGACGAAGCCGTCTCAGCCTTCACTACCAGGCGGAGTCGGGGAGTTTCCTCAATGTCCAGCCCTAACGAACTCTGAACCCAGATCTCACCTGGAGGGACAGGCAGGAGACAGGTAAGGGAGAGGTTAATGCGAGGGACATGTGACAGGGTTAGGAATATTATGGTGACTTCATCTGATTTGTTAGAACACTGGACGTTAGTATTTAACTCCATAAATGTATTTGCATGTGCTGTATTAACCTGTAGAGCAGGGGTAGGCTACTAGATTCAGCTGCGGATGGTCGGGGGGCCGGAACATAATTCTAATAATTTGTATGTTAAAATTGACCATCAGTAATCCCAAAAAGAGATTGTATTTGAAAATACC…
230	1162	20	1162_20	NA	NA	0.0119	-0.025	0.0272	0.027	0.041	0	0	none	TGCAGGGATTGTGGGCTGAGCCTGCTTAAGAAGGGCCACTTCTGGGTGGATACAGAGCTCTACTTTGGGAAACATGCGCTCCAGAGATATCAGAGGACTGGATAAGCCTTACCAAGACCCAGATCCTTCTCTCAGAGCTA	TGCAGGGATTGTGGGCTGAGCCTGCTTAAGAAGGGCCACTTCTGGGTGGATACAGAGCTCTACTTTGGGAAACATGCGCTCCAGAGATATCAGAGGACTGGATAAGCCTTACCAAGACCCAGATCCTTCTCTCAGAGCTACAACACAGCAGCCATGGTTCTAGCCTTCTGAGAAATATAATATACTACTACCACCACCATCTCCCCACAGAATAGACACATTTTACAATGATAATCCATAGGCTACTTGTTGTCGGACCAAACCAAAGACACATGATGTGCTTTACTTGTGCTTGAGAGAGGGGACAACCTTGTCAAATTTATTTGTTAGTGTATTATATTTGTGTGCAGTAGGGGGCAACCTCTACACATTTGCTGCCTGAGTTAGTTTACCCAAAGT…
231	1163	19	1163_19	23	44.495	0.1935	-0.0372	0.2853	0.3414	0.441	0.079	0.13	none	TGCAGGCTGACTTCGGTCGTCAGTTGAACAGTGTTTCCTCCGACACATTGGTGCGGCGGGCGGGTGTTAAGGAGCGCGGTTTGGCAGGTCATGTTTCGGAGGATGCATGACTTGACCTTCGCCTCTCCCAAGCCCGTTGT	TGCAGGCTGACTTCGGTCGTCAGTTGAACAGTGTTTCCTCCGACACATTGGTGCGGCGGGCGGGTGTTAAGGAGCGCGGTTTGGCAGGTCATGTTTCGGAGGATGCATGACTTGACCTTCGCCTCTCCCAAGCCCGTTGTGGAGTTTCAGCGATGAGACAAGATCGTAATTGAAATTGGGAGAAAAAGTCATAAATAAATAATAAGGCTATAATGTAACAAAATGTGGAAAAAGGGAAGGGGTCTGAATCCTTTCCGAATGCACTGAACATATAACTAGGAATAAAGTGACAGATAGTAAACAGTAGCAGCGTATGTGATGAGTAAAAAAAAATGGGGCAAAAGGGTCAACTATTTAGCAGTCTTATGGCTTTGGGATAGAAGCTGTTTAAGGTCCTGT…
232	1164	130	1164_130	NA	NA	0.0096	0.5819	0.0528	0.1354	0.109	0	0.107	none	TGCAGGAGCGGGTCACCGCCTTGATGTTGGCGGAGAACGACAGGGTGTTGTCCAGGGTCACGCCTAGGCTCTTCGCACTCTGGGAGGAGGACACAGCGGAGTTGTCAACCGTGATGGCGAGATCATGGACCAATTGGCTA	TGCAGGAGCGGGTCACCGCCTTGATGTTGGCGGAGAACGACAGGGTGTTGTCCAGGGTCACGCCTAGGCTCTTCGCACTCTGGGAGGAGGACACAGCGGAGTTGTCAACCGTGATGGCGAGATCATGGACCAATTGGCTA
233	1167	62	1167_62	15	26.36	0.0783	0.1319	0.4068	0.4868	0.284	0.375	0.565	none	TGCAGGTGCTCATTCACTTTCAGGGACCCATTCTCTGCTAGACATCCATCTGAAATATAAACAGCGAAACTTCAGTAAATACATGTAGATAGTACAATACAGGTAAGGCATACTACGCAATGTACAGTAGTCTATACACT	TGCAGGTGCTCATTCACTTTCAGGGACCCATTCTCTGCTAGACATCCATCTGAAATATAAACAGCGAAACTTCAGTAAATACATGTAGATAGTACAATACAGGTAAGGCATACTACGCAATGTACAGTAGTCTATACACTAAGTGTACAAAACATTAAGAACACCTTCCTAATATTAAGTTGCACCCCCTTTTAAGAAGGCACACCTGATATTTGAAATGCATTCCAGGTGACTACCTCATGAAGCTGGTTGAGAGAATGCCAAGAGTGTGCAAAGCTGTCATCAAGGCAAAGGGTAGCTATTTGAAGAATCTCAAATATAAAATATTTTTGATTTGTTTAACACTTTTTTTGGTTACTACATGATTCCATATGTGTCATTTCATAGTTTTGATGTCTT…
234	1170	30	1170_30	6	66.6	-0.009	-0.0886	0.5058	0.4681	0.412	0.342	0.35	none	TGCAGGCTGACTTCGGTTGTCAGTTGAACGGTGTTTCCTCCAACACATTGGTGCAGCTGGCTTCTGGGTTAAGCAAGCGAGTGTTAAGAAGCGCGGATAGGCGAGTCATGTTTCAGAGGATGCATGACTTCACCTTCGCC	TGCAGGCTGACTTCGGTTGTCAGTTGAACGGTGTTTCCTCCAACACATTGGTGCAGCTGGCTTCTGGGTTAAGCAAGCGAGTGTTAAGAAGCGCGGATAGGCGAGTCATGTTTCAGAGGATGCATGACTTCACCTTCGCC
235	1188	117	1188_117	23	6.891	-0.0029	-0.0298	0.057	0.0557	0.044	0	0.042	none	TGCAGGCTGCAATGTTTTATTTGTTGGCTTTATGTAGGCTATTTTTTACATAGTTGGCAATGGCAATAGAAGTTACTTGAAGATTTGTATAATTTTCATTTAGATATAATTTTTATCAACCACATGACGATATTGCCACT	TGCAGGCTGCAATGTTTTATTTGTTGGCTTTATGTAGGCTATTTTTTACATAGTTGGCAATGGCAATAGAAGTTACTTGAAGATTTGTATAATTTTCATTTAGATATAATTTTTATCAACCACATGACGATATTGCCACTCCTATTTGCCATATCTTCAATTTAAGCCTACTAGAAAGTGTGTGCCCTCAGTCCTGGAGGGAAGCAAAAGTCATTCCGCTACCTAAGAATAGTAAAGCCCCCTTTAATGGCTCAAAGAGCCGACCAATCAGTCTGTTACCAACCCTTTGTAAACTCTTGGAAAAAATTGTGTTTGACTAGATACAATGCTATTTTACAGTGAACAAATTGACAACAGATTTTCAGCACGCCTATAGGGAAGGACAAGCACAGCACTTAC…
236	1190	29	1190_29	NA	NA	0.0321	0.2146	0.2948	0.384	0.36	0.147	0.261	none	TGCAGGGCTACCGCCTTCGCTTTGGCCGCAAAGACGTCGACCCCCTGACCATCATCGAGTTCCCAGAGCGCGAGAACCACTACACCACCAAAGAGATCCACAAGGGGGCATCATACACCTTCCGCTTGTCCGCCCGCAAC	TGCAGGGCTACCGCCTTCGCTTTGGCCGCAAAGACGTCGACCCCCTGACCATCATCGAGTTCCCAGAGCGCGAGAACCACTACACCACCAAAGAGATCCACAAGGGGGCATCATACACCTTCCGCTTGTCCGCCCGCAACAAGGTGGGATTCGGCGAGGAGACGGTCAAAGAGATCAACACTCCTGAAGATGTGCCTAGCGGCTTCCCACAAAGCATTGCAGCAGAGGGTGGCACCACCACCACCATTCAGGTGAGCTGGAATCCCCTGTTACTGGCGGAGCGCAACGGCGTTATCGTGAAGTACGCCCTGCAGTACAAGGACATCAACAGCCCTCGGAGTCCCTCTGAACTCTTCATCACTGCCCCGGAGTCCACCGTCACCCTGGACGGCCTCAAGG…
237	1209	116	1209_116	NA	NA	0.0155	0.0513	0.1616	0.2014	0.858	0.971	0.833	none	TGCAGGAAAAATGCTCAACACCCCATGAGCATCATCAGCCTGTGGGAGCAAAGAGCACAGTGATACTGATTACACACTTCAAGTTTGAAGTTTGATTAAATGTTGAAATTTTGCAGAATCTTGCAATCATAATAATAGTC	TGCAGGAAAAATGCTCAACACCCCATGAGCATCATCAGCCTGTGGGAGCAAAGAGCACAGTGATACTGATTACACACTTCAAGTTTGAAGTTTGATTAAATGTTGAAATTTTGCAGAATCTTGCAATCATAATAATAGTCTGGTAGCAGCAGTTGTGATGTGTTTGTTGCATGAGTGTGTGAGTGTGTTTGTGTGTGTGTGTATGTGTGGGTGTGTGCGTGAGTGAGTGCATGTGTGCTAAGGTGCAGAGAATCAGATCAGGTATTTAGTGTTTAGCAGTCTTTTAGATAGAAACTGTCTCTGAGCCTGTTGGTATCAGACCTTATGCTTCAATACCGTCTGCCCGACGGTAAGGGAGTGAACACCTCGTGGCTGGGGTGTGTGGGGCCTTTGATAATG…
238	1216	120	1216_120	26	2.071	-0.0186	0.5051	0.1847	0.4702	0.356	0.3	0.441	none	TGCAGGAGGAACCCCTGACACCCGGCTGCGGTGCCATCATACGCCCTCGGGAGCGAGAGCCGAATCCCACTGGATTCCGGTGCTGGTATGGGAGGACTGGCCGATGGTACGGTAGGTGGCGGTACGGTAGGAGGAGGTGT	TGCAGGAGGAACCCCTGACACCCGGCTGCGGTGCCATCATACGCCCTCGGGAGCGAGAGCCGAATCCCACTGGATTCCGGTGCTGGTATGGGAGGACTGGCCGATGGTACGGTAGGTGGTGGTACGGTAGGAGGAGGTGTGGGCACTCCTCCTCTCTCCCATCGGCGCAAGGTGTTCATCACCTCTTGCATGGCTGACCCGAGTTGCTGGATCCTGGCGTCCTGGCAGCTGAGCCGATCCTCCAGCAACTCGGGCGCCGCCGCTGCTCCTGCTGACTCCATAGATGGTGTGTAATTCTGTCAGAGTTCGGATGTGGATGCAGTGGTGGAGTCAAGTGCAGGACAAGGAGGTTCAATCCAAAATGTCTTTACTCAATAAAGCACAGGGAAAACAAAGGCC…
239	1218	128	1218_128	20	48.075	-0.0144	0.1135	0.436	0.4962	0.521	0.559	0.611	none	TGCAGGTAGAAAATATCCTGATAAAAATAAATATCCTATAAATCACATTGGCTACACATGGCCTGTCTGCACGGAACTTGAAACATTGTATCAACTATTGACTTGGTCTGGCCCAGTGCTAGCAAACATGCAACATTGTA	TGCAGGTAGAAAATATCCTGATAAAAATAAATATCCTATAAATCACATTGGCTACACATGGCCTGTCTGCACGGAACTTGAAACATTGTATCAACTATTGACTTGGTCTGGCCCAGTGCTAGCAAACATGCAACATTGTATAAAACATTCTCAGCGTTTCCTCCTTCAGTGAACTCCAGACAGACACAGCTGGAGGCTATTTGCACAAGGGATAAGAAGTAATCAGGTAGGCCTATTTTATGATGTTTTCAACGGATCAGAGCATGACATTTCCCCCCCCCCCCTTTCATGCCAAGTGGTTATCGAAAGGAAGAGAGCTGGAAAGATTTTTCAAATAGGCTACGTTGAGGAACTATTGTCATTCTCAATGGATGTAAAAACAGAGTTGGTTTACTTGTT…
240	1222	127	1222_127	8	45.527	0.0124	-0.0409	0.0551	0.0539	0.059	0.024	0	none	TGCAGGGACTGTGATCCAGGACCAGGGGGGTTAGTCGTTTTCTGGTCGGGGTAGCCATGCCCCGTCGCTACGTTCAAACACTGATTCAGTGACAGGTCTAAAGTTTCACACTGAGGCACTAGCCCTCACCGCAAGCTACA	TGCAGGGACTGTGATCCAGGACCAGGGGGGTTAGTCGTTTTCTGGTCGGGGTAGCCATGCCCCGTCGCTACGTTCAAACACTGATTCAGTGACAGGTCTAAAGTTTCACACTGAGGCACTAGCCCTCACCGCAAGCTACATACACTGACCGCACTATGAGGTAAGATGGAAACAATAACAACCCTAAAGGCATGCTCAAGTCAAGTGGCAACATATGAAGAGTGGGAAGCCAAGAATCATCTAATAGCCGATTAATGAGACATTATCACATCAAGGCCCTGGGAGCTGGGATAGTTGCCTTACAGGTTTGGACAGTCACAGACTATTCAACAGTGCATCATAGATGCATACAAAATGTACCTAAACCTCAGATTCTCATAGAACAAAGCTGCTCTGAAT…
241	1228	39	1228_39	29	41.444	0.093	-0.1106	0.39	0.4103	0.449	0.154	0.25	none	TGCAGGGAGACTTAAAGGTTCACTTCAGATGAGTAGCACTGGCAGTGCAGCAGATTGGACATCGCATTTCTCACAGAAGGCAGAGCTCCTACTGTATCTCCTCAGCTGTTAGTCTTCACTCCTAGTGGCCATAAAGCACT	TGCAGGGAGACTTAAAGGTTCACTTCAGATGAGTAGCATTGGCAGTGCAGCAGATTGGACATCGCATTTCTCACAGAAGGCAGAGCTCCTACTGTATCTCCTCAGCTGTTAGTCTTCACTCCTAGTGGCCATAAAGCACTACTGCAGTCTCTCTCTCTGAATGAAGGTCGGGAAAAGGCAATTAGTGTGGGAAACTTCATTACATTATTGATTCTTTTGATAAAGAACTTCAAAAGCGTCAATTTGAAGTCTAATAAGATGATAAAAATGGACTGCCTGCTGCAGCACTAAAACATCTGGGAAAGAGATAACAGAAAAAAATCACCATGATGGACTTTGACACTTTTACAGTATTTAGATCTACTGCTCATAATTTCATCAAGCAACGTGCCTATCTCG…
242	1229	29	1229_29	NA	NA	0.0547	-0.0643	0.2427	0.224	0.877	0.765	0.975	none	TGCAGGCAGAGATCTATTGCTGCGCTTGAAGCACTGGTTCCAATCCAAGTTTTAGCTGGAACTTCTGCTCCATCTTTAAGGTTTTATGGCAGACTACACCTATCGGTGTACTGCCCCCACCTACTGTACGGGGTCATGAA	TGCAGGCAGAGATCTATTGCTGCGCTTGAAGCACTGGTTCCAATCCAAGTTTTAGCTGGAACTTCTGCTCCATCTTTAAGGTTTTATGGCAGACTACACCTATCGGTGTACTGCCCCCACCTACTGTACGGGGTCATGAAACAAAAAATATTCCATTGCTTTAGCTGGAACTGATATGCCTACCTCCTTATTTAGCTACTGAAATGAAATACAACTACTGCACGCATTATGTTAATTGCTTAAAAGCTTCAAGGAAACATATATTTGTAATATTTTCAGGGTCAAATTCAGATGCAATAATATTGGACTAATTATTGATCGAAAACAAATGCGATAAACATTTGTTTTTTTGACAGCAATTGGACCGCAGAGACTGTCACAAATTTGAGCTTTTAATGA…
243	1233	57	1233_57	20	31.554	0.0033	0.4919	0.0121	0.053	0.018	0.062	0	none	TGCAGGAATTTGTAGTCTTGCTGAGGTCTTCTCTGTTGCTAATTAGTATTTTTTTTGGGTTGAGTAAATTGAGGCAAATATATTGATGAAACTCACCTTTTCCGAGAGAGAATTACACGGTTATCAAAATGTCACACCAG	TGCAGGAATTTGTAGTCTTGCTGAGGTCTTCTCTGTTGCTAATTAGTATTTTTTTTGGGTTGAGTAAATTGAGGCAAATATATTGATGAAACTCACCTTTTCCGAGAGAGAATTACACGGTTATCAAAATGTCACACCAGGGTAAGCCTACAAGAAACACAGACCTTATATGAAGTAGTTCTAAATCCCAGACGCAAAAAATGAATGGTGAAAAAACGATTGGAACCATTACCAGGTTTTACCGCTAGGTTTTATGGGTATTATGACGTGTCCACTGTGCCAGACTATTGTCCCCCACGATGAAATTGGGGAGGGGACTGTGGAACGGTCTGCGTTCAAACATCCATTCGTTCGTACGTTAGTCACACGTGATATCTCAGACAGCACTAGCCTGACTTC…
244	1240	7	1240_7	NA	NA	-0.009	-0.1055	0.5304	0.4936	0.543	0.643	0.529	none	TGCAGGTTCATGCTCTACAACATCTGTAGAGTACGACCCTACCTCACACAGGAAGCGGCGCAGATCCTAATCCAGGCACTTGTCTTCTCCCATCTGGACTACTGCAACTCGCTGTTAGCTGGGCTCCCCGCTTCTGCCAT	TGCAGGTTCATGCTCTACAACATCTGTAGAGTACGACCCTACCTCACACAGGAAGCGGCGCAGATCCTAATCCAGGCACTTGTCTTCTCCCATCTGGACTACTGCAACTCGCTGTTAGCTGGGCTCCCCGCTTCTGCCATCAAACCCCTGCAACTTATCCAGAACGCTGCAGCCCGCCTGGTTTTCAACCTTCCCAAGTTCTCTCGTCACCACCCTCCTCTGCACACTCCACTGGCTTCTAGTTGAAGCTTGCATCCTCTACAAGACTATGGTGCTTACCTACGGAACAGCAAGAGGAACTGCCCCCCTCCCTTCAAGCTATGCTCAAACCCTACACCCCAACCCAAGGGGCCCTGACCTCCAGGGGGCCACATTGATTCTGTTAGGCACTGTCACTCA…
245	1246	17	1246_17	33	51.284	0.171	-0.1084	0.4563	0.4863	0.216	0.639	0.375	none	TGCAGGTTCATGTTCTTCAACATCCGTAGAATACGACCCTACCTCACACAGGAAGCGGCGCAGGTCCTAATCCAGGCACTTTTTATCTCCCGTCTGGACTTCTGCAACGCACTGTTGGCCTGGCTCCCCGCTTGTGCCAT	TGCAGGTTCATGTTCTTCAACATCCGTAGAATACGACCCTACCTCACACAGGAAGCGGCGCAGGTCCTAATCCAGGCACTTTTTATCTCCCGTCTGGACTTCTGCAACGCACTGTTGGCCTGGCTCCCCGCTTGTGCCATCAAACCCCTGCAACTTATCCAGAATGCTGCAGCCCGCCTGGTTTTCAACCTTCCCATGTCACCCCGCTCCTTCGCACACTCCACTGGCTCCCACTCAGCCCAGTCCAAGCTCTTCTCTGTCCTGGCACTCCAATGATGGAACCAGCTTCCCCCTTAAGCTAGGACAGCAGAGTTCCTGCCCAAGCACCTGAAACCCTACCTCTTCAAAGAGTATATTAAATAATACCCCTCCTAACCTCTCCTGAACCAACACTTGCAC…
246	1249	8	1249_8	22	23.204	-0.0126	-0.0938	0.4715	0.4401	0.333	0.281	0.354	none	TGCAGGCGGAGGGGAAGGAGCATAAGCTGGGAGAGTCAACTCACAAGCTGGCCCAGCCCCGTTCCCTGTACAAACATGCCCACATCCCGGCCCACGCCCAGCACTACCAGAGCTACATGCAGCTGATCCAGCAGAAGTCT	TGCAGGCGGAGGGGAAGGAGCATAAGCTGGGAGAGTCAACTCACAAGCTGGCCCAGCCCCGTTCCCTGTACAAACATGCCCACATCCCGGCCCACGCCCAGCACTACCAGAGCTACATGCAGCTGATCCAGCAGAAGTCTGCCGTGGAGTACGCCCAGAGCCAGATGAGCCTGGTCAGTCTGATCAGCCGCGGTGACGCCGTGAACCCCGGAGAGATGCTGGATCCCAAGATGGAGTGGAAGGTAAAGATCCGCAGCGACGGCACGCGCTACATCACCAAGAGGCCTGTCAGGGACAAGCTGCTGAAGGAGCGCGCCCTGCGTATCCACGAGGAGCGCAGCGGCATGACCACGGACGACGACGCCATCAGCGAGCTAAAGATGGGGCGGTACTGGAGCA…
247	1252	130	1252_130	NA	NA	-0.0099	-0.0042	0.0259	0.0257	0.019	0	0.02	none	TGCAGGTCTGGGCCTAGGCCAGCTGAGGCAGCGGGGACTGGGTGTAGGACTGAGGCAACAACTGCACTAGTAGAAGCCGGGTCAGAAACACTACTGTCAGAGGCAGCAGAGGCAGTCGTGTCAGGAGCGGGGGCAGCAGT	TGCAGGTCTGGGCCTAGGCCAGCTGAGGCAGCGGGGACTGGGTGTAGGACTGAGGCAACAACTGCACTAGTAGAAGCCGGGTCAGAAACACTACTGTCAGAGGCAGCAGAGGCAGTCGTGTCAGGAGCGGGGGCAGCAGTGGCTGGGGGGGCAGACATGGAGGCAGGGGTAGAAACGGTGGAGACGCAGGTGGAAGCAGGGGTCAGGGCACACAGGGTGGAAGTGGGGCAGAGAGGAGGAGAGGAGACCATTTCAGCAAAGGAGGAGTCCAATCTCTGGGATCCTCCGTCCCCCTCTAGAGTATGTCGACCAATCAGAGCAGACCAGAGAGAGGAGGTACAGAGGGTTAGTTGGTGTTACTCAACAGACAGAACCAAACACAGCAGAATGTACCCCCTT…
248	1262	113	1262_113	NA	NA	-0.0217	0.2286	0.0661	0.0757	0.946	0.964	0.972	none	TGCAGGCTGTAATTTTGTATTTGTTGGCTTTATGTAGGCTATTTTTACATAGCTGGCAATGGCAATATAAGTTACTTTTTAGGTTTGTATCATTTTCATTTAGATTTGGATATAATTTTGATTAACCACATGACAATGGT	TGCAGGCTGTAATTTTGTATTTGTTGGCTTTATGTAGGCTATTTTTACATAGCTGGCAATGGCAATATAAGTTACTTTTTAGGTTTGTATCATTTTCATTTAGATTTGGATATAATTTTGATTAACCACATGACAATGGTTTTGAGATATGAAGACATTATTATAAAATAAATTAGACTGCTCCATGAAAATGTGCATATGAAAACCATAACTGACATTATGGTTAGAAAGGGTAAGATACATTGGCATTCCACATAAGAAAGGTTGCCGACTCCTACTGTAGCCTATTAACGGCAACTTCAGGAGAGTAACGGAAGAATCTGCGAAAGCCAGCAGGAGTGGGAGGAGGATGGGAGGGTCAGGTTAAGGTTTTTTTCTTCTGGTTATCTTGATCTCTGG…
249	1265	115	1265_115	NA	NA	0.0092	-0.04	0.0752	0.0728	0.038	0	0.075	none	TGCAGGTCGGAGCGGGAGGCCCTGGAGACCAGCCTGTTTGAGGTGCAGCAGCAGCTGTTGCAGCTGGAGTCTGACAGAGAGCAGCCGGAGACAGAGATCCAGAGCCTGCGGCTGCGCTGTGAGACAACCACCGGTGAGAG	TGCAGGTCGGAGCGGGAGGCCCTGGAGACCAGCCTGTTTGAGGTGCAGCAGCAGCTGTTGCAGCTGGAGTCTGACAGAGAGCAGCCGGAGACAGAGATCCAGAGCCTGCGGCTGCGCTGTGAGACAACCACCGGTGAGAGAGAGAGGGGACAGGAGGATGAGAAATGAATGACTATTTAAATACAGAGAGGAACCAAATGAGTGAAAATAAGATGGTAGTGGCAGAGAGAGCATCAACAAGGAAGACGGGAGGATTGATAAGTTAGAATTAAATAATATTATTGAGGAGCATTGGAGCCATAGAACATCGGAAGAAAGAGGGGAAACCAGATCAAGTGTTAGTAAAAAGGAGTTGAGGAGATTGATGGAGAAATGATGCTATAGCCATTACATGACTGT…
250	1268	89	1268_89	32	37.857	0.0434	-0.0541	0.2198	0.2407	0.804	0.975	0.804	none	TGCAGGCGCCCGGCCCGCCACAAGGAGTCACTAGAGCGCGATGAGCCAAGTAAAGCCTCCCCCCGGCCAAACCCGTACGACGCTGGGCTAATTGTGTGCCGCCCTATGGGACTCCCAATCACGGCCGGTTGTGATACAGC	TGCAGGCGCCCGGCCCGCCACAAGGAGTCACTAGAGCGCGATGAGCCAAGTAAAGCCTCCCCCCGGCCAAACCCGTACGACGCTGGGCTAATTGTGTGCCGCCCTATGGGACTCCCAATCACGGCCGGTTGTGATACAGCCCAGGATCAAACCCGGGTCTGTAGTGACGCCTCTAGCACTGCGATGCAGTGTCATAGACCTCTGCGCCACTCAGGAGGCCTGCACAAAGTATGCTTAACAACATGTCAGCAGTACTGTGACTTCATAATATACAGCAGCCCAGTGACTCCATACAGCAGAGTATCATAATATGTCAGTAGCACAGCAGCAATGTGACTCTATTCCAAACAGCAGCACCTCAAGTCTGACTTTATCCTTGCCGGTTATTTATTTATCCTT…
251	1282	136	1282_136	30	4.993	0.0108	0.3654	0.1423	0.2398	0.816	0.824	0.947	none	TGCAGGCAGCATGCCAATTGCACACTCCCTCAAAACATCTGTGGCATTGTGCTATAGCATTGTGCTATGTGACAAAACTGCACATTTTAGAGTGGGCTTTTATTGTCCCCAGCACAAGGTGCACCTGTGTAATGATCATG	TGCAGGCAGCATGCCAATTGCACACTCCCTCAAAACATCTGTGGCATTGTGCTATAGCATTGTGCTATGTGACAAAACTGCACATTTTAGAGTGGGCTTTTATTGTCCCCAGCACAAGGTGCACCTGTGTAATGATCATGCTGTTTAATCAGCTTCTTGGTATGCCACACCTGTCAGGTGGATGGATTATCTTGACAAAGGATAAAATGCTCACCAATTTGTGCACAACATTTTAGCAAAATACGATTATTGTGCATATGGAACATTTCTGGTATATTTTATTTCAGCTCATGAAACATGGGACCAGCACTTTACATGTTGCATTTATATTTTTGTTCAGTGTATAACAAGGGATGTAATTTTGTACAGGTGTTCCTCTATTCAACTGAAATAGATTTG…
252	1292	52	1292_52	NA	NA	0.0877	-0.1037	0.1282	0.1206	0.981	0.85	0.976	none	TGCAGGTCAGGGGAGGGTTACTGCACCTCTACCCCAGTTTTAGGCCTCCCTTCTGGACTGCGTAGAGCAGGCTGCCCCCCTCCACAGAGCGGGAAGGCCATGGCTTGTGGTTCTTTGTTTGGTCTGGTGCTATTTACAGT	TGCAGGTCAGGGGAGGGTTACTGCACCTCTACCCCAGTTTTAGGCCTCCCTTCTGGACTGCGTAGAGCAGGCTGCCCCCCTCCACAGAGCGGGAAGGCCATGGCTTGTGGTTCTTTGTTTGGTCTGGTGCTATTTACAGTCGCACACACTTATCTCGTCTTCTTCCCGGGAGAGCAGAAGAATAACAAAACTAAGGACAACATCACAGCAAGGAAATGCAAAACAAGCATGAATAGGCCAGTTATACTTGGAAAGAACAGTCATTGTTATTACGTTATGTGTTTATTTTGTGTACAATGACATTCTGTGTAGCTTACAAAATTATGTAGTTTTTTCTGATTCACTGGGCAATTCATTGGTCCTACACATGTCTTGACTATCCAGTGTGTTTGTGCGTGT…
253	1293	88	1293_88	NA	NA	-0.0185	0.2237	0.19	0.2663	0.186	0.115	0.167	none	TGCAGGACGTGATCAACACTCTACACCGATGGGATACCAGAGGGGTACCCAAACCTCCACCTACCGTACCTCCACCATCGGCCAGTCCGGCCATCCAAGCTCCGGAATCCAGGGGAATTCGGCTCTCGCTCCCGAGGGCA	TGCAGGACGTGATCAACACTCTACACCGATGGGATACCAGAGGGGTACCCAAACCTCCACCTACCGTACCTCCACCATCGGCCAGTCCGGCCATCCAAGCTCCGGAATCCAGGGGAATTCGGCTCTCGCTCCCGAGGGCATATGATGGCACCGCAGCCGGGTGTCAGGGGTTCCTTCTGCAGGTGGAGCTCTACCTGGCCACCGTACACCCGGCGCCCTCGGGACACGAGAGCGTTTCCGCCCTCATCTCCTGTCTCACCGGCAAGGCGTTGGAGTGGGCCAACGCCGAATGGAGGGGGATAGACGCCCCCACCATCACCTACGCAGAATTCTCCCGCCGCTTCAGGGCCGTGTTCGACCATCCACCTGAGGGGAAAGCGGCGGGGGAGCATCTATTCT…
254	1310	65	1310_65	NA	NA	-0.0041	0.0792	0.2396	0.2414	0.192	0.118	0.107	none	TGCAGGGCTGTGGCGTTTGTTGGCCACCCATTCGTATTCTTCCCACACTCTCAGCCAGCTACAGCAGCCCAGCTACAGACACCTCCCCAGGGATGCTGCAGTCCTGATGGGAGGGAGGGCACAGACAGAGGCGGTCAGAG	TGCAGGGCTGTGGCGTTTGTTGGCCACCCATTCGTATTCTTCCCACACTCTCAGCCAGCTACAGCAGCCCAGCTACAGACACCTCCCCAGGGATGCTGCAGTCCTGATGGGAGGGAGGGCACAGACAGAGGCGGTCAGAGTGGGGAACCGAGGGACTAATAGATCACACTAGAGACTCATATTTCACAGACAGACGCCAATAAATATGCTAGAAACCGGCAGCTGCTTCTTAAAAAAGGCCTCCTTAGATGCTTGGAAAGATGTCTTTGGCTTTGGATGTTTTTGCTTAGTCAGGTTTCTATGGTTCAGTGTGTTTGAATGGAAAATACATATGACAGAGTGATTCCTTCATTGTCTTTCCGAAAGGTTACTGCGCAAAGAGAGCCTGGGGGGTATTCC…
255	1311	36	1311_36	NA	NA	0.1425	0.5411	0.0484	0.1539	0.018	0.206	0.025	none	TGCAGGGATCAAAAGGGAAAACAACTTTTACAAGACGTTTATGCCGTTTTTGCTTAGTCTCTTCTAAATCCTGTCTGCTACCATCACGTTGTGTTAATAACGGTGCAAAAATACTGGCATAGGGATCAGCCTTTAAAGGA	TGCAGGGATCAAAAGGGAAAACAACTTTTACAAGACGTTTATGCCGTTTTTGCTTAGTCTCTTCTAAATCCTGTCTGCTACCATCACGTTGTGTTAATAACGGTGCAAAAATACTGGCATAGGGATCAGCCTTTAAAGGATCGGTCATAATTTAGTAAGAGCAAGGTAAACTAACCCAAACTGCAAAAGCTCCATATGTACTGCATAACAGATATTGACCTGAACATTGCTTATCTCTTGTAATCAGTAGCAAACCGCAATGGATATCAATAACTACTGTCTTCCAGCTGTCTGTATTCTGCCTTGAAAGATAAAAGAGAATCATGAAATAGACTTAACGCAAGCTTTTTCCTAGATGAGGTAAACCATTAGCTAGTGTGGCTTTGAATCACAAAACAG…
256	1323	15	1323_15	25	46.919	0.009	-0.1242	0.3604	0.3254	0.204	0.275	0.13	none	TGCAGGCTGACTTCGGTCGTCAGTTGGACGGTGTTTCCTCTGACGCATTGGTGCAGCTGGCTTCCAGGTTAAGCGGGCAGGTGTTAAGAAGCGCGGTTTGGCGGGACATGTTTCGGTGGATGCATGACTCGACCTTCGCC	TGCAGGCTGACTTCGGTCGTCAGTTGGACGGTGTTTCCTCTGACGCATTGGTGCAGCTGGCTTCCAGGTTAAGCGGGCAGGTGTTAAGAAGCGCGGTTTGGCGGGACATGTTTCGGTGGATGCATGACTCGACCTTCGCCTCTCTCGAGCCCGTTGGGGAGTTGCATTGGATCACAATTGGATATCACGAAATTGGGGGTGAAAAAAAAGAAGACCTTTAGAAAATATGCACATTTCCTTTAACACTAAACATACAATATGTAGTTTACAGTTATAAGGAAGGTCAAATCTTATAGGTAGTAGTTTTATAATTTGATTATGCTATATTTAGAAAGCATATAAGACATTTCAAGCCTTATTCATACATTCTTGTTGAATAGGAAATATATAATATAAAAT…
257	1324	132	1324_132	NA	NA	-0.0148	-0.1069	0.4979	0.4464	0.702	0.656	0.647	none	TGCAGGGACACCAACCTATCCTTCGACCAGTTGGTGGACATTTCCATCCGTCTCGACACCCTGCTGGCTACCCGCGGACGTCCTGAATGGGGGTCGTCCATTCCACCCTCCAGCACCCCCGAGCCGATTCCAATTGGAGC	TGCAGGGACACCAACCTATCCTTCGACCAGTTGGTGGACATTTCCATCCGTCTCGACACCCTGCTGGCTACCCGCGGACGTCCTGAATGGGGGTCGTCCATTCCACCCTCCAGCACCCCCGAGCCGATTCCAATTGGAGCTCGGGGGTGATGGTGCTAGGGAGAGGAGGAGAGAGAACCCGAGGGGGGCCGTCCCCTGCACCAACTGTGGCCGTGGAGGGCACACTGCGGCTAGGTGCTGGGGAGGGTCTCCTGGGAGAGGGGACAACAGGTCACGCACTGGGGAGTCATTTCAGGTGAGTAGGCGCCCCACTTACCCAGAGCTCTCTGTTGGTCACCTGTGTATACCTGTGAGATTTCCACAGGTGGCACCTCATTCCCAGCATAAGGCGCTAGTCGA…
258	1325	87	1325_87	NA	NA	0.1327	0.2398	0.2826	0.4971	0.595	0.306	0.775	none	TGCAGGAGGAGGGAGAGGAGAGGAGACAGCTGGATGAAAGGGTGTGGTGCTGTGCGAGTGGGTAGTAGCAGCTCAGGGGGAATGGGAGAGATTCAGCTGCAGACTGCAACACTGCCTGCTTGCTCTCTAGTCTTTCTCAT	TGCAGGAGGAGGGAGAGGAGAGGAGACAGCTGGATGAAAGGGTGTGGTGCTGTGCGAGTGGGTAGTAGCAGCTCAGGGGGAATGGGGGAGATTCAGCTGCAGACTGCAACACTGCCTGCTTGCTCTCTAGTCTTTCTCATTCCCATCCACTAGAAAACCAGACATATTTATATCAATATGGGATTCATTCAAGGATATACATTTACTTGACATACTGCGACAGACACAATATATTTCTTGGCAGACTTATTTTTTACCTTCTCCCTGTCTGGTTTCAGTGGTCATGTGTATGTTACACCGTGAGAGCCAAGCTATCTTTTTAATAAGGGCAATATAGCAATATTAGCCTACCTCATTTGCATACCTAGGTATTTCTGTCCTTGCATCAGCATGCTGCGT…
259	1330	45	1330_45	5	20.808	-0.0084	-0.0059	0.0306	0.0303	0.02	0.026	0	none	TGCAGGGTGAGATTCTGGTAAGTACCCCACAGATCTAAGCCACACCCTGTTAGGGGTCAGCAGGGGTCACCAGAGCAGGAGAACTGAGGCCAGACATCTGACACTTAAGGAAGAATGGGGGGTTATGGGAATTGGTGTTT	TGCAGGGTGAGATTCTGGTAAGTACCCCACAGATCTAAGCCACACCCTGTTAGGGGTCAGCAGGGGTCACCAGAGCAGGAGAACTGAGGCCAGACATCTGACACTTAAGGAAGAATGGGGGGTTATGGGAATTGGTGTTTTGACAACTTGTTCCAGCCTACTCCTTTGTACAGAACTCCTGTTCAAAATGATGAGCTGTTTTTTCTGGTCATATCTTCTCTACTCCACAGGGACTGAGAGAGGGCGAGCAGGAGAAGGTAGTAGAGTCTTAGTCTCAAGACTAATGGCAAACCGGAGATCAATTAGAATCGTATCGTAGTGATGTAATTCTCATCGGCTTTACCCTTACCTGTAATCGGTAACGGCTTTCTCAATAACATCCGGGTTATGCTCAATAAT…
260	1332	102	1332_102	6	15.499	0.0244	-0.0011	0.1982	0.2089	0.071	0.194	0.087	none	TGCAGGGCAAAGCAGAGGCTAGCCAGTGGAACCCCAGTCCACTACACTCCTCCCCTTACAGCGGTATAATACCCCACTCTTCAGCATGCTCATCCATTCCACCTGAAAGGCTGTAGCTGTACCCCTCCTTCCATGTCTGC	TGCAGGGCAAAGCAGAGGCTAGCCAGTGGAACCCCAGTCCACTACACTCCTCCCCTTACAGCGGTATAATACCCCACTCTTCAGCATGCTCATCCATTCCACCTGAAAGGCTGTAGCTGTACCCCTCCTTCCATGTCTGCAGCAGGTAGAGGAAGCAAGGCATTTGCATACGTGTTTCTGGTCTGGGGCCATATGCATCAAGCGTTTCAGAATAAGAGTACGGATCTAGGATCATGTCTCCCCTGTCCATGTAATCTCATGCATTGTGATCTAAAAGGCAGAACTGATCCTAGATCAGCACTCCTACTCTGAGATGTTTAATACATACAGCCCCGGTATTGAGGCTTTACAAATCCGGGCTGCATCTCAATAGTCTAAAGTGGCTTTCTCTCATCTGCA…
261	1334	12	1334_12	NA	NA	0.0006	-0.1214	0.2534	0.2228	0.093	0.111	0.176	none	TGCAGGGATGTCAGAATGGCTTGAGCAGAGCCTGACCAAGAGCAATCGACCAGAGCTCACTAGTGCCAAAGTGGTGGTGTCCGGAGGTAAGGGCTTAGCTTTACACTGTATGACTGCTTCAGCCAATGTGTCATTCACAT	TGCAGGGATGTCAGAATGGCTTGAGCAGAGCCTGACCAAGAGCAATCGACCAGAGCTCACTAGTGCCAAAGTGGTGGTGTCCGGAGGTAAGGGCTTAGCTTTACACTGTATGACTGCTTCAGCCAATGTGTCATTCACATTCCCTGGCCTCTCATTCTGTTAGGTCATTGTGACCAAGCACTTGATTTCTTTGTCCCATTAGGACGAGGGCTGAAGAGCGGTGAGAACTTCAAACTGCTGTACGACCTCGCTGACAAAATGGGTGCTGCAGGTAAAAATAACGATGTGTGTCTACATCAGAGTGAAGGAGAGGGAGAGAGAGAATGTTTGAAAGTGAGTGGGTGAAAATATGTTTGAGAGTGTCTGTGTGAAGGACAGTGGAAAGAGTGTGTGAGTGTG…
262	1336	132	1336_132	8	24.303	-0.0105	0.1417	0.3219	0.3426	0.824	0.762	0.762	none	TGCAGGTTAAAATCAAATTAATCAGATTCAGTCCAAAAAATGATAAAATGCAATTGTGTTTTGACTCAATCGTCTGAAGTTGGAGCTGTGCCAATCAGAGGACTTGGGCGAGGAGAAAAAAATCTCTAGCTGTCCGCTCC	TGCAGGTTAAAATCAAATTAATCAGATTCAGTCCAAAAAATGATAAAATGCAATTGTGTTTTGACTCAATCGTCTGAAGTTGGAGCTGTGCCAATCAGAGGACTTGGGCGAGGAGAAAAAAATCTCTAGCTGTCCGCTCCGGCCCGCCCCCGTAGTCGTAGTACAGACAGAAGGGAAAACCCAGACACATCACGGGCTATAAAGCTGAAGCATTTGTTTAGAATGTTTTCTCACCACCAAATATAGTAGTGAGAGGAAGTCCAGTCGCGTTAGTGGGAGAAGATGGAACTAGGTCAAACTGGGCCGAAAATTTCTCATCGATGAAACATCTGATCTAAAAAAAAAATTTGCCCAAAACTAGAATCTGTTATGAACACAGTGCACTAAGTTAAATAGACT…
263	1340	66	1340_66	NA	NA	0.1538	0.0767	0.2639	0.3144	0.866	0.6	0.952	none	TGCAGGCTGACTTTGGTCGTCAGTTGAACAGTGTTTCCTCCGACACATTGGTCCGGCTGGCTTGCAGGTTAAGCGTGTGGGTGTTAAGAAGCGTGGTTAGGCGGGTCATGTTTCAGAGGACGCATGACTCGACCTTCGCC	TGCAGGCTGACTTTGGTCGTCAGTTGAACAGTGTTTCCTCCGACACATTGGTCCGGCTGGCTTGCAGGTTAAGCGTGTGGGTGTTAAGAAGCGTGGTTAGGCGGGTCATGTTTCAGAGGACGCATGACTCGACCTTCGCCTCTCGTGAGCCCATTGGGGAGTTGCAGCAATGAGACAAGGTCGCAATTGGATATCACGAAATTGGGGAGAAAAAGGGGGTAAAATACCAAAAAGCTACAAAGAAACACTATAGATACAAAAGTATGTGGACACCTCTTCAAATGAGTGGATTTGGCTATTTTAGCCACACCCGTTGCTGACAGGTGTATAAATTCGAGCACACAGCCATGCAATTGCCATAGACAAACATTGGCAGTAGAATGGCCTTACTGAAGAGCT…
264	1342	59	1342_59	14	53.012	-0.0133	0.2819	0.2826	0.4884	0.541	0.656	0.579	none	TGCAGGGCTCTGAGGCCCCCTCTCTGGCTCTTGTTAAAAATATGATCGTGCTCATAAAGAGATCTTCAGGGAGGGATGCGAATGGCTGTTTTATGAGAGCCGCCTCCATCTTATCTCCCTAATAGGATTCCCTGCTCCTC	TGCAGGGCTCTGAGGCCCCCTCTCTGGCTCTTGTTAAAAATATGATCGTGCTCATAAACAGATCTTCAGGGAGGGATGCGAATGGCTGTTTTATGAGAGCCGCCTCCATCTTATCTCCCTAATAGGATTCCCTGCTCCTCATTAAAGACCAGCATGGAGCTGGACTCTCTCTCCCACTCTCTCACTCGCTTTCTTTCTTTCCTGGTTTCTCTCTCCACTGCTCAGCTAAAGGCTTCCACCTACATCGTCTGTTGGGTTCTTGTACATTTGAATTAATTCAGCACTTTCTCGCTGGCCTAGCTTCCACATCCTCTGTCCCTTCATATCTCTTGTACATTGGAAATAATGCAGGATTCTTTCTCTTTCTCTACTTTCTCTCTTTGTTGCTCAGCATCACTC…
265	1343	38	1343_38	19	42.059	0.0303	-0.0433	0.3256	0.3404	0.149	0.188	0.31	none	TGCAGGCTAGAGCCTACATCCCATTGGGAATGGATGATTGACTACTATGAGGGCTACTATGAATTAAATGAAAGTCCCACTGAATTTGAGTTGCTAGATATAAGACAATTGACTGGATGACGAATTTTTCAGGATAATGA	TGCAGGCTAGAGCCTACATCCCATTGGGAATGGATGATTGACTACTATGAGGGCTACTATGAATTAAATGAAAGTCCCACTGAATTTGAGTTGCTAGATATAAGACAATTGACTGGATGACGAATTTTTCAGGATAATGATAACCAGTTGCCACTAGAATTAGAAAACCTTTATTGTCCATGCAATGCAGACATTTTTCTGGCTTCACCACATAAAAACAGACTTAAAACACCAGCTCAATAGGCCTAAGCAACTATTTTTCAGTGGTGATTGTGGACTGATGCCTTGGTGAAATAGTGAATAGCATGATATGACCAAATAATGGACCGCTGTCGATTGTCCCAGTTTCTCAAGCGTTTAAAGGTGTTGCATGTACCTTCCATTTCATGATTTGTAACC…
266	1351	128	1351_128	NA	NA	-0.0115	-0.0037	0.026	0.0258	0.017	0	0.022	none	TGCAGGAAGAAAATAAATCACATTGGCTAAGCATGGCCTGTCTGCAAGGAACTTGAAACACTGTATCAACTAGGTCCAGCCCAAGCTTGTGCTAACAAACTTGCAACATTGTATAAAATATTCTGGACCCTCAGTTTCCC	TGCAGGAAGAAAATAAATCACATTGGCTAAGCATGGCCTGTCTGCAAGGAACTTGAAACACTGTATCAACTAGGTCCAGCCCAAGCTTGTGCTAACAAACTTGCAACATTGTATAAAATATTCTGGACCCTCAGTTTCCCGCGCCAGTGAGCTCCTGACACAGCTGTAGGCTATTTGCGCAAGGGATAAGAAGTAATCAGGCAGTCCTATTTTATGAAGTTTCTACAGGATCAGCGCATTACTTTTTTATTTTCTTTCACGCCTTATCGAAAGGGCAAGAGCTGGAAAGATTGTTCAAATAGGCTACATTGAGGAACTATTGTCATTCTCAATGGATGTAAAAACAGACTTTATTTATTTATTTTATACAGTCATTATTGCTCATCTTTATCAAGTGTG…
267	1355	9	1355_9	5	13.983	0.047	-0.0211	0.3346	0.3295	0.86	0.667	0.854	none	TGCAGGTATACCTGCTTCTTGAAGTAAATGCTACATTCCACACAGGTGAAAATCTCTTCACCAAGCTCTCCCTCTCCTCGTTCTTCTTCACCACCTTTTTCCTCTTCCACTTTCTCCAGATCCTCTGTTGCCTTTTCCAA	TGCAGGTATACCTGCTTCTTGAAGTAAATGCTACATTCCACACAGGTGAAAATCTCTTCACCAAGCTCTCCCTCTCCTCGTTCTTCTTCACCACCTTTTTCCTCTTCCACTTTCTCCAGATCCTCTGTTGCCTTTTCCAAGTCCTCCTTAAAGTCATAGACCCCTCCACTCACCTTCACTGACCCCACGCTATTTGCTCTTGGGGAAGCACCCCGTGCCTTCCTCCCAGCTTCTGTTGATGTGCGTTCCCAGGTGCCCTGGCCAGAGAAGGGCCTGAGCAGGGCCCTCTTCTTCTTCCGACGCTGGATGAAGGTGCAGTGTGCCCAGGGTGCTGGTGGGGGGCTCTCTGGGTCTGAGTCCCCAGGAAAGGTGTACACATCCCGCTCAGGCTCATTGTCC…
268	1363	44	1363_44	26	30.761	0.0226	0.1549	0.4106	0.4681	0.464	0.361	0.275	none	TGCAGGAGGAAAGTGGTTATATGGTTTATGAGAACAGGATGGCGTCTTCCTATAAAGTGGGGATGGGACCTCGAGGCTCTATCACCAGGGACAGCCATTTTGAGTGAGTCTTCTCTCTGTAAGATTGAATTTACTTTATT	TGCAGGAGGAAAGTGGTTATATGGTTTATGAGAACAGGATGGCGTCTTCCTATAAAGTGGGGATGGGACCTCGAGGCTCTATCACCAGGGACAGCCATTTTGAGTGAGTCTTCTCTCTGTAAGATTGAATTTACTTTATTTTCCCCAGTGGGAAATCAGAACATCACAGGCTTGTAAGGACTTAGATTTAGCCCATAAAGTAGTGGTACAGTATGCTTCAAGATCCTATTGTATCACTGCCATTTTCTCCCTATCTAGCCTGCTGTTCCAGTGTAAGTACTCTGCCACTGCGGTGAAGGCTTTGGTTATTGAGGTGAACACTGTTCCTGCACCCGCTCCTGTTGCTGCTCTGGGACCCCTCAGAGTGGAACTCAGACTGGCCAAAGGAACATGCAACAC…
269	1364	14	1364_14	NA	NA	0.0256	-0.0874	0.4475	0.4122	0.218	0.395	0.25	none	TGCAGGCTAAGAACGCACAGGCATCATAAACATAACCTTCTTTCATCATAACCAGAACCTTCATTTCACTGTAACTAGTTGAATGCTAAAGGTTGGCCCAGTGTTCCCTTCTCTTGTGGCTCTAGGATCACTGTGTTAAA	TGCAGGCTAAGAACGCACAGGCATCATAAACATAACCTTCTTTCATCATAACCAGAACCTTCATTTCACTGTAACTAGTTGAATGCTAAAGGTTGGCCCAGTGTTCCCTTCTCTTGTGGCTCTAGGATCACTGTGTTAAAACCCACCTCGTCCAACAGGGCTTTTGACATTTAGCTAAGCCAATGGAGCATCACAGCTGTCACCCAGGGCTAGCCTGGGGCATACTGCCTGGCTCACTGTGACATGAAGGTTTTTACAAAGATCACATTTGTCCACTAGGTTGGATGGCTGCTCTTATAATAGGACTATAGTACTTTTACAGTAAGCTATGGAGTAGAATTGATCCTTGGTCACTGCCTGTAAGCCTAAATAAAATGTAAAGCTAACCCTTGTCACCTT…
270	1365	62	1365_62	NA	NA	-0.0092	0.1432	0.0821	0.09	0.07	0.025	0.045	none	TGCAGGCTGACCTTGGTCGTCAGTTGAACAGTGTTTCCTCCGACACATTGGTGCGGCTGGCTTTCGGGTTAAGCGGGCAGGTGTTAAGAAGCGCGGTTTGGCAGGTCATGTTTCGGAGGACACATGACTCGACCTTCACC	TGCAGGCTGACCTTGGTCGTCAGTTGAACAGTGTTTCCTCCGACACATTGGTGCGGCTGGCTTTCGGGTTAAGCGGGCAGGTGTTAAGAAGCGCGGTTTGGCAGGTCATGTTTCGGAGGACACATGACTCGACCTTCACCTCCCGAGCCCGTTGGGGAGTTGCAGCGATGAGACAAGATTGAAATTGGGGAGAAAAAGGGGGTAAAATGCAAATAAAGAAATACTGTTGGCCCTACAAACTTATTCAGTCCGAAAGGTGGCAAGTCTAATGGTCACTTTATGGACACTTTTTTCTCATTCTTATCCGACGCCTAGATATTGAGCTGGCACAACCAGTTATTGAGTGTAAGGGGGCAATTACTTTTTCACACAGGGTCATTGGGTGTTGCATATAATTGT…
271	1367	37	1367_37	9	47.05	-0.0029	-0.0505	0.4461	0.4794	0.673	0.538	0.625	none	TGCAGGTTTCTTCATCCTGTGTATCTGACAGACTGCTCTGGTCTGTCAGGCAGTATCAGGCCTGACTGTGGATGTAAATATAAATAGAATAGGGGTGGGCGGGAGGCGGCATTGGGGGGCTGTTCCCTTCTGAAGCAAAC	TGCAGGTTTCTTCATCCTGTGTATCTGACAGACTGCTCTGGTCTGTCAGGCAGTATCAGGCCTGACTGTGGATGTAAATATAAATAGAATAGGGGTGGGCGGGAGGCGGCATTGGGGGGCTGTTCCCTTCTGAAGCAAAC
272	1368	36	1368_36	19	46.611	-0.0167	-0.0233	0.355	0.3274	0.186	0.219	0.208	none	TGCAGGCCATTGTAACGGGATTAACAAATGATAACGTCATGGCAGAGATGAGAGTGCATCTCCAGAATATTAACACCAGTGATTAACTGTTGCTTGAGAAAATGCAAATTGCCCAGGGCAATGCAAGCGAATGTCACGCC	TGCAGGCCATTGTAACGGGATTAACAAATGATAACGTCATGGCAGAGATGAGAGTGCATCTCCAGAATATTAACACCAGTGATTAACTGTTGCTTGAGAAAATGCAAATTGCCCAGGGCAATGCAAGCGAATGTCACGCCCTGGCCTTGAGAGGCTTGTTGTCTTTAGTTGGTTTGGTCAGGGAAAGGGAAAGGGAAAGGGAGATATCTAGTCAGTTGTACAACTGAATGCATTCAACTGAAATGTGTCTTCCGCATTTAACCCAACCCCTCTGAATCAGAGAGGTGCGGGGGGCTGCCTTAATCGACATCCACGTCTTCGGCGCCCGGGGAGCAATTAGGGTTAAGTGCCTTGCTCAAGGGCACATCGACAGATTTTTCACCTAGTCGGCTCGGGGAT…
273	1370	42	1370_42	24	9.186	0.049	-0.0186	0.4381	0.4557	0.228	0.447	0.364	none	TGCAGGTTCATTCTCTACATCATCCATAGAGTACGACCCTACCTCACACAGGAAGTGGCACAGGTCCTAATCCAAGCCCTTGTTCTCTCCTGTCTGGACTACTGCAACTCGCTGTTGACTGGGCTCCCCGCTTGGGCCAT	TGCAGGTTCATTCTCTACATCATCCATAGAGTACGACCCTACCTCACACAGGAAGTGGCACAGGTCCTAATCCAAGCCCTTGTTCTCTCCTGTCTGGACTACTGCAACTCGCTGTTGACTGGGCTCCCCGCTTGGGCCATCAAACCCCTGCATCTTATCCAGAGCGCAGCAGCCCGCCTGGATTTCAACCTTCCCATGTTCTCTCATGTCACCCGGCTTCTCCGCACACCCCACTGGCTTCCAGTCGAAGCTCGCATCCCCTACAAGACCATGGTGCTTCCCTACAGAACTGCCCCTCCCTACCTTCAGGCTATGCTCAAACCCTACACCCCAACCCGAGCACTCCGTTCTGCCACCTCAGGTCTCTTGGCCCTCCCACCCCTACGGGACTTGCATTTG…
274	1374	22	1374_22	4	5.065	0.0269	0.6046	0.1887	0.479	0.419	0.237	0.5	none	TGCAGGCAGTTTGGTGGGTAACGCTTCGGAGGACTCATGACTTGACCTTCGACCTCTCCCGAGCCCGTTGGGTGATAAGACAAGATCGAAGTTGGGGAGAAAAACAAGGTAAAATACAAACATTTAAAAAAAATAACTAT	TGCAGGCAGTTTGGTGGGTAATGCTTCGGAGGACTCATGACTTGACCTTCGACCTCTCCCGAGCCCGTTGGGTGATAAGACAAGATCGAAGTTGGGGAGAAAAACAAGGTAAAATACAAACATTTAAAAAAAATAACTATAACTAGGCCACTCAGAAACATTCAATGCCGTTTTGGTAAGCAACTCCAGTGTATATTTGGCCTTGTGTTTTAGGTTATTGTCCAGCTGAAATGTGAATTTGTCTCCCAGTGTCTGTTGGAAAGCCGACTGAACCAGGTTTTCCTCTAGGATTTTACTTGTGCTTAGCTCTATTCTGTTTCTTTTTATCCCCCCCCAAAAAAACGAGTCCTTGCCGATGACAAGCATACCCATAACATGATGCAACCACCACCATGCTTG…
275	1375	81	1375_81	16	36.148	-0.0128	-0.1028	0.3576	0.3113	0.783	0.833	0.81	none	TGCAGGGTGACTTCGGCCGTCAGTTGAGCGGTGTTTCCTCCGACACATTGGTGCGGCTGGCTTCCGGGTTAAACGGGCGGATGTTAAGAAGCGCGGTTTGGTGGGCCATGTTTCAGAGTACGCATGACTTGACCTTTGCC	TGCAGGGTGACTTCGGCCGTCAGTTGAGCGGTGTTTCCTCCGACACATTGGTGCGGCTGGCTTCCGGGTTAAACGGGCGGATGTTAAGAAGCGCGGTTTGGTGGGCCATGTTTCAGAGTACGCATGACTTGACCTTTGCCTCTAGAGTCCGTTGGGGAGTTGCAGCGATGAGAAAATGTCGAAATTGGGGAGATAAAGTGGGGTAAAATACAAAATAAAAGATTGCCACTACTCTACAGTATAAAACAAAGGCTATGGATGAATGGGGCATACTGTGTGTAGTGCAGTAAAGAACACTGGCGACTGGGACAGGTCATTGCATTGGAAATGGAATTTTCTGTCAAAAACCGTAACCCGGTTGCCCTCTAGTGGCTTTATCCAGATATGAATCATCTAGGA…
276	1381	30	1381_30	6	86.517	0.0196	0.0705	0.2194	0.2592	0.088	0.219	0.147	none	TGCAGGGCTGATAGCCTTCATCAAGTCTTCTCAACCTAAGTGAGGGCTATGCACAGTTCCTCCTGTCTCCAGGTCCTCACCTCCCACTGTGTGTGTGTGTGTGAGGAATGAGTGGGTGGAGCCAGGGCAAAGCACTTATC	TGCAGGGCTGATAGCCTTCATCAAGTCTTCTCAACCTAAGTGAGGGCTATGCACAGTTCCTCCTGTCTCCAGGTCCTCACCTCCCACTGTGTGTGTGTGTGTGAGGAATGAGTGGGTGGAGCCAGGGCAAAGCACTTATC
277	1385	75	1385_75	NA	NA	-0.012	-0.004	0.0278	0.0276	0.018	0	0.024	none	TGCAGGGCAGATAAAAAGCGTGATCCTCAAACGCTGGCACGTTCTCCAGAGTGACCCCTCGCTCAAATGTCCACGTGGGCTTGTTTACATTGGTCAGACGAAACCCGTGCTCAAATTAAGAATAGCTGAACACAAAACAC	TGCAGGGCAGATAAAAAGCGTGATCCTCAAACGCTGGCACGTTCTCCAGAGTGACCCCTCGCTCAAATGTCCACGTGGGCTTGTTTACATTGGTCAGACGAAACCCGTGCTCAAATTAAGAATAGCTGAACACAAAACACCTATCCGCAACAACAAAAAATGGACTATGCGATCGCGAGGCATTACGTGAAAGCTAATCATGGCTCAGCCTCTACATTGAAATCCTGGGGAATTGCGAAGGTTTTGTAGTGTATGATGAATTATGACTTTGCTGATGTTTTCAAGTGGAACCTGAGAGGATGTTTATTTAGTTTCAGAGGGAGCCGTTTTAGAGTGACACCACATAGAACAGAGGGAGTCTGTTTGTTGGAGACAGGTGATTGGACAGTAGAGGGAGCC…
278	1386	113	1386_113	NA	NA	0.0793	-0.0604	0.0476	0.0468	1	1	0.929	none	TGCAGGTTGAAGTTGTCACTCGGTTCAGTCAGGACACGTCCAAATCACCAGCTCTTGTAATTTTCAACCACTGGCAATATTTCCATAAACCTTTTGCAACAATGTTGATAAATAATTATGTGACCAACACACTATAAACA	TGCAGGTTGAAGTTGTCACTCGGTTCAGTCAGGACACGTCCAAATCACCAGCTCTTGTAATTTTCAACCACTGGCAATATTTCCATAAACCTTTTGCAACAATGTTGATAAATAATTATGTGACCAACACACTATAAACATGCTACAGTTACGTCTGGTTTAAAAAGTGTATCCAATTGACCGGTATTCCATGTCACATTTCTAGATCAACAAAAAAAGGTGTAAAATCACGTTGACGGACTCCAGATGCAACAAGTACCTCAAAAGCAATTCCCACCGCGCTGTATCCCTAGAGGTTTCAAACGAATGGCATTGTTTGTTGAACTTCAGAAACAGAGAGGAACAAAGTCAAATTGATGTTGATAAGACTGATCCTAAGATGACAGGCGACCATACAGT…
279	1392	48	1392_48	NA	NA	0.3758	0.284	0.2556	0.498	0.769	0.4	0.167	both	TGCAGGGACTAACCACCCCACAGCAGTAGAGAGAGAGAGAAGATTGAATCCAAGTAGATTAGGCCCAGGATACTGTGGATATCACTCACATGTTGACACGTCGATCACTCACATTTATATGCAGATTATAGCTTAAAATG	TGCAGGGACTAACCACCCCACAGCAGTAGAGAGAGAGAGAAGATTGAATCCAAGTAGATTAGGCCCAGGATACTGTGGATATCACTCACATGTTGACACGTCGATCACTCACATTTATATGCAGATTATAGCTTAAAATGTCCCTTTTTTTAGTTTAGTTTTTTATTTATTTGTATTTTCATTTTAGCACAGTTTGTTACTAGATTTGATTTATGATACTGATATCATGTGGTCCTTTCAGCCTCCTCATTTGAATGCACTTGCAGTAAAACACTCTGTATTTGGAGTGTGTGTTCAGAGTGTGTATTTAGGGTGTGTATTCGGAGTGTGTGTTGGTTCCGGTGCTGTGCCTGGTTGGGGATGGTGAGTCACGCTGACTGTCAGTTTGTCAGCTTCTCA…
280	1396	66	1396_66	NA	NA	-0.0148	0.2494	0.2477	0.3479	0.198	0.278	0.188	none	TGCAGGCGGTCACAGAGTCCGAGGTGCTAAAGGAGCTCCTTAAACTTGACACCAAAAAACCATCTCGGTCAAGCTGATCCTAACTGTTATAGGCTCATTTCTATTTTGCCCTGTTTATCAAAAGTGTTGGAAAAACATGT	TGCAGGCGGTCACAGAGTCCGAGGTGCTAAAGGAGCTCCTTAAACTTGACACCAAAAAACCATCTCGGTCAAGCTGATCCTAACTGTTATAGGCTCATTTCTATTTTGCCCTGTTTATCAAAAGTGTTGGAAAAACATGTCAATATTCAGCTGACTGGCTTTCTTGATGTCTATAGTATTCTCTCTGGTATGCTATTTGGTTTCCGCTCAGGTTATGGATGTGTCACTGCAAACTTAAAGGTCCTAAATGATGTCACCATTGCTGTTGATTCTATGCAATGTTGTGCTGCTATTTTTATTGACTTGGCCAAAGCTTTTGATACGGTAGACCATTCCGTCCTTGTGGGCCGGCTAAGGAGTATTGGTGTCTCTGAGGGGTCTTTGGCCTGGTTTGCTAAC…
281	1398	111	1398_111	NA	NA	-0.0061	0.2654	0.0533	0.0638	0.955	0.947	1	none	TGCAGGGCTTGAACCGAGATACATGGCTTGAAGGGGTTTTAGAGGACACTGTTTTTGCTAACAGTCTGTTTGTTTTCTCTTTTCTCATACCTCCAGAGTCAGTTCCTTCTGTCCCTACAAGCCATTTCCATCATGGTGCA	TGCAGGGCTTGAACCGAGATACATGGCTTGAAGGGGTTTTAGAGGACACTGTTTTTGCTAACAGTCTGTTTGTTTTCTCTTTTCTCATACCTCCAGAGTCAGTTCCTTCTGTCCCTACAAGCCATTTCCATCATGGTGCACTTCTACATGGGCACCAAGGGGCCTGAGAACGTAAGTATACACTAGTTGTGTGTGTGTGTACCTGTGTGTGTATGTTTCTGTGCTTGTGTGTAATGACCTGGTCCCCCCAGCCCCAGGTGGAGGTGCTGTCTGAGGAGGAGGGAGAAGAGGAGGATGAGGAGGAGGACATCTTGTCCCTGGCAGAAGAGAAGTACCGCCCGGCCGCCTTGGAGAAGATGATAGCCCTCATCGCCCTGCTGGTGGAACAGTCCCGCTCTG…
282	1399	135	1399_135	1	97.849	-0.0022	0.0613	0.2363	0.2735	0.167	0.1	0.219	none	TGCAGGGACAGCAGGGGACACACACAGGACAGGGGGTCAAAGGTTAAAGACAACACCATACACGGAGCATTACATTATACTGTTTATAACTTTGGGAAACAAAAGACTGAGCTCTCATTTCACCATTAACCATCCTCCTG	TGCAGGGACAGCAGGGGACACACACAGGACAGGGGGTCAAAGGTTAAAGACAACACCATACACGGAGCATTACATTATACTGTTTATAACTTTGGGAAACAAAAGACTGAGCTCTCATTTCACCATTAACCATCCTCCTG
283	1400	54	1400_54	5	12.166	-0.005	-0.0719	0.1658	0.1529	0.943	0.917	0.891	none	TGCAGGTGAAGAAGCCGGATGTGGAGGTCCTGTGCTGGTGTGGTTACACGTGGTCTGCGAATGTGAGGACGGTTGGACGTACTGCCAAATTCTATAAAACAACGTTGGAGGCGGCTTATGGTAGAGAAATTAACACTAAA	TGCAGGTGAAGAAGCCGGATGTGGAGGTCCTGTGCTGGTGTGGTTACACGTGGTCTGCGAATGTGAGGACGGTTGGACGTACTGCCAAATTCTATAAAACAACGTTGGAGGCGGCTTATGGTAGAGAAATTAACACTAAATTATCTGGCAACAGCTCTGGTGGACATTCCTGCAGTCAGCATGGCAATTGCAAACTCCCTCAAAACTTGAGACATCTGTGGCATTGTGTTGTGTGACAAAACTGCACATTTTAGAGTGGCCTTTTATTGTCCGCAGTACCTGTGTAATGATCATGCTGTTTAATCAGCTTCTTGATATGCCACACCTGTCAGGTGGATGGATTATCTTGGCAAAGGATAAATGCTCACTAACAGGGATGTAAACAAATTTGTGCACAAC…
284	1401	37	1401_37	1	58.174	0.0609	-0.0261	0.2849	0.3106	0.268	0.031	0.273	none	TGCAGGTGAAGAAGCCGGATGTGGAAGTCCTGGGCTGTGTGGTTGTGAGGCCGGTTGGATATACTGCAAATTCTCTAAAACGACATTGGAGGCAAGTTATGGTAGAGAAATTAACATTAAATTATCTGGCAACAGCTCTG	TGCAGGTGAAGAAGCCGGATGTGGAAGTCCTGGGCTGTGTGGTTGTGAGGCCGGTTGGATATACTGCAAATTCTCTAAAACGACATTGGAGGCAAGTTATGGTAGAGAAATTAACATTAAATTATCTGGCAACAGCTCTGGTGGACATTCCTGCAGTCAGCATGCCAGTTGCACGCTCCCTCAAAACTTGAGACATCTGTGGCATTGTGTTGTGTGACAAAACTGCACATTTTAGAGTGGCCTTTTATTTTCCCCAGCACAAGGTGCACCTGTGTAATGTTCATGCTGTTTAATCAGCTTCTTGATATGCCACACCTGTCAGGTGGATGGATTATTTTGGCAAAGGAGAAATGCTCACTAACAGTGATGTAAACACATTTGTGCACAAAAATTGAGAGA…
285	1403	31	1403_31	NA	NA	0.0406	0.2893	0.1346	0.1981	0.081	0.038	0.211	none	TGCAGGAATCACAGAAAACCTACTGAAAATGTACGCACTCACAGAGCAGGCTCTGGTCAAAAGTAGTGCACTATGTAGGCAATAGGGTGCCATTTGGGACTCAAACTTACACTACAGCGAATACATTTTTACACACTTAA	TGCAGGAATCACAGAAAACCTACTGAAAATGTACGCACTCACAGAGCAGGCTCTGGTCAAAAGTAGTGCACTATGTAGGCAATAGGGTGCCATTTGGGACTCAAACTTACACTACAGCGAATACATTTTTACACACTTAAGTCCTTTTGGTTAAAAGTGTTAAAAAGTATATTCCTATAAAACGACTACTGTTATCAACGACCCACCTCCTCCTCTCCCATCTTGGCAAACTCGTAGAGGAAGGCGAAGTACTCAGTCAGGTGTTTGCTGTGGGGCTTGACACCGTGCTCCATGATGGACAGCAGCGTCTTGACGAAGCGCGTCACGCACGAGCGGCTGCCGATGTCCTCCACCGGCCCGTCCATATCATCAGACCTGGAGGTCGCACACAGGAAGAGG…
286	1404	115	1404_115	2	84.542	-0.0101	0.0602	0.1422	0.1426	0.915	0.9	0.955	none	TGCAGGGAGTGGGATCCTGGCCAGGGTTGCCATTGTACAGCGCCCCTAGAGCAATTAGGGGTAAGTGCCTTGTTGAAGGGCACAGCGGCAGATAATTTCTCTCACCTTGTCGGCTCCGGTATTCGAACCAACAACATTTC	TGCAGGGAGTGGGATCCTGGCCAGGGTTGCCATTGTACAGCGCCCCTAGAGCAATTAGGGGTAAGTGCCTTGTTGAAGGGCACAGCGGCAGATAATTTCTCTCACCTTGTCGGCTCCGGTATTCGAACCAACAACATTTCGGTTACTGGCCCAACGCTTTAACCTCGAGGCTACCAGTTACGTTCTCTCCATTTATGAATATCAAGTGGATTGTTTTTCCCCGTGGTGTGATCATGCCATATGTGCCCACTCATTACGAACAAAAGAGAGGACTTCCTTGAACATGGAGAAAAGGGCACTGAAAGAGCACTTAGGGGAACATTGCCAGCTGAATGAGTAGTGGGTTTATTTCTGCTGCTCGTCTGCCGTAATAGACCCTCAACACAATGCACTTTGTTC…
287	1406	137	1406_137	14	52.861	0.0533	-0.0192	0.4482	0.4559	0.232	0.353	0.455	none	TGCAGGATATTCTCCCTTGACGTCAGTGGGAAACAAATGCAACAGTGGGACTGTCCACTCTATTTAAATGGACGTGCCGTAGATGGACATGTCTTGGGGTATCTTTAGTGGTTGTGTGTGTGTACGTACAGTGGGGGAAA	TGCAGGATATTCTCCCTTGACGTCAGTGGGAAACAAATGCAACAGTGGGACTGTCCACTCTATTTAAATGGACGTGCCGTAGATGGACATGTCTTGGGGTATCTTTAGTGGTTGTGTGTGTGTACGTACAGTGGGGGAAAAAAGTATTTAGTCAGCCACCAATTGTGCAAGTTCTCCCACTTAAAAAGATGAGAGAGGCCTGTAATTTTCATCATAGGTACACGTCAACTATGACAGACAAAATGAGGAAAAAAAATCCAGAAAATCACATTGTAGGATTTTTAATGAATTTATTTGCAAATTATGGTGGAAAATAAGTATTTGGTCAATAACAAAAGTTTCTCAATACTTTGTTATATACCCTTTGTTGGCAATGACACAGGTCAAACGTTTTCTGTA…
288	1410	107	1410_107	9	47.201	-0.0006	-0.0688	0.1282	0.1207	0.915	0.917	0.976	none	TGCAGGAGTGGGCCTCAGCGAAGCAGTGGATGCCCACACAGTTCATCTCATCCATCTGGCGCTCCATGAAGCGGCAGCAGGCCTCGCGCACCGCCGTCACGTCCAGGAGGTTGGCCGCAGCCAGCAGGGCCTGGGGGTCA	TGCAGGAGTGGGCCTCAGCGAAGCAGTGGATGCCCACACAGTTCATCTCATCCATCTGGCGCTCCATGAAGCGGCAGCAGGCCTCGCGCACCGCCGTCACGTCCAGGAGGTTGGCCGCAGCCAGCAGGGCCTGGGGGTCACATGTCAATTCAGGACAATGACATTTGATTTCAAGACAGTCAACTCAGGAGATTGATTGAGTTTTTTACATTTATTTAGGAAATGAAAAGTGCCATTTACTGTATTTCTGACTAGGAATGAAACTGACTTCAACTCTGGTGTACTACAACTTCCATTTAACAACTGCAACGCTAAACCAGAAGCTGACTACAAAGTGAGACTGGAAGACAATGGTTCTACCTCACCTGCACGTTGGCCTTGGAGATGACCACCTCAGCC…
289	1413	40	1413_40	NA	NA	0.0142	0.2149	0.0493	0.0609	0.931	0.975	1	none	TGCAGGACGGGACTTGATGGTTGGGAAGAGCAGGAGTATAGCGGATGGGAGGGGCTAGTGCTGCTAAAATAATAATAATATTAACCATAATACATAGTATTTATAACTCGCTTTTCATTGAAAAACTGTCTCAAGGTGCA	TGCAGGACGGGACTTGATGGTTGGGAAGAGCAGGAGTATAGCGGATGGGAGGGGCTAGTGCTGCTAAAATAATAATAATATTAACCATAATACATAGTATTTATAACTCGCTTTTCATTGAAAAACTGTCTCAAGGTGCA
290	1418	53	1418_53	22	15.926	0.135	0.0062	0.3043	0.3247	0.377	0.15	0.08	none	TGCAGGTCGAGCTGGACGAGCCGGAGAAGAGCCGTCAGCAGAGCAGCGTGCCCCGCACACCTCTGACCACCCTGAATGCAGAGCTGGCAAGCATCGCTGTCGAGGTAAATATCACTCTGACATGTCTTGATGAGTTTCTG	TGCAGGTCGAGCTGGACGAGCCGGAGAAGAGCCGTCAGCAGAGCAGCGTGCCCCGCACACCTCTGACCACCCTGAATGCAGAGCTGGCAAGCATCGCTGTCGAGGTAAATATCACTCTGACATGTCTTGATGAGTTTCTGCAAGTATCAGACTTGGCTGTTGGAGGTAGCCTAAATATGAATAATCTGTAGCCGTGCGTAAAGGTGGTTTATAACCGTGAATAAAGTTATGTTGCATTGAAACTAGTAGGCAAGTACTTTCACAGCAAACACTGACCTAACGTTTTTATCTTCTCTCCAGAATGGATGCTCGGATGACAGAATCATGTGCCGCTAGACCTCTCAGAGCATCGCCCCATCGTTCCAGAGCGAGCACCACGATGAATGAACAAGGTTATAT…
291	1420	37	1420_37	NA	NA	-0.0007	0.0986	0.097	0.1227	0.927	0.9	0.977	none	TGCAGGAGCGGGTCACTGCTTTGATGTTTGCAGAGAATGCCCCTGTTTGTCCAGGGTCACGCCAAGGTTATTTTCACTCTGGCAGGGCGACACTGTGGAGTTGTCAACCGTGATGGAGAGGTCTTTGAGCGGGCAGGCCT	TGCAGGAGCGGGTCACTGCTTTGATGTTTGCAGAGAATGCCCCTGTTTGTCCAGGGTCACGCCAAGGTTATTTTCACTCTGGCAGGGCGACACTGTGGAGTTGTCAACCGTGATGGAGAGGTCTTTGAGCGGGCAGGCCTTCCCCGGGAGGAAGAGCAGTTCCATCTTGTCGAGGTTGAGCTTAAGGTGGTGGGCCAACATCCAAGTTGAGATATCTGCCAGGCACGCAGAGATGCGTGTCGCCACCTGGGTGTCAGAAGAGGGGAAGGAGAAAAGTAGTTGAGTGTCATCCGCATAGCAATGATAGGAGAGATGTGAGGAAATGACGAGCCGAGTGACTTGGTGTATAGAGAGAAGAGGAGAGGGCCTAGAAGCGAGCCCTGGAGGACACCTGCAGTG…
292	1426	45	1426_45	NA	NA	0.0034	-0.0344	0.0571	0.0558	0.054	0.031	0	none	TGCAGGACAGCAATCTGTGCAACAGACAAGCCAGATGGAGTCAGGTTTGATGGGGGAAAATCATAGTGCGATCTGCCTCTGGTCATCAATTTATTGAAAGGTTATCAGCCCCAATAACCCTAAAACATGACCAATCAGGA	TGCAGGACAGCAATCTGTGCAACAGACAAGCCAGATGGAGTCAGGTTTGATGGGGGAAAATCATAGTGCGATCTGCCTCTGGTCATCAATTTATTGAAAGGTTATCAGCCCCAATAACCCTAAAACATGACCAATCAGGAGGAGAGGCAACCATACCCATCCTGATATCTAAGCTGTGTCCGGTAAATTTACTAGGACGTGATGTAATGACTAAATTGAATGTGGCCGTCATTTCCACTGAGAGGGGAATGAAAGCACACATAGTCAGAGACAATATGGTGGTATGTGGGGAAGGGGAACCATGTTATTGGTATATTCAAGATTTGTTAAGGGGGGGAATAACCGATATTCCTCGAACCTTGATGGAACTTGCTGATGATTTAGTACCAGGCCCCACTA…
293	1429	18	1429_18	21	8.795	0.0041	-0.0081	0.3466	0.3248	0.147	0.211	0.25	none	TGCAGGCTGACTTCGGCCGTCAGTTGACCGGTGTTTCGTCAGACACATTGGTGCGGCTGGCGGCCAGGTGTTAAGAAGCGCGGTTAGGCGGGTCTGTTTCGGAGGACGCATTTCTCGACCTTCACCTCTCCCGAGGCCAT	TGCAGGCTGACTTCGGCCGTCAGTTGACCGGTGTTTCGTCAGACACATTGGTGCGGCTGGCGGCCAGGTGTTAAGAAGCGCGGTTAGGCGGGTCTGTTTCGGAGGACGCATTTCTCGACCTTCACCTCTCCCGAGGCCATTGGGGAGTTGCAGCAATGAGACAAGATCGGAATTGGATATCACGAAATTGGGGAGAAAAATTATAATAATGATTTAGGTGCCTTTGAATGGGATATGGTAGTAGCTGCCAGGCGCACCGGTTTGAGTGTGTCAAGAACTGCAACACTGCTGGGTTTTTCACACCCAGCAGTTTCCTGTGTGTATCAAGAGTGGTCCACCACCCAAAGGACATCCAGCCAACTTTACACAACTGTGGGAAGCTTTCAACACCTTGTAGAG…
294	1430	114	1430_114	NA	NA	0.0007	-0.0107	0.0169	0.0169	0.025	0	0	none	TGCAGGCTGACTTCGGCCATCAGTTGAATGGTGTTTCCTCTGATACACAGCTGGGTTAAGCGAGCGGGTGTTAAGAAGCGCGGTTAGGCGGGTCACGTTTTGGAGGACGCATGGCTCAACCTTCGCCTCTCTCGAGCCCG	TGCAGGCTGACTTCGGCCATCAGTTGAATGGTGTTTCCTCTGATACACAGCTGGGTTAAGCGAGCGGGTGTTAAGAAGCGCGGTTAGGCGGGTCACGTTTTGGAGGACGCATGGCTCAACCTTCGCCTCTCTCGAGCCCGTTGGGGAGTTGCAGTGATGAGACAAGATGGTAATCACAAAGAGGGTGTGAAAAAAAATAAATGCCTTGGGGTACACACACCCTATAGCTGCTAAAGATCCTGCTGCCTTCACCATTGCAGGTGACGTCAGGTGTGTGCTGTGTGTGTGTGCGCACTATGTTGGTGTGTGTGTTTGTCAGTGTGCATGGGTTTGCGTATACAGGTTGCTTTGGGATGTTTGCACAATCAGCTCGGTAGCACACCTTGGTCACAAGGTAAA…
295	1448	53	1448_53	12	43.843	0.0079	0.1375	0.1951	0.2072	0.16	0.139	0.05	none	TGCAGGCCATTCCCTCCCCTACCCTGGACAACGCTGGGCCAATTGTGCGCCGCCCCATGGGTCTCCCGGTCGCGGCAGGCTACGACAGAGCCTCTCCTCTCTAACACACAGAGCCACAGTAGGTTAAGGACAGTGTGGTG	TGCAGGCCATTCCCTCCCCTACCCTGGACAACGCTGGGCCAATTGTGCGCCGCCCCATGGGTCTCCCGGTCGCGGCAGGCTACGACAGAGCCTCTCCTCTCTAACACACAGAGCCACAGTAGGTTAAGGACAGTGTGGTGTCCTACATATAAATCATTACCCTGTTGATATAGGAATTAGTGTGATTTAGGAATTATTACATTAATACCCAGAGGGGGAATATTGTGACAGTGGAGAGGTTTGTCACTAGTCCTTGATTCTCTAATGAACACACCAATAATGACACATACATACATACTGTGCTTACTCATACACACATACGTGACTTAACCGGACAAGCTGTAGCAAAACTGTCTCTGACACTGTTTGGAACACACAAGCACACATTTGTAGACTGGT…
296	1449	18	1449_18	NA	NA	0.2736	0.1336	0.2241	0.324	0.083	0.469	0.053	none	TGCAGGAAAGTTCTCCTGCAACAGGGTGATCAAATTAAGATCCTACATCTGTACATCCCTATTTCCCCACTCCAGGCGTGAGCTCCGTGTGGGAATGCCGCCCCATACCGTTCCCATTCCATTCCAATGCCCTCACACTA	TGCAGGAAAGTTCTCCTGCAACAGGGTGATCAAATTAAGATCCTACATCTGTACATCCCTATTTCCCCACTCCAGGCGTGAGCTCCGTGTGGGAATGCCGCCCCATACCGTTCCCATTCCATTCCAATGCCCTCACACTACCAGGATATTGACAAGTTTAATCACATGCACATATTTCTGCTCGTAAATAAAACAAGCACTCATAGTGATGTAATTAGAATGATTTATGGAGAAGAGACATTGAATAATTTTGCCGTGTAGCAGCAGCATCATTAAACAGATTATATTGATAAAAACTCACTTCGTACATTCAACTAGATTAAGCCCAAATAACCTAGAGTTTTTCCCCATCTCTCCTTGGAAACACACAGATTCAGTATATTAATATACAGTGGGGAA…
297	1452	47	1452_47	8	52.634	-0.0098	0.2525	0.3446	0.4826	0.627	0.658	0.528	none	TGCAGGAAGTCCAGACTCCTCTGTCAAAAGTGGTTTGCAATTAGGCATGCAGCCACGCCGACTATCGGAGGGGAAATGGATGGGGTTAATAGGTAGGGCCAGGTGTCTGGGACTGGGTGGAATATTTGCGGTAATTATCA	TGCAGGAAGTCCAGACTCCTCTGTCAAAAGTGGTTTGCAATTAGGCATGCAGCCACGCCGACTATCGGAGGGGAAATGGATGGGGTTAATAGGTAGGGCCAGGTGTCTGGGACTGGGTGGAATATTTGCGGTAATTATCAGCCAATGTTAAGCTCTCTGGTGATGTGCTCAATCACATTAAAGTTACGTTTATTGTCCACCACGATGAAATCAGGGAGGGGACTGTGGCTCCGTCTCCATTGATTCTTTAGTCACACGCCGATCTCAGACAGCACTGGCCTGATTTTGACAACTTGGGTGAATTATGCGTCTTGCCATTTTTTTTTTTTTTTTTATTTCACCTTTATTTAACCAGGTAAGCCAGTTGAGAACATGTTCTCATTTACAACTGCGACCTGG…
298	1453	88	1453_88	NA	NA	0.0497	-0.0498	0.0685	0.0666	0	0.028	0.075	none	TGCAGGGACGCACCTGGAGCAGGAGACGAGATGCACTTCAGAATGCGCCTCAAAGTGGACCAGCACACAGACGACACAGGTAATGGTGAGGCTAGCTGTATTGACGCACTCAAAAAGAAATGTGTGCACGTACACACACA	TGCAGGGACGCACCTGGAGCAGGAGACGAGATGCACTTCAGAATGCGCCTCAAAGTGGACCAGCACACAGACGACACAGGTAATGGTGAGGCTAGCTGTATTGACGCACTCAAAAAGAAATGTGTGCACGTACACACACACACACACACACACCACACACACAGACCACACACACAGAGACAGAGAATTACTCCCATGTAAATGTATGTTTCTCACACATCATAGCCTAATTACCATCTCCACTTCAGGTAAGACAGAACAGTATCAGCAGATAATTTGTTATTTATGGCTGATTATATAATATATTCTCATCTGGCTTGAGTCAGTCTGTGGCTGTGAAGCCTTCCCTGAATCTGAGACAGTGGAGGAGTCCTCCTGTGTGCTCTCTGTAGCCTGATC…
299	1457	19	1457_19	NA	NA	-0.0084	-0.0784	0.1437	0.1343	0.096	0.071	0.048	none	TGCAGGGTCCTCACATTGCATTATTTATTCCTCATCTATTATTGCGCATTCTCACTTCAAAGTGGACATTTCGCCCTTCAATTAGTTGTTGAATTCAATATAATTTACTTGGGATTCAAATGGAACAAGATCAAGGGCAG	TGCAGGGTCCTCACATTGCATTATTTATTCCTCATCTATTATTGCGCATTCTCACTTCAAAGTGGACATTTCGCCCTTCAATTAGTTGTTGAATTCAATATAATTTACTTGGGATTCAAATGGAACAAGATCAAGGGCAGAGAGACCAGTCAAAGTGTGGGCTCTATTCTATCAGTATTGCGGAAGTTCAGCTTTACAGCGTGATTGAAATTTAAAGGCAATGTTCAAGCATTAGCGGAGACTGCATTCACGGTCAACACTGCATATGTCGGCTCAATCAGAAATTACCTTTACATTTTCTTGCGCGCAATCTGTAATGCTTCAACCATACAGATCGAATAGAGCCCTTTGTGTGGTAGAGACCTTTCTTCCTAACAGGTTGTAACAAGTCTCAGTAAA…
300	1460	22	1460_22	7	45.616	0.0097	-0.0213	0.0573	0.056	0.009	0.056	0.022	none	TGCAGGATCGTCTGAGACCAGCCACCCGGACAGCTGATGAAGCTGAGGAGTATTTCTGTCTGTAATAAAAGCCCTTTTGTGGGGAAAAACTCATTCTGATTGGCTGGGCCTATGCCCTCCCAGGCCCACCCATGGCTGTG	TGCAGGATCGTCTGAGACCAGCCACCCGGACAGCTGATGAAGCTGAGGAGTATTTCTGTCTGTAATAAAAGCCCTTTTGTGGGGAAAAACTCATTCTGATTGGCTGGGCCTATGCCCTCCCAGGCCCACCCATGGCTGTGCCCCTGCCCAGTCATGTGAAATCCATAGATTAGGGCCTAATGAATTTATTTCAATTGACATATTTCCTTATATGAACTGTATCTCAGTAAAATCGTTGAAATTGTTGCCTATTGCATGTATACAGTATTTTTGTTCAATATACTTTTATAGGACAAAAGTGTTATTTTAAGTTTGTTTGGGAAGAAAAATGCTGAATGATATGTATAAAAAATGTAAGGGCCTCATACGTACTACCCTCAGGCATGCTGTGAAACCACC…
301	1462	33	1462_33	NA	NA	0.0254	0.3176	0.0919	0.1532	0.028	0.125	0.095	none	TGCAGGTCGTCGGGGAGCCTGGGTAACACGTCCGAGAAGTCTTCCTGGTTAAGCTCGAGGTCATTTGGAATGTCTGCCATGTCATTGGTGATGTCATCAGGAAGCTCATCGGTGCTCAGTTCGGGTGTCGAAGGACTCCT	TGCAGGTCGTCGGGGAGCCTGGGTAACACGTCCGAGAAGTCTTCCTGGTTAAGCTCGAGGTCATTTGGAATGTCTGCCATGTCATTGGTGATGTCATCAGGAAGCTCATCGGTGCTCAGTTCGGGTGTCGAAGGACTCCTAACACCAAGACAGCTTCATAAAATACAATTCTCCTCAGTGTACACCGTGCAGTCGTTTGTGACAATATATTGATACTAGGGATGTACATCTTTCCCTTTCAAGACGATTCGATACGTATCTAGATAGATGGGCTCCGATTGATACAGGAACGATCCGTCTTAGTTTGAAACGATTCAGTGCGATTCTGTTTGATTAGAGAACAAATCGATGCGATTCGGTTCGATGCACTAACATTGGTTGCATAAAAACATTCATTAT…
302	1470	24	1470_24	NA	NA	0.0036	0.0981	0.328	0.4151	0.779	0.647	0.705	none	TGCAGGCTGACTTCGGTCGTTATATGAACGGTATTTCCTCCGACACATTGGTGCGGCTGGCTTCTGGGTTAAGCGAGCGGGTGTGAAGAAGCTCGGCTTGGCGGGTCATGTTTCGGAGGACGCATGACTCGACCTTCGCC	TGCAGGCTGACTTCGGTCGTTATATGAACGGTATTTCCTCCGACACATTGGTGCGGCTGGCTTCTGGGTTAAGCGAGCGGGTGTGAAGAAGCTCGGCTTGGCGGGTCATGTTTCGGAGGACGCATGACTCGACCTTCGCCTCTCCCGAGCCCGTTGGGGAGTTGCAGCGATGAGACAAGATCGTAACTAGAAGGCAAAACTGCTCCAGCTCCTTCAAGTTGGATGGGTTCCGCTGGTGTACAGCAATCTTTAAGTCATACCACTTATTCTCAATTGGATTGAGGTCTGGCTTTGACTAGGCCATTCCAATACATGTAAATGTTTCCCCTTAAACCACTCGAGTGTTGCTTTAGCAGTATGCTTAGGGTCATTGTCCTGCTGGAAGGTGAACCTCCGTCC…
303	1475	101	1475_101	6	77.239	0.0308	0.2963	0.3578	0.5052	0.618	0.464	0.417	none	TGCAGGTCCACCCATGGCTATAAGATGTAAGAACATGTAGTGATATCAACCTCTCTCATAGATAACCTATAACTTATGTAGGAATGAACAAATCGACCAATACAAAACACTATAAATAAATGAAAGCCCAAAATAATGAG	TGCAGGTCCACCCATGGCTATAAGATGTAAGAACATGTAGTGATATCAACCTCTCTCATAGATAACCTATAACTTATGTAGGAATGAACAAATCGACCAATACAAAACACTATAAATAAATGAAAGCCCAAAATAATGAGACATAGCCTCCATCGGAAATAATAGCATAACACAACCAAAACACATTACAACAACTCCAACTCCTACCGATGTACACTACATTTATTTTATTTTATTTTTATTTCACCTATATTTAACCAGGTAAGCCAGTTGAGAACAAGTTCATGGTCAAAGGTATGTGGACACCTGCTCGTCGAACATCTTATTCCAAAATCATGGGCATTAATATGGAGTTAGTCTCCCCTTTGCTGCTATAACAGCCTCCACTCTTCTGGGAAG…
304	1476	65	1476_65	NA	NA	0.0269	-0.0278	0.0496	0.0487	1	0.947	0.978	none	TGCAGGTTAACTGACAGCTCTTAGTGTTTCACACACACAGCCTGCTGACAGGACAGCACACAACTGACAGACAGGCAGGCTGCTGGCCCTCGTGTGGCCCTGATAGGCTGCTGGCCCTCGTGTGGCCCTGGCCTATGACT	TGCAGGTTAACTGACAGCTCTTAGTGTTTCACACACACAGCCTGCTGACAGGACAGCACACAACTGACAGACAGGCAGGCTGCTGGCCCTCGTGTGGCCCTGATAGGCTGCTGGCCCTCGTGTGGCCCTGGCCTATGACTGGCCAGCATGACTCCACGCTTCCTGTGAGTGTGAGAGGGGATATTTGCTAGTCATTCAGCAGTGGCACCCGAGCCTGGATCAATAGGTCACGGTAGTGTAGCTGAGTCGACAGAGTGCCTCCTGTCCCATCGTACAGCTCAGTCTATTATATATCCTGTTGCCTAGTCACTTTACCCTTACCTATATGTACATAGCTACTTCAATTACCTCGTACCTCTGCACATCAACTCAGCATCAGACACTCCCTGTATATGGCCA…
305	1479	89	1479_89	19	8.416	0.0081	-0.0355	0.0676	0.0658	0.97	1	0.929	none	TGCAGGAAGTTACATTAATTGGGGACACTCAGCGAGCAAGGATAAGACCGGGCTGGAATACACTCGTTCTGGAGAAGCTCCAGTCTTTATTGCGGTTATCAATCTCTGGCACACAAAGTGAGGAGACAGCGAGTAGGCTA	TGCAGGAAGTTACATTAATTGGGGACACTCAGCGAGCAAGGATAAGACCGGGCTGGAATACACTCGTTCTGGAGAAGCTCCAGTCTTTATTGCGGTTATCAATCTCTGGCACACAAAGTGAGGAGACAGCGAGTAGGCTAATTTTCGCACGCCAGTCGCACTCATTACGACACAGTTGAAGGGTGCCGACAGCGAATTACCATGTGAAGATTCGGCAAGGTGATGTTGAAAATGGCACCCTCTCATCTGTTTCATAGATTTCAATCCCATTAGGGACTCAGTATGAATTCTCCTAGGAACTTTAAAACTGGTACTTTGGCCATCAAATAGAGCACTTGTACACTTTTAAAGCCTGAGTGGTACAAGCGGAAAGAAACGTGTCTGTCATAATCTAGGTAG…
306	1484	52	1484_52	18	20.176	-0.0192	0.0626	0.3067	0.3046	0.181	0.194	0.182	none	TGCAGGACGTGTGCAAACCCGCAGTGGACAAACTGGTGATTCCCTGGCCCACCGCAGTAGGAGAGACCACCACGTCTCACTACGAGGGTAAGAGGCTACCCAAAGCCAAACAGGCAGCCAGGCAATTCCTTCCAGTCTTC	TGCAGGACGTGTGCAAACCCGCAGTGGACAAACTGGTGATTCCCTGGCCCACCGCAGTAGGAGAGACCACCACGTCTCACTACGAGGGTAAGAGGCTACCCAAAGCCAAACAGGCAGCCAGGCAATTCCTTCCAGTCTTCCCAGAATGCCTGGAGGAGGTTACCTGCACCTGGAGTACACCTTTTTCCTGCAAGAACCCTGTCCAAAGTGGGTTAGTGTTGGACTGTGTTGACATTGAAGGGCTTGCCCACATGTCCCCCATCAAACCCCTGGTGGCTTCCCATCTACACCCCAGCCAGAAGTCCTCCATGACCTCGATTGGCCCCACCCTACCGACCAAGTATGAGACCTTCCAGTCATCCGCGACAGAAAAGGTCTACAAGTTGGGCGCCACAGCGG…
307	1487	67	1487_67	NA	NA	0.0935	0.094	0.2857	0.3382	0.089	0.25	0.3	none	TGCAGGTGGTTCTGTATGTTACAGTGGTAGCTACACAAAGAACAAACTGTCGAAAAGAGGGAGTGCGGGTGGTATGTGGGATATTCCATGGCAACAGAATTATGCTGTGACTCTGATTTTTCACTTTAAGATGTTTACCA	TGCAGGTGGTTCTGTATGTTACAGTGGTAGCTACACAAAGAACAAACTGTCGAAAAGAGGGAGTGCGGGTGGTATGTGGGATATTCCATGGCAACAGAATTATGCTGTGACTCTGATTTTTCACTTTAAGATGTTTACCAAAATCCATTGATTTCAAAGGTTAACAAACCATAGAACTCTATTGCCTTATGACTCATCCTGAATTGAATTATGTTGCTCTATTGATTGCTACATACATTAAGTCTGAATCTACCACTCTAGAAGTCGTTTGTGTGACTTCAAAATGATTGGCCTGTTACAAAATAAATTAATCAGCGATTGGATCGTCTCTAACAAATCAAACCAAAATTGATAACATCATCATGTCGCTGGCTCTGGCCAGTTTCTGGGACCAATCAG…
308	1495	38	1495_38	14	44.393	0.006	-0.0447	0.0763	0.0738	0.059	0.056	0	none	TGCAGGCCCTGCAGCAGCTGCTGAGCCTTGGAGCCTGGGAGGAGAGGAGGGATAAAGCAGGTCAGAGTAGAGACTAAACAGCAGGGCCAGTATTCGCAAGAGTAGGAGTGCTGATATAGAATCAGTTTAGCCTTTAAGAT	TGCAGGCCCTGCAGCAGCTGCTGAGCCTTGGAGCCTGGGAGGAGAGGAGGGATAAAGCAGGTCAGAGTAGAGACTAAACAGCAGGGCCAGTATTCGCAAGAGTAGGAGTGCTGATATAGAATCAGTTTAGCCTTTAAGATCAAACTGAATGAGATTATATGGCGAGGGGGATCAGCACTCCTCCTCGGAGAAACGTTTTTAATATGTTCCCTGCCAGGAATACAGTGAGCATACACTTGGATTACAGTTGAGTGAATAGCGGGTTAGAAGAATATAGACAGACATAAGTGAACTCTTCATGCCTCCCCTGAGAGAGAATGGAAAGACCCTGCTCACAGATGTTAAGAGCTAATTAAATGGATTCTGGACATAGACAGTGTAGTACTCACTGGCTCCACT…
309	1496	67	1496_67	NA	NA	-0.0085	0.1027	0.453	0.5038	0.554	0.5	0.455	none	TGCAGGGCGAGTAGTTTGCCCCCGGTAATGCGTTGGGCAGACCGCACCACCCTCTAGAGAGCCCTGTGGTTGCGGGCGGTGCAGTTGCCGTACCAGGCGGTGATACAGCCCGACAGGATGCTCTCAATATAAAATAAGCA	TGCAGGGCGAGTAGTTTGCCCCCGGTAATGCGTTGGGCAGACCGCACCACCCTCTAGAGAGCCCTGTGGTTGCGGGCGGTGCAGTTGCCGTACCAGGCGGTGATACAGCCCGACAGGATGCTCTCAATATAAAATAAGCAAATATGCAATGCATATTGTTTATGGCCTTGCCTACACCTAGCGACTTGTTTAAAAAAATTATATGAGCAAAAAATATTCCATTTTATTTGGAATGGCAAGCCAGACAAAATGAAACGGGCCTATTTATATAATGAATATGAATTTGGAGGGCAGAAATGATTAAATATTAAAGCATTAGACCTCTCACTAAAGGCATCATTTATTCAGAAGTTATACTTAAATCCGAACTGGTTCTCTAGCAGATTAGTAAGAATGTCT…
310	1498	24	1498_24	19	6.3	-0.0134	-0.0571	0.3502	0.3793	0.75	0.778	0.717	none	TGCAGGATGTGGGGTCAGCTCATATCTCATGCAGATCTATCTCCAGCCCTTCGTCTGTCCAGGAGGGCCAGCCTGTCTTAGTCCACTCCCCGTCTACTGAAAATCTCCTTAGAGGTCCTGCGAGAAGATGGCAAATAAGC	TGCAGGATGTGGGGTCAGCTCATATCTCATGCAGATCTATCTCCAGCCCTTCGTCTGTCCAGGAGGGCCAGCCTGTCTTAGTCCACTCCCCGTCTACTGAAAATCTCCTTAGAGGTCCTGCGAGAAGATGGCAAATAAGCCCAGAAATCCCTCTCTCAGAGCCTGCCTCTCTGGCTGTATCGCTGCGCTACCGCTCCGCTTAAGCTTGGCTTAGCAGACTTCAGCAGAGAAAAGAACTGTGAAAATGCCTGTTTTATTTACATTTACATTTTAGTCATTTATCTGACAAGCCCTCCATCACACCTGTCCCTCTGACTGGGAGAAACAAACATTCTCTAATTTTGATCTCACTGAAAGCCAGTTGACCGCATAGCAAGGCGATTATGCATTATCCAATAT…
311	1506	69	1506_69	27	40.697	0.2063	0.0335	0.3894	0.4819	0.184	0.4	0.609	none	TGCAGGTGAAGAAGCCGGATGTGGAGGTCCTGGTCTGGCATGGTTACACATGGTCTGCGGTTGTGAGGCCGGTTGGACGCACTGCCAAATTCTCTAAAACTACCGTTTTATGGCTTATGGTAGAGAAATTAACATTCAAT	TGCAGGTGAAGAAGCCGGATGTGGAGGTCCTGGTCTGGCATGGTTACACATGGTCTGCGGTTGTGAGGCCGGTTGGACGCACTGCCAAATTCTCTAAAACTACCGTTTTATGGCTTATGGTAGAGAAATTAACATTCAATTATCTGGCAACAGCTCTTGTGGACATTCCTGCTGTCAGCATGCCAATTGCATGCTCCCTCAAAACTTGAAACATCTGTGGCATTTTGTTGTGTGACAAAACGGCACATTTTAGATTGGCCTTTTATTGTCCCCAGCACAAGGTGCACCTGTGTAATGATCATGCTGTTTAATCAGCTTCTTGATAAGCCACACCTGTCAGGTGGATGGATTGTCTTGGCAAATTAAGAAATGCTCACTAACAGGGATGAAAACAAATTT…
312	1510	133	1510_133	24	33.464	0.011	-0.0841	0.4502	0.4417	0.356	0.225	0.396	none	TGCAGGCTGACACGGTCGTCAGATGAACAGTGTTTCCTCCGACACATTGTTGCGGCTGGCTTCCGGGTTAAGCGGGCAGGTGTTAAGAAGCGCAGTTTGGCGGTTCATGTTTCGGAGGATGCATGACTCGACCTTCGCCT	TGCAGGCTGACACGGTCGTCAGATGAACAGTGTTTCCTCCGACACATTGTTGCGGCTGGCTTCCGGGTTAAGCGGGCAGGTGTTAAGAAGCGCAGTTTGGCGGTTCATGTTTCGGAGGATGCATGACTCGACTTTCGCCTCCTGAGCCCGTTGGGGAGTTGCAGCGATGAGACAAGATTGGAAAAAGTAGGTAAAAAAATGTTTTCGCCATTAACACTGAATTTTTCAGGTTAGAGTTAAGTTTAGGCATTAACTCAAAATCCTTAAGGTTAGGCATTAACTACAAATGGTTAAAGTAAGGTTTAAGGCTTGGGATAGGCTTAAAACTAAAATATCAAAAACAGCTTTCTATCGCTAGATTCGAATATGCAACATCTGGTATCAGAGGCAGATGCTTAT…
313	1511	56	1511_56	11	50.858	0.0059	0.1826	0.3017	0.4149	0.259	0.389	0.219	none	TGCAGGGAGGCCTCTGATTGGATCATGCGGTTGTGACATAGGGGGAGATCAACATTTAGGCATCCGGTCTCTGAGAGTTAGCTACGACAGTACAGGGCGTTTTCTTCCCCCCTCCTGAGTATCAATGTGTTCATCCCTTG	TGCAGGGAGGCCTCTGATTGGATCATGCGGTTGTGACATAGGGGGAGATCAACATTTAGGCATCCGGTCTCTGAGAGTTAGCTACGACAGTACAGGGCGTTTTCTTCCCCCCTCCTGAGTATCAATGTGTTCATCCCTTGTATCAGACGTTGCTTGTTTTACTACAATGATCCCTGTGGTACAGCTTGTAATAAAGGACAATGTGTAAAATAGAAAATGGATTTAGTATGTTCTCAACTGTCCCCATGTTTTGGGTATACGTTTGCTCTAAATGGACATAAGTACAAACCAAGCACATCTATTACATAATTGTTAAGATATTTCAATAGATTGTTGAGATTCTTTGTGCAAAGTGATATGATGCTGATATGAGTTCTCCAGTACACCCACACTTCTGTT…
314	1518	79	1518_79	NA	NA	-0.0028	-0.0203	0.0418	0.0412	0.038	0.025	0	none	TGCAGGACACCAAATAAAGGACAGGCAGTGCATCTTACCAGTCTATCTATACTCATTCATCACTCTATCTCTACCTCCCGGAAGAGCAAATTCCCTGTCTTTCTGTTTCTACCCCTCCATCCCTTTCTCGCTATCTCACA	TGCAGGACACCAAATAAAGGACAGGCAGTGCATCTTACCAGTCTATCTATACTCATTCATCACTCTATCTCTACCTCCCGGAAGAGCAAATTCCCTGTCTTTCTGTTTCTACCCCTCCATCCCTTTCTCGCTATCTCACAGAAGAGCAAATACACTGTCTGTGCTGAGAGGGCCGCATTCATCCCTCCTCCCTTCTCTCCTGCTGTCCTCCTCCTTCGCTCCCTCTTTCCCTCACAGGGTTTTGTTCTCCCAGCGGCCTGAGGATCCACTCTGGTTTTGATCATTCTCAGACACAGCAAGCCAACTCCTCTCCTTCGCTCTGCTCCCTCCCTCGCTCCCTCCGCTCCCAAGCCCAAAGGAGAAAAAGCTAGGCCTTTCATTCTCTCTCCTTCTCTGATG…
315	1532	95	1532_95	NA	NA	0.0128	0.2458	0.1421	0.1857	0.045	0.143	0.119	none	TGCAGGGATGTAGCTCAGTTGATAGAGCATGGCGTTTGCAACGCCAGGGTTGTGGGTTTGATTCCCACAGGGGGTATGAAAAAAATAAAAAAAATAAAAAAATAAAATGTATGCATTAACTGTAAGTCGCTCTGGATAAG	TGCAGGGATGTAGCTCAGTTGATAGAGCATGGCGTTTGCAACGCCAGGGTTGTGGGTTTGATTCCCACAGGGGGTATGAAAAAAATAAAAAAAATAAAAAAATAAAATGTATGCATTAACTGTAAGTCGCTCTGGATAAGAGCATCTGCTAAATGACTTAAATGTAAATGTAATAAACCCAATAATAAAACCTATGGAATTAAACCAGACTTTTAAAAAACATGTATGGTTCTACAAAAAACCTTTGAGATTGAGAAAGGTGCTTTATATAACTATTCTCCATAAAGGTTATATAAAGAACCATTAAAAAAAGGGTTCTACCCCAAAAAGGGTTGTAACCATAGCAGAACCCTTTTTTTGGTGATTTATAGAACCTTTTTGTAATGGTTCTTTATAGAA…
316	1536	52	1536_52	NA	NA	0.0487	-0.0847	0.5243	0.4787	0.264	0.472	0.435	none	TGCAGGAGCAGGTCCAGTAGGTCACTGGAGGTGGACTCTACATCCTGGTTGGAATCATTGGCCTGAAAAGAGGAAGGAGGGAGAGAAAGGTTCGATTTGAGTAATGCCTTAGCTGCAAGCATTGAGTTGCCACTATAATG	TGCAGGAGCAGGTCCAGTAGGTCACTGGAGGTGGACTCTACATCCTGGTTGGAATCATTGGCCTGAAAAGAGGAAGGAGGGAGAGAAAGGTTCGATTTGAGTAATGCCTTAGCTGCAAGCATTGAGTTGCCACTATAATGGAGCAAAAAGTACATTAAGTGAAATATTTTTAACTCACATTCTCATTGGAGTTATCTGCCGATCTCTCATGACTCGCTTGTGCGGGTGGCGTGGCCTGTTGCGCAGCAGCAGCCAGCGCCGTGGCGACCTCCAGCCGGTTGCTGGGCAACTCCTCCACCAGCTGCAGCAGGTTGAGGGGGGAAGAGCAGCGAGAGTGGAATAGGGGCGACTCTGGGCCCTCACGTTCAGCCGGTACTTGACTACACGACTGGGGGGTGC…
317	1543	23	1543_23	NA	NA	0.008	0.6629	0.0175	0.0437	0	0.026	0.04	none	TGCAGGCCTCCCACCGACTGCCCTACCGGGAGAGGGACAGGAGCTGTGTGGCCCCCTCCACCTCAGAGAAGGACTGCCTGGGCTCCATAAACTATGAGGAGTATCTGGCTCAGCAGCAGCTTCTCCTCACTCAAGGGGGC	TGCAGGCCTCCCACCGACTGCCCTACCGGGAGAGGGACAGGAGCTGTGTGGCCCCCTCCACCTCAGAGAAGGACTGCCTGGGCTCCATAAACTATGAGGAGTATCTGGCTCAGCAGCAGCTTCTCCTCACTCAAGGGGGCTCTGCCCTCCCCCCAAAAATCTACACTGACATCCACACACACACCCACGTGGACGGGAAGGTGCACCAGCACATTCACTTTCAGTGTTAGATATGTCCCCCTCTTTCGCCTCTGAAGGATTGCATCGTACAGCAAGGGTTGAGCTGTGGACTGAACCTCAGAGAACAGCTCTCTGGTTACACACATCTGGGGCTGCTCTTTTAACTGTCACCTTGCCTGTGCTGGATCTTGATCTAACTGGACAATACTGGGGCTTTAT…
318	1544	137	1544_137	20	47.319	0.0015	0.2482	0.3659	0.4776	0.32	0.361	0.472	none	TGCAGGCGCCCGGCCCGCCACAAAGAGTCGCTAGAGCATGATGAGCCACGTAAAGCCCCCCCCGGCCAAACCATCCCCTAACCCGGATGAAGCTGGGCCAATTGTGCGCCGCCCTATGGGACTCCCGATCACGGCCGGTT	TGCAGGCGCCCGGCCCGCCACAAAGAGTCGCTAGAGCATGATGAGCCACGTAAAGCCCCCCCCGGCCAAACCATCCCCTAACCCGGATGAAGCTGGGCCAATTGTGCGCCGCCCTATGGGACTCCCGATCACGGCCGGTTGTGATACAGCCCAGGGCTGCGATGCAGTGCCTTAGACCGCTGCACCACTCGGGAGGCCCTCTATTTTGCTTTCTTATGACATTTTGTTTAGTCTTTGGTCATGATAGAAAAGCTGTTTTGTCTAAGCACTTTTATTGATCCCTATGTTTGTGTCTCAGATTGATGACCTGTCGAGAGAGGTGGGGAAGTTAAAGGATGCCTTAAACAGCCTATCCCAGCTGTCCTACAGCGCAGGCTCAGCCAAGAGACAGCAGACCCT…
319	1557	115	1557_115	NA	NA	0.0076	-0.0667	0.0935	0.0898	0.086	0.028	0.026	none	TGCAGGATCGGGTCATATGTGGGAACTCCTTCAAGACTGTTGGAAAAGCATTCCAGGTGAAGCTGGTTGAGAGAATGACAAGAGTATGCAAAGCTGTCATCAACGCAAAGAGTAGCTATTTGAAGAATCTCAAATATATA	TGCAGGATCGGGTCATATGTGGGAACTCCTTCAAGACTGTTGGAAAAGCATTCCAGGTGAAGCTGGTTGAGAGAATGACAAGAGTATGCAAAGCTGTCATCAACGCAAAGAGTAGCTATTTGAAGAATCTCAAATATATAATATATTTTGATTTCTTTAACACTTTTTTGGTTACTACATGATTCCATAAGTGTTATTTCATAGTTTTGATGCCTTCACTATTATTCTACAATGTAGAAAATAGTAAAAATAAAGAAAAACCCTTGAATGAGTAGGTGTTCTAAAACTTTTGACCGGTAGTGTATATGATGACCTTCATTACCCAATATCCCTGTTGAAGTTGGAGTACTTCGAAATCCCTCTATTTGATGTGTTCATTGATGATATTGATTATTGATT…
320	1568	56	1568_56	13	51.206	-0.0031	0.0683	0.1184	0.1226	0.902	0.944	0.958	none	TGCAGGCGTCTGAGGGGCAGCCTGGGGAGACCCCTTGAGAAGTGACCACCCTCAGACCCTCAGACCCCACGGAGGGCTGCTTGGTAATGGGCATGGGCCGCCCGTTCAGCCTCAGGTCTCGCAGACACCCTGGAGGAAAA	TGCAGGCGTCTGAGGGGCAGCCTGGGGAGACCCCTTGAGAAGTGACCACCCTCAGACCCTCAGACCCCACGGAGGGCTGCTTGGTAATGGGCATGGGCCGCCCGTTCAGCCTCAGGTCTCGCAGACACCCTGGAGGAAAA
321	1570	136	1570_136	6	12.927	0.1511	0.1892	0.342	0.4641	0.836	0.538	0.55	none	TGCAGGGACATGTGGTCCATGAAGAGGTGGGTGAGTTTGTTCATGGAGACAGTCTCCTCGCCCAGGAAGGTCATGGGGTTGAAGCTGAGGTCCAGACGGGTCACCTCTGGGAGTCTGGAGAGAGGGAACAGAGAGAGCAA	TGCAGGGACATGTGGTCCATGAAGAGGTGGGTGAGTTTGTTCATGGAGACAGTCTCCTCGCCCAGGAAGGTCATGGGGTTGAAGCTGAGGTCCAGACGGGTCACCTCTGGGAGTCTGGAGAGAGGGAACAGAGAGAGCAAGAGCAGACAGACAGACAGACGAGAGAGAGAGAGAGAAAGAGAGGACACAGAGAGAGGAGAGGGAGAGAGACGTGAATGGTTAGTAGAATAGGCCTTTATGGTGCCTGGAAAAAGGGTGGTGTATGTCAGGGAAGCGATAACACAACCATCATACCTGGTCATGGTCTCAGTAGGGAAGAACTGCAGCTCGTTGTGGTCGAGGCTGAGGCGCGTGAGGGTGAAGAGGCCTGCGAAGGCCTCAGTGGCCATGTAGTTAAGG…
322	1571	11	1571_11	NA	NA	0.0408	-0.0882	0.168	0.1549	0.03	0.147	0.075	none	TGCAGGACAGCTCTCTTCCCGTCACTAAGCCTCCAGTTAGGGAGAGGTCACCCTTCAGTCACAGTTATGATGTCAGTACCTTCAAATGTGTAGAGACAGTTTCAAGAGTGGAAGGGACACCTGCTAGATAGGACCTGGAC	TGCAGGACAGCTCTCTTCCCGTCACTAAGCCTCCAGTTAGGGAGAGGTCACCCTTCAGTCACAGTTATGATGTCAGTACCTTCAAATGTGTAGAGACAGTTTCAAGAGTGGAAGGGACACCTGCTAGATAGGACCTGGACATCCATTTGCTCTAACTGAATATAATAGAACATAGCTGAATATAATACAATAGAATGTAATAGAAATATAATAAAATAGAACAATTGTTACCGGAAATGACCAAACAGACACAGACCGTTAATGGACATTAAAGATGACGCTCTACATACATACTATACAGTGGGCTGTTGATCTCGTGTCACACAGAGGGACGTGCAGTACTCATTTCAAATGAAACAACGTGGTTGTGGCCCTGACCACGTTCCACCGCTAGAGGTT…
323	1573	136	1573_136	17	55.579	-0.009	-0.0116	0.0367	0.0363	0.027	0	0.028	none	TGCAGGTAACCATGACATCCACCATACTGAGAGTTCCTCAAATGTATTTGATGCTGTATGAAGGCATTGTGCAAAGGACATTTGTCACGTAGAAAGATGATGACCAGCTGCTGTCTATTGGTTAGAAAGATTGTTCTATA	TGCAGGTAACCATGACATCCACCATACTGAGAGTTCCTCAAATGTATTTGATGCTGTATGAAGGCATTGTGCAAAGGACATTTGTCACGTAGAAAGATGATGACCAGCTGCTGTCTATTGGTTAGAAAGATTGTTCTATACTGAATGTATGTGATAGTCATTCCTAAAGAATATGAGCAGTGTAGGTAAGGGAATAAGTGAAAACCTAGAGGAGGATAGCTCTCCACGAGGTGGGTTGGGCATAAAATGACAGCAAGCTGTTCAATACTGAGCCATGCTGACTGACAAGTGGTGTGTATTGGTACAGGGCAATTATACGGTAAGAGTGATTCTGACATACACTTTAAAATGTACGTCAAACAAACCAATGATTGCAAATTGTTAAAAGTAGTCCTTGTA…
324	1575	25	1575_25	NA	NA	0.305	0.1067	0.3329	0.4934	0.8	0.654	0.265	none	TGCAGGGTGCTGGTGCCCTCTTCTGTGTTCTCTGTGATGTTAGCCTCCAGGAACGACACCCCAAACTCCCTATCATTCACCATCCCTATCAGACTCCCCCTGGCCTTACGAGGGGCCTCCCCTTCAGTCAACAAACATAG	TGCAGGGTGCTGGTGCCCTCTTCTGTGTTCTCTGTGATGTTAGCCTCCAGGAACGACACCCCAAACTCCCTATCATTCACCATCCCTATCAGACTCCCCCTGGCCTTACGAGGGGCCTCCCCTTCAGTCAACAAACATAGAGAAAAAGAGAGAGAGAGAGCGAGGAATAAGTATTACGTTACACATTATTTAAGAGTAGCTGTAGTACTACACTTTCTATGTACACACATCATTCCATTGTTAAATTCAGCTGCATCCGTTTGGAGTGACAAGAGAACAGTTCAATCAGCCGTACCTGGACAGAGTCCAGTCTGACATCTCCTGGAGTCCATACTGGGATCGTCACATGATCGCCCCCCATTGACCGGCTCTGGATTGTTGCATAACCTGATTCGCTCC…
325	1576	16	1576_16	34	25.612	-0.0027	-0.2136	0.5064	0.4128	0.683	0.786	0.667	none	TGCAGGTAGAAAATATCCTGATAAAAATAAATATCCTATAAACCACATTGGCTATGCATGGGCTGTCTGCACCGAACTTGAAAAATTGTATCAACTTGGGTCTGGCCTAAAGCTCTTCTAGCAAACTTGCAACATTGTAT	TGCAGGTAGAAAATATCCTGATAAAAATAAATATCCTATAAACCACATTGGCTATGCATGGGCTGTCTGCACCGAACTTGAAAAATTGTATCAACTTGGGTCTGGCCTAAAGCTCTTCTAGCAAACTTGCAACATTGTATAAAATATTCTGGGCCCTCAGAGTTTCCCATGCCAGTGAGCTCCGGACAGACACAGCTGTAGGCTATTTGTGCAAGGGATAAGAGGTCATCAGGTATTTTATGACGTTTCCACTGGTTCAGAGCATGACATTTTTCCCTTTCACACTGAGTGGTTATTGAAAGGGAGAGAGCTGGAAAGATTTTTCAAATACATTGAGGAACTATTGTCATTCTCAAAGGATGTAAAAACATACTTTGTTTGCTTGCTGTTTGAGGTGAA…
326	1578	8	1578_8	NA	NA	0.0076	0.192	0.3124	0.3856	0.291	0.324	0.158	none	TGCAGGGCTCAAATGCAACCACTTGGGCAGCCTGGTCTCATAGGCTTGACGTAACATAGAAAATGTAAATCTGGGACACTCAAATTAGTATGATATGTTATGTTTGGTATGGTTACATAAGACAGATGGTTACTTAAGGC	TGCAGGGCTCAAATGCAACCACTTGGGCAGCCTGGTCTCATAGGCTTGACGTAACATAGAAAATGTAAATCTGGGACACTCAAATTAGTATGATATGTTATGTTTGGTATGGTTACATAAGACAGATGGTTACTTAAGGCAAAAATGAAAGGAGAGTGATTGGTTGGGGTGGATGAGTAGGTGTATAATGCGAATGTCTAAAAACCCAAAGGTTGTGAGTTCAAATCTCACCATGGACAACTTTAGCATTTTAGCTAATTAGCAACTTTTCAACTACTTACTACTTTTTAGCTACTTTGCAACTACTTAGCATGTTAGCTGAACCCTAACCTTAACCCTAACCCTTTTAGCTAACCTAATCTTAACCCTAACCCCTAACCCTGACCACTAACCCTTAGC…
327	1586	18	1586_18	NA	NA	-0.0145	-0.0292	0.0782	0.0756	0.045	0.025	0.048	none	TGCAGGTGAGTGGGACAGACAGGGTTGAGAGGCCCCAGAGTGGAGGGAGGGAGGGAGGCAGGCTCTCACCTGTCGAGGGTGGGCTCTGCTATATGTCAGTGTGTGTGATTAGACCCATAGAGTCCATAAAAGTAAAACTC	TGCAGGTGAGTGGGACAGACAGGGTTGAGAGGCCCCAGAGTGGAGGGAGGGAGGGAGGCAGGCTCTCACCTGTCGAGGGTGGGCTCTGCTATATGTCAGTGTGTGTGATTAGACCCATAGAGTCCATAAAAGTAAAACTCTTCTGAGTAAAGGGAGGGGTGTGTCTCTGTGTGATGGTATGCCTACAGTTTGTGTGTAAGTAACGGAGTGTGTTGTGTTGGCACATGTGGACAGGTACACTCTTAGAAAAAAGGTGCCATCTGGAACCTAAAAGAGTTCTTCACTTGTCCCCATACACTCTAAAAAAGTAGGGGTTCAACAAGGGTTCTTCTAAGATCCTCAAAGTTTCTCAAAGAATCTTAGGGTTCTTGGCTCTGAATAAGGCCCCCAAAATATTAT…
328	1592	27	1592_27	31	47.557	0.0036	0.1619	0.1135	0.1492	0.111	0.105	0.025	none	TGCAGGAGAAAGGAGAGAGAAGAGATGAAACAAAGACTGTATCAATATAATATCCTCTGCTCCAAAGCCTTGCCACCAAACTAGTACATTCCTTCACTACAATAGGTCCTACGATAAAAGTAAAACACACCCTCATCATG	TGCAGGAGAAAGGAGAGAGAAGAGATTAAACAAAGACTGTATCAATATAATATCCTCTGCTCCAAAGCCTTGCCACCAAACTAGTACATTCCTTCACTACAATAGGTCCTACGATAAAAGTAAAACACACCCTCATCATGCCACTGTAAACAACTCCCTTACCCAGGTTTCAGCGGGCTCACCTGTTGTTGTCTACATAGCGGATGAGCATTGGGTAGAAGGCGTAGAGGTCTCTGCAGAGCACAGCGAACTCATCCAGGATGAGCAGCTCAGCTTCCTGGGTATCTCCCTTACTGTCAGCCTTCAGTAGCTCCTCCTCCGTCACCACCTTCACTGTCTTCTTCTTCAGCTTCTCCAGCGTAGGCAGGAAGTGACTCTTCAACAGAACAGCCCTGGCCT…
329	1598	10	1598_10	NA	NA	0.0057	0.5576	0.0315	0.0937	0.982	0.912	0.96	none	TGCAGGAATTTTTTGTCTTGCTGCGGTTTTCTCTGTTGCTAATTAGCATTTCAAAATGTTCAGAGTAAATTGAGGCAAATATATTAATAAAACTCACCTTGTCCAAGAGAGAATAACACGGTTATCAAAACGTCACACCA	TGCAGGAATTTTTTGTCTTGCTGCGGTTTTCTCTGTTGCTAATTAGCATTTCAAAATGTTCAGAGTAAATTGAGGCAAATATATTAATAAAACTCACCTTGTCCAAGAGAGAATAACACGGTTATCAAAACGTCACACCAAGGTAAGCCTACACCAAACACATACTTAATTTGAAGTGCTTGTAAAATTCACTATGTGAAAAATGAATGGTGGAAAGACGATTGGAACCATTTCTGTGTTTGACCGCAAGGTTTTATGGGTATTATGATGTGTCCACTGTGGGGCTCTATAGAAAGCAATAGTAATGGCATATTTTTGTAGGCACTAACTCAGCCATGGCTTCTTGGCCAAAGCCTACGGGGAAAATAATGGAGTTTTTGGATAAACGCTGAAAATAAG…
330	1607	33	1607_33	22	4.727	0.0132	0.3117	0.0558	0.0657	0.026	0.075	0	none	TGCAGGATTCGGGATTGAAGCTGCTTTCTGCTGGACTGGAGAATCCACACTGTAAACTGGAGATACTGAGGTGAGAAATACATAGGTGGGCAAAGTAGAGATGGCTAAATGTACAGAAATATAATTTTCAATAATTAAAA	TGCAGGATTCGGGATTGAAGCTGCTTTCTGCTGGACTGGAGAATCCACACTGTAAACTGGAGATACTGAGGTGAGAAATACATAGGTGGGCAAAGTAGAGATGGCTAAATGTACAGAAATATAATTTTCAATAATTAAAAATACATTTAAATATATGTGTTATACATTTCAATTGAATTGTAAATATCAGGCTTTGAAGGCCCTGACGGTTTTGCCACTGGCCTAGCTGTGCTTACATAACTGTATTCAACCTCCAGCAGTCCTGTTGTAAAATCATGATGACCTCTCGCTGTAGGCTGTCATTCTGTGGTATCACAGAGGAAAGCTGTGCTTCTCTGGCTTCTGTTCTGAGTTCTAACCCCTCCCACCTGAGAGAGGTGGACCTGAGCTTCAATCACC…
331	1610	33	1610_33	NA	NA	0.0572	0.4759	0.0255	0.0633	0.009	0.088	0	none	TGCAGGCTGACCCCGGTCGCCAGTTGAACAGTGTTTCCAAAAAAATTAATAACGGAAAAGTGGTGCGTGCATATGTATTCACCCCCTTAATTACATTTACATTTTAGTCATTTAGCAGACGCTCTTATCCAGAGCGACTT	TGCAGGCTGACCCCGGTCGCCAGTTGAACAGTGTTTCCAAAAAAATTAATAACGGAAAAGTGGTGCGTGCATATGTATTCACCCCCTTAATTACATTTACATTTTAGTCATTTAGCAGACGCTCTTATCCAGAGCGACTT
332	1615	91	1615_91	NA	NA	-0.0006	0.0054	0.1918	0.1976	0.921	0.9	0.848	none	TGCAGGACGTGCGTCTCTACCATAGCAGGCTGAACCGTTCAGAGATCCACGAGCTCCACGCACAGCCCGCCAAGACGGACCTGAGGAACATCTCTGGCTACCTGCAGTACAGGCAGGGCGAGAGGCAGAAGGCCTTTGTG	TGCAGGACGTGCGTCTCTACCATAGCAGGCTGAACCGTTCAGAGATCCACGAGCTCCACGCACAGCCCGCCAAGACGGACCTGAGGAACATCTCTGGCTACCTGCAGTACAGGCAGGGCGAGAGGCAGAAGGCCTTTGTG
333	1622	66	1622_66	3	53.705	0.108	-0.1273	0.1674	0.1542	0.991	0.917	0.841	none	TGCAGGAGGGAGTCATTGCTTTGATGTTTGCAGAAAACAACAGGGTGTTGTCCAGGGTCATGCAAAGTTTATTTGCACTCTGGGAGGGGACACCGTGGAGTTGTCAACCATGATGGAGAGATCTTTGAGCGGGCAGGCCT	TGCAGGAGGGAGTCATTGCTTTGATGTTTGCAGAAAACAACAGGGTGTTGTCCAGGGTCATGCAAAGTTTATTTGCACTCTGGGAGGGGACACCGTGGAGTTGTCAACCATGATGGAGAGATCTTTGAGCGGGCAGGCCTTCCCCGGGAGCCTGAGAAGCTGGAAATATATACTCAGAAAATAGGAGAAACCACTCCCCCTCCATTACAGCCACTGATTACCAAAACAAATTGCCCTGACCCTTAATCCTGGTTGATGTGTCAACAATCATCTGCAAGTTAATAGCAGTCAGCAGTTCACACACCAAGTAGGCTACTGTGAAGACAGGCAGCACTTAAAGTAGATGGCCCTAGCTAGCAAAAAGAGAGTACTAGACAACAACAAAATTATACTTATCAC…
334	1623	42	1623_42	7	44.71	0.0144	-0.0195	0.0378	0.0374	0.009	0	0.048	none	TGCAGGCATGGAAAGAAAGGCCCGTATCCCGGGAGAGGAGGCCTATCCGAGGGGTGTGTGAATCAGACGGTCCAGGCAGAGCGGTTCACAGGGCTCCGCACAGGATGAGTTCACCGCATCATGGATCATCCTGTGACACT	TGCAGGCATGGAAAGAAAGGCCCGTATCCCGGGAGAGGAGGCCTATCCGAGGGGTGTGTGAATCAGACGGTCCAGGCAGAGCGGTTCACAGGGCTCCGCACAGGATGAGTTCACCGCATCATGGATCATCCTGTGACACTCCAGCCCAATGGCACCAATATTGTACCACTGAAGACCCATACTGCACACACACATCCTGTGTAACTCAAGCCCATGGCACCAATATTCCTATCAGGGGCATCATGCATCCCAAAAATCTGAGGGGGCACAAAGTACGTGAGGATTGCTGGGGGGTGGTTGGAGAGTTTTGCATTTTTGAAACACCTGAAACAGCTTTATCTTGCAGTCTATAGCCATAGTCGTTATGCTTAATTCTATGTCCAAAAATATGTATTTTTT…
335	1625	39	1625_39	NA	NA	-0.015	-0.0277	0.0863	0.083	0.035	0.053	0.042	none	TGCAGGGCCTCCATGAAGGCCTTGGTGCCAGACTTTGCGATGGTACCCAGGTTGTTGATGAGGTCAGCTTTGGTCATACCAATTCCAGTGTCGATTAGGGTCAGGGTGCGCTCCTCCACATTGGGGATGACGTCAATCTT	TGCAGGGCCTCCATGAAGGCCTTGGTGCCAGACTTTGCGATGGTACCCAGGTTGTTGATGAGGTCAGCTTTGGTCATACCAATTCCAGTGTCGATTAGGGTCAGGGTGCGCTCCTCCACATTGGGGATGACGTCAATCTTCAGTTCCTTGCCGTTGTCCAGCTTGGTGGGGTCTGTCAGACTTTCGTATCGGATTTTGTCTAAAGCCTGAAAGACATTGAACAAAGTAATCGTCAAAATATTATTGAGTCCAAAGAGGGGTGTTTTATTACATATCCAACATGGGGCAAAATCCACAACCCTCCCACTTACATCAGAGGCGTTGGAAATCAACTCCCTGAGGAAGATCTCCTTGTTGGAATAAAAGGTGTTGATGATCAGGGACATGAGCTGAGCGATT…
336	1628	60	1628_60	NA	NA	0.0196	-0.0599	0.4932	0.4704	0.581	0.75	0.553	none	TGCAGGTTCATGCTCTACAACATCCGTAGAGTACGACCCTACCTCACACAGGAAGCGGCACAGGTCCTAATCCAGGCACTTGTCATCTCCTGTCTCCTGGACTACTGCAACTCGCTGTTGGCTGGGCTCCCTGCTTGTGC	TGCAGGTTCATGCTCTACAACATCCGTAGAGTACGACCCTACCTCACACAGGAAGCGGCACAGGTCCTAATCCAGGCACTTGTCATCTCCTGTCTCCTGGACTACTGCAACTCGCTGTTGGCTGGGCTCCCTGCTTGTGCCATCAAACCCCTGAAACGTATCCAGAACGCTGCAGGCCGCCTGGTTTTCAACCTTCTCAAGTTCTCTCATGTCACCCCACTCCTCTGCACACTCCCCTGGCTTCCAGTCAAAGCTCACATCCACTACAATAACATGGTGCTTACCTACGGAGCAGCAAGAGGAACTGCCCCTCCCTACCTTCAGGCTATGCTTAAACCCTACACCCCAACCCGAGCACTCCTTTCTGCCACCTCTGGTCTCTTGGCCCTCCCACCCCTA…
337	1637	92	1637_92	NA	NA	0.0699	-0.0616	0.0689	0.067	0.01	0.094	0	none	TGCAGGACTTGCTTTATGGAGTGTGGTGTCAATAAAGCAGAGCATCTCTTTATTACGGATGTCATACAAGCAAGCCAAACACCTGTGAGTCCAAATGTTCACTTCACATTTCCATATTATTCCATAGTATAAAACTCATG	TGCAGGACTTGCTTTATTGAGTGTGGTGTCAAGAAAGCAGAGCATCTCTTTATTACGGATGTCATACAAGCAAGCCAAACACCTGTGAGTCCAAATGTTCACTTCACATTTCCATATTATTCCATAGTATAAAACTCATGTCAACGTTTATGATCACTATGTTTGATGTACAGTTACAAGATGACATGGCATCATACCCTTGGTTGTTCTCAACAGAATGAGCCTATGTTTGTCTATTGTGAAGAAAATGTGTCGCGGCACACACACTTGAATGCACTTTAATGACTTATTTTTATGTACATCAAAATTATGATCTGTTTTCCCTGAATTGCATTGTGAAAGCCTAACACTGTAATGTAGTATTTTATAACTTAGCTAATCATGTTGGCAATAGAACAA…
338	1642	137	1642_137	NA	NA	-0.0233	0.5281	0.0422	0.1128	0.944	0.921	0.957	none	TGCAGGTGAAGAAGCCTGGGCTGGCGTGGCTAGACGTGGTCTGCGGTCGAGGCCGGTTGGATATACTTCCAAATTCTCTAAAACGACGTTGGAGGCGACTTATGGTAGAAAAATGTATATTGAATTCTCTGGCAACAGCT	TGCAGGTGAAGAAGCCTGGGCTGGCGTGGCTAGACGTGGTCTGCGGTCGAGGCCGGTTGGATATACTTCCAAATTCTCTAAAACGACGTTGGAGGCGACTTATGGTAGAAAAATGTATATTGAATTCTCTGGCAACAGCTCTGGTGGACATTCCTGCAGTCAGCATTCCAATTGCACGCTCCCTCAAAACTTGAGACATCTGTGGCATTGTGTTGTGTGACAAAACTGCACATTTTAGAGTGGCCTTTTATTGTCCCCAGCACAAGGAGCACCTGTGTAATGATCATGCTGTCAGGTGGATGGATTATCTTGGCAATAGAGAAATGCTCACTAACAGGGATATAAACAAATTTGTACATTTACATTACATTGTACACAAAATTGGAGAGAAAAAAGCAT…
339	1647	112	1647_112	36	24.11	0.1313	0.0965	0.3588	0.4523	0.5	0.393	0.125	none	TGCAGGAATTGTCTGAATTAAATTCTGAAGGACTTTCTGCAGGAATTATGTGTAGCGACATTTTTGTCAGGGTTCCCATGAAACTGATTGAGATCAAATGATTGGCATGCAGACACAGTTTGGACTTTTCACTGGTAAAA	TGCAGGAATTGTCTGAATTAAATTCTGAAGGACTTTCTGCAGGAATTATGTGTAGCGACATTTTTGTCAGGGTTCCCATGAAACTGATTGAGATCAAATGATTGGCATGCAGACACAGTTTGGACTTTTCACTGGTAAAACATGAAGAATTATCATTCACGATTGACAGTAATGATGCCATGGACTATTTTGAAATTAGGTACAGTGAGGGGAAAAAAGTATTTGATCCCCTGCTGATTTTGTACGTTTGCCCACTGACAAAGACATGATCAGTCTATAATTTTAATGGTAGGTTTATTTGAACAGTGAGAGACAGAATAACAACAATAAAATCCAGAAAAACGCATGTCAAAAATGTTATAAATTTATTTGCATTTTAATGAGGGAAATAAGTATTTG…
340	1648	58	1648_58	NA	NA	-0.0024	-0.0188	0.0371	0.0367	0.036	0	0.02	none	TGCAGGGAGTGGGGTCACGGCCAGGGTCACCATTGTACAACGCCCCTGGAGTAATTAGGGTTAAGTGCCTTGCTCAAGGGCACAGCGACAGATTTTTCACCTTGTCGGCTCCGGTGTTCCCAGCGACCTTTCGGTTACTG	TGCAGGGAGTGGGGTCACGGCCAGGGTCACCATTGTACAACGCCCCTGGAGTAATTAGGGTTAAGTGCCTTGCTCAAGGGCACAGCGACAGATTTTTCACCTTGTCGGCTCCGGTGTTCCCAGCGACCTTTCGGTTACTGGCCACACGCTTTAACCTCGAATCTACCAACCTCCCTAAAATGCTCTCACAACGAGAGATGTTTTGGATTGATAGATCCATAAAAAACAATGGCTTTGGCACAACTCTTTATGTTATGATGAAGGCATAACTACCGAAACGTTAGCCTGCCTGGCTGCAAATAAAAAGGTGAAGTCTTTTTGTCTTTTTAAAAAACATTTTGGAGTGCCGCCGTTTCACAATGTTCTTGAACTTGGGATTTCATTTGAAGGTGCCAATTG…
341	1653	22	1653_22	12	22.785	-0.0208	0.1488	0.2758	0.3469	0.777	0.775	0.786	none	TGCAGGCAGCCTTTGGACTTTACACCATGTATAATTTGTGAACTACAGACCCTCCCAGAGAAAGTGAGAGGCAGGCCAGTTATAGGGCGCCCTGCTGTGAGTGCTGAGTGAGCGCATCTTGAGCACTGATTAGCCAACCA	TGCAGGCAGCCTTTGGACTTTACACCATGTATAATTTGTGAACTACAGACCCTCCCAGAGAAAGTGAGAGGCAGGCCAGTTATAGGGCGCCCTGCTGTGAGTGCTGAGTGAGCGCATCTTGAGCACTGATTAGCCAACCACTGCTTTGCGCCCTATGTTCAGCAGCCAAGTCAGCACTTCAGAAGACAAACAGGGCTTTCTGCAAGGCCTCCGAACACCCCAACAAGCATCTGGAGTTGACTCACTTGTGGTTGAAATCTATAACTGGAAAGGAATTGTTGCTATGGTCTCTCAACAAATGATTTTAAGAAAGTATATCAGACTGATTGTGTGTAATATTTTGCTATATGTTATTGTCCATTCCTGTTTTGGTTTTTGAGAGATTCCGGTCTTTTGACT…
342	1678	15	1678_15	NA	NA	0.1016	0.3066	0.1803	0.2493	0.709	0.925	0.932	none	TGCAGGCGCCCGGCACGCCACAAGGAGTCACTAGAGCGCGATGAGCCAAGTAAAGCCCCCACGACCAAACCTTCCCCTAACGTGCCTTAGACCCCTGCACCACTCGGGAGGCGAAGGATAATACTTTAAATTTCCCCTCT	TGCAGGCGCCCGGCACGCCACAAGGAGTCACTAGAGCGCGATGAGCCAAGTAAAGCCCCCACGACCAAACCTTCCCCTAACGTGCCTTAGACCCCTGCACCACTCGGGAGGCGAAGGATAATACTTTAAATTTCCCCTCTTGACCCAAGAGGGGGGGGGTTCATGCAGGAACCAATGGGATGCTGGGGGGGAACCCGAATTGTGAGCTGCAGTTGCACAAAATTGTCCTGATTCTATAACCCTCATAGCTATCCTCCAATCACAACAATTAACCAAATATTGGAACTAAGTTTTTCTCCACAAAACACGTTGATATCCGGTTGCTAAGTAAGTTCAGCCAGACAAAACCAGTCTGTCAAAAGTTGCTAGCTCACGTCTAAATGCTCAAATTAAATATAC…
343	1682	106	1682_106	NA	NA	0.0189	-0.0707	0.1142	0.1084	0.934	0.895	1	none	TGCAGGATGGTCTGAGACCAGCGTCCAGGACAGCTGATGAAACTGAGGAGTATTTGTGTCTGTAATGAAGCCCTTTTGTGGGAAAGAAACTCATTCTGATTGGCTGGGCCTGGCTCCCAAATGGGTGGACCTATGCCCTC	TGCAGGATGGTCTGAGACCAGCGTCCAGGACAGCTGATGAAACTGAGGAGTATTTGTGTCTGTAATGAAGCCCTTTTGTGGGAAAGAAACTCATTCTGATTGGCTGGGCCTGGCTCCCAAATGGGTGGACCTATGCCCTCCCAGACCCACCCATGGCTGCACACCTGCCCAGCCATCTGAAATCCATAGATTACGGCCGCATTAATATATTTCAATTGACTGATTTCCTTATATGAACGATAACTCGGTATAATCGTTGAAATTGACGCATGTTGCGTTTATATTTTTGTTCAGTATATACAGCTCTGGAAAAAAGTAAGAGACCACTGCAAAATTATCAGTTTCTCTGGTTTTACTATTTATAGGTATGTGTTTGGGTAAAAATAACATTTTTGTTTT…
344	1686	70	1686_70	NA	NA	0.0125	-0.0177	0.0348	0.0344	0.009	0	0.043	none	TGCAGGGAAATCAACATGTAACATTCCTCTGAAGCTATACAGTGAACTCAGACCACCTGTGTGTGTGTTGCTGCTGTACTGAACAGCTAAATAGATTTTCACGCTGCAATGCATTGTGGTCTTTCCTTAGAAGGCTCTTA	TGCAGGGAAATCAACATGTAACATTCCTCTGAAGCTATACAGTGAACTCAGACCACCTGTGTGTGTGTTGCTGCTGTACTGAACAGCTAAATAGATTTTCACGCTGCAATGCATTGTGGTCTTTCCTTAGAAGGCTCTTA
345	1690	73	1690_73	19	46.611	-0.0037	-0.0801	0.1689	0.1556	0.073	0.056	0.125	none	TGCAGGAAGTCCCCAGAGTGCTGTGCATAGAGGAGGGCCAATGTAACCTACTTGGAACAGAATGGACTCCTGTATCTCCTGTCTCTGTCAGCTGAGCAGAGAAAAAAGTCACCACCACATATTAGTGACAGTGGACCTGC	TGCAGGAAGTCCCCAGAGTGCTGTGCATAGAGGAGGGCCAATGTAACCTACTTGGAACAGAATGGACTCCTGTATCTCCTGTCTCTGTCAGCTGAGCAGAGAAAAAAGTCACCACCACATATTAGTGACAGTGGACCTGCATGGAAAGACGGATGGAGAGAGAGAAATGATTTGAGGTCATTTTCATTTATTGTAACTGCACAAAAACTGACAGAGTAAAAGTTATCAAATCTTTATTTGGTTCGGAGCTTGACCTCTCTTGGCTCCCCCTCCTCAATCACTGACCTCTTCCCCAGTGAGGGTCTTCCCTGTCTGTTCTCACCCTGCCTCTCCCCCCTCATCTGCCACCCAGTCATGCTGGTCTTCCAAGTCCTCCTCCTCTACTAAACCTCTCCTCGA…
346	1695	35	1695_35	NA	NA	-0.0155	0.0673	0.3061	0.3517	0.204	0.267	0.205	none	TGCAGGTGAATAAGCCGGATGTGGAGGTCCTGAGCTGGCGTGGTTACATGTGGTCTGCAGTTGTGAGGCCGGTTGGTGGTACTGGCAAATTCTTTAAAACGAAGTTGGAGGCGGCTTATGGTACAGAAATGAACATTCAA	TGCAGGTGAATAAGCCGGATGTGGAGGTCCTGAGCTGGCGTGGTTACATGTGGTCTGCAGTTGTGAGGCCGGTTGGTGGTACTGGCAAATTCTTTAAAACGAAGTTGGAGGCGGCTTATGGTACAGAAATGAACATTCAATTCTCTGGCAACTGCTCTGGTGGACATTCCTGCAGTCAGCATGCCAATTGCGTGCTCCCTCAAATCTGTGGCATTGTGTTGTGTGACAAAACTGTACATTTTAAAGTGGCCTTTTATTGTCCCCAGCACAAGGTGCACCTGTGTAATTATCATGCTATTTAATCAGCTTCTTGATATGCCACACCTGTCAGATGGATGGATTGTCTTGGCAAATTTGTGCAAAACATTTGCGAGAAATAAGCTTTTTGAGTGTATGGAA…
347	1702	117	1702_117	NA	NA	0.0182	0.2014	0.1674	0.2426	0.917	0.789	0.875	none	TGCAGGTCCAAATGTGCTCCTGAAATTCTTGCAATGCCCAGGATGCCCCCCTCCCCCAAAAAAGAGTATGGCCAATACATTACACCTCTTTGCTCACCCTGCAACCATCACACTGGATTCCTCAAATATAGTCCCTGAAC	TGCAGGTCCAAATGTGCTCCTGAAATTCTTGCAATGCCCAGGATGCCCCCCTCCCCCAAAAAAGAGTATGGCCAATACATTACACCTCTTTGCTCACCCTGCAACCATCACACTGGATTCCTCAAATATAGTCCCTGAACAACATACTGGCAGGAGGAAGAAAGATAAGCCTTCAAATTACCAACACGATAAACTAACCACCAACCCACTAACAAATACCAACAAATATAAAAAACCTTCTCTGGCAGCAATAGATTCTGAGGAACCAGAGAAAGGAACCGTGATATCTATCTGTTCATTATCACAGCACACACACACAGTAACAAGCGCTGTATCCAACCCAGCTCTAAAGTATTATCGGCTAACCCAGTAGAGACTGTGTGCTCTTGATCAGCTATA…
348	1707	38	1707_38	13	30.288	-0.0046	0.3815	0.3044	0.5048	0.566	0.5	0.435	none	TGCAGGCAATAGCATCCATCACATTGCTTCGAAAAAATATGTTGCTTATGTTTTGAAAGAGAGGAGAAAAAGAAAGGAGTGCAGGTAACACTATTGAGACACACCCCTAGCTTGTGAAACACCATGATATGATAATATAT	TGCAGGCAATAGCATCCATCACATTGCTTCGAAAAAATATGTTGCTTATGTTTTGAAAGAGAGGAGAAAAAGAAAGGAGTGCAGGTAACACTATTGAGACACACCCCTAGCTTGTGAAACACCATGATATGATAATATATGACAGTGATTAACTTCAGGGTGTTGACAGTGATGAAGCACATTGGCAGTGACTTATCCAAAGCTTCACTTTCTTAGTGTCTACACTGGCGGCACAGTAGCCTAAGACTGTTGTCTTTTCTCTGTGTTTCAGTACTAGTGTAAACTGCCCAGCTTTTGGCCTGGGCCCTCGCCCGTGAGTTATTCTCCCCCAGTGACTTGTTGAAGCGTTTAATGAAAGCAATGATGTGTTCCCAAACACTTAATTGGCAGTGGCACCCC…
349	1709	22	1709_22	4	60.336	-0.0218	0.3337	0.1285	0.2055	0.122	0.139	0.083	none	TGCAGGACAGGTACAGAATGACAACAACAACTGCCCGAGTTACACCAGGATCCCTCCATCAGTGCTCAGACTGTCCGCAATAGGTTGAGAGAGGCTGGACTGAGGGCTTGTAGGCCTGTTGTAAGGCAGGTCCTCACCAG	TGCAGGACAGGTACAGAATGACAACAACAACTGCCCGAGTTACACCAGGATCCCTCCATCAGTGCTCAGACTGTCCGCAATAGGTTGAGAGAGGCTGGACTGAGGGCTTGTAGGCCTGTTGTAAGGCAGGTCCTCACCAGACATCACCGGCAACAACGTTGCCTGTGGGCACAAACCCACCGTCGCTGGACCAGACAGGACTGGCAAAAAGTGCTCCTCACTGACGAGTCACGGTTTTGTTTCACCAGTGGTGATGGTCGGATTCGCGTTTATCGTTGAAGGAATGAGCGTTACACCAAGGCCTGTACTCTGGAGCGGGATCGATTTGGAGGTGGAGGGTCCGTCATGGTCTGGGGCAGTGTGTCACAGCATCATCGGACTGAGCTTGTTGTCATTGCA…
350	1710	101	1710_101	27	19.123	0.0408	0.0712	0.3432	0.4263	0.75	0.553	0.786	none	TGCAGGGAATCTGCAACATGCACATGCACCGAAAACTATAGCATTTCGTTGCCGATAATAAATCTATTTTATGGTCGCGAGCATAGAGAACTGGAGTCTTTTATCCCTTTGTATTTTGCTCGGTCTTACGGCGAGATGGG	TGCAGGGAATCTGCAACATGCACATGCACCGAAAACTATAGCATTTCGTTGCCGATAATAAATCTATTTTATGGTCGCGAGCATAGAGAACTGGAGTCTTTTATCCCTTTGTATTTTGCTCGGTCTTACGGCGAGATGGGCTGTATCCTTGAACTCTTATTCAGGTAGGAAGTGGACTAGCTAGCTGCAGTGCTCACTGACAGCTCTCAGTTTCAAACATAGCTAGCTAGCGTGCTATTGTAAACTTGTCAAATTGCTGATTTTGAGTGGTAAAAGGCAACCGGTATTATGGGGGCCAGTATAAAAAAATAAAAAAATAAAAAAATACACTGCTCAAAAAAATAAAGGGAACACTTAAACAACACATCCTAGATCTGAATGAATGAAATAATCTTATTA…
351	1712	12	1712_12	20	23.61	-0.0118	0.6609	0.0119	0.0618	0.964	0.941	1	none	TGCAGGCTGCAATGTTTTTTTTTGTTGGCTTTATAGGCAATTTTTACATAGTTGGCAATGGCAATAGAAGTTACTTTTTAGGTTTGTATCATTTTCATTTAGATTTGGATAGAATTTTGATGAACCAAATTACAATTATT	TGCAGGCTGCAATGTTTTTTTTTGTTGGCTTTATAGGCAATTTTTACATAGTTGGCAATGGCAATAGAAGTTACTTTTTAGGTTTGTATCATTTTCATTTAGATTTGGATAGAATTTTGATGAACCAAATTACAATTATTTTGAGATACGAAGACATTATTATTGTAACGTAGACGCTGGGAGTCGAGAAGCAGGTGCAGTTGGTAAGTTTAATATAACAAAGAACATGGAACGTCTTGTAGCGTCTTGACATGAAACACAGAAACAATACTGCCTGTGGAAAGAACCTAAGGGAGTGCCAGATAAAGGGGAGGTAATGAGTGAGGTAATGGAGTCCAGGTGTGCCTCATGATGAAGCGCAGGTATGCGTAATGATTGATGCCAGGTGCGAGTTATGAT…
352	1713	33	1713_33	NA	NA	0.0258	0.4097	0.0747	0.1803	0.053	0.176	0.067	none	TGCAGGGGGGAGGGTAGGAGAGCGAGCAGATCCCTATTAAGTCAAGCAGTCTCCATGGCAACTGGCTGGGGCTAGTTTTTTGGGTTACAGCTCCGTCATCAACAGCGTTTTCCCATACAGTAAAGCTCGTGCCCCTCCCA	TGCAGGGGGGAGGGTAGGAGAGCGAGCAGATCCCTATTAAGTCAAGCAGTCTCCATGGCAACTGGCTGGGGCTAGTTTTTTGGGTTACAGCTCCGTCATCAACAGCGTTTTCCCATACAGTAAAGCTCGTGCCCCTCCCACACTCCATCTCTTTTACTCTCCCTGTCGCGCTTTCTCTCTCTCGCTCTCGCTCTCCATCAAAGCTGTTTTATGAGATTATTTAATAAAGAATAAAATGTACGGTCATGTCAATGCATGAATCAAATCATGCTAGCTAACTAGATTGAACCAAAGACCCTAGCTGCATTTCATGAGAGAATAGACCACAAGGTGTGGTCAATGTCATCTGCTTCAGAATATACAGTGAGCTCCAAAAGTATTGGGACAGTGACAATTTTG…
353	1714	39	1714_39	NA	NA	0.0318	-0.0299	0.0477	0.0469	0.009	0.062	0	none	TGCAGGAGGACAGAGTATCCCTAGCTCAGAGGAGAGACGGCTTTAACAAGGTCTTGCAGAAGATGGGCGAAGAGTATGAACCACAGAGGGAACACTGGCATGAACCCCATGTTGAGGTACAGAGGGAACACTGGCATGAA	TGCAGGAGGACAGAGTATCCCTAGCTCAGAGGAGAGACGGCTTTAACAAGGTCTTGCAGAAGATGGGCGAAGAGTATGAACCACAGAGGGAACACTGGCATGAACCCCATGTTGAGGTACAGAGGGAACACTGGCATGAA
354	1715	42	1715_42	NA	NA	-0.0178	-0.0068	0.0491	0.0482	0.019	0.031	0.024	none	TGCAGGAAAATGCATATGTGGTCTCAATGTCTAATAATGACGGCAGGGCTAGTTCAAACTGCAGTAGGATGGTTCTCCTCACAGGTGAGTGAATCAGCTGAGCCCATGCTTGGTGAATAGCACTTGGTTGATCTCCGGGA	TGCAGGAAAATGCATATGTGGTCTCAATGTCTAATAATGACGGCAGGGCTAGTTCAAACTGCAGTAGGATGGTTCTCCTCACAGGTGAGTGAATCAGCTGAGCCCATGCTTGGTGAATAGCACTTGGTTGATCTCCGGGAGCAGGACACAGAAGAGGAGAGATTAATAGATAATGGGAGACAAAAGTGAGAGACCGGAATGAATCAAAGAAATCACCACAGCAAAGGATTGTAGTTTGAGCTAGAAATGAACATCCTGACAGTCTAAAAAATAACAACTAGGCTACCAGAATAAGGATAGAGGCAGGTTGCCAAGTACTTCAACTTCTCCATGTAGTTGAGCGCAGACTAGAGTTTTTAAAATGAACCTCTGACCTTCTTAAACCTTTACCGTGTACCT…
355	1730	33	1730_33	NA	NA	0.0166	-0.0496	0.06	0.0586	0.067	0	0.023	none	TGCAGGGTGAAGGTCATCTATGGGCTGGAGCCGGTGTTTGAGTCTGGGACCACCTGTTACATCAAGGTGAAGAGCCCCATCGCCTACTACGGAGCCAAGGAGGAGAGTAACCTGATCGAGAGGAACCTGGCAATCACCCA	TGCAGGGTGAAGGTCATCTATGGGCTGGAGCCGGTGTTTGAGTCTGGGACCACCTGTTACATCAAGGTGAAGAGCCCCATCGCCTACTACGGAGCCAAGGAGGAGAGTAACCTGATCGAGAGGAACCTGGCAATCACCCAACAGGTGAAAGGTTTTCATTATTTTACATAAAGTAAATGTTTAAAGGAAATCAATGTTTCTCGGTAGTAAAAAATATAAAAAGATTGGGCCATATTATTGATGTTATGAAAGGAATCGCAAAAACATTTAGTCAAAGCTCTGACCCCTAACCCAATTCAAGTTTTTCTGTCTGATCATAAATGTAATCTTCTTTCCAAAAGGAATGTAGAATTCAGAACCTGGCTCGTGAATACTGCAAGATCTTTGCTGCGGAATGTA…
356	1732	12	1732_12	31	18.593	0.0024	-0.2092	0.3425	0.2854	0.825	0.889	0.773	none	TGCAGGAGTTTAGTAGCTCCATTCCCAACAGTTAATGTGGAATACAATGCCATTCTGTCTATTCTACTTCTAGAAGCTATAGCAGCAACACCAATGCCAAAGATTGCAGCTGCTCTGTTATTAAAGCTAGATCTAGATAT	TGCAGGAGTTTAGTAGCTCCATTCCCAACAGTTAATGTGGAATACAATGCCATTCTGTCTATTCTACTTCTAGAAGCTATAGCAGCAACACCAATGCCAAAGATTGCAGCTGCTCTGTTATTAAAGCTAGATCTAGATATGTCACACATTTCTGTACACAACAATGCATTCTTCAGAGAGTGTTTATGATCATGTAATTGTTGTTGGATCAGTTCTGGCTGGGTTCCTAAACGTACGTTCCCTGGAGCCATTTGACCATGTGCGTTAGTTAATACATGCTGTTGGCTGTCCTAGAGAACGTGACCATAGAACAGAGCAGTTTCCTGCATGGTCAACTTTAGGGCTGTTGTCTTTATTAGATGGTTGGTTGAACACGCAACCACACTGGCATACTTCCAG…
357	1738	64	1738_64	NA	NA	0.0984	-0.0163	0.1955	0.2089	0.745	0.958	0.944	none	TGCAGGGATGTGGGTTTGTTTCCCACGGGGGGCCAGTATTAAAAAAGAAAAAGAACAAAAAATTACATGTATGCATTCACTAACTGTAAGTTGCTCTGGATAAGAGCGCCTGCTAAATGACTAAAATGTAATAACACTGT	TGCAGGGATGTGGGTTTGTTTCCCACGGGGGGCCAGTATTAAAAAAGAAAAAGAACAAAAAATTACATGTATGCATTCACTAACTGTAAGTTGCTCTGGATAAGAGCGCCTGCTAAATGACTAAAATGTAATAACACTGTATTCAGAATAAATAGTTAATTGCTTTGTCACATTTTTTGCAGTGTTGCAAACAGGAATGCCTGTTTTAGAATATTTTTTATTCTGTACAGGCTTACTTTTCACTCTGTGAATTAGGTTAGTTTTGTGGAGTAACTACAATGTTGTTGATCCATCCTCAGTTTTCTCCTATCACAGCCATTAAACTCTGTAACGGTTTTAAAATCACCATTGGCCTTATGGTAAATCCCTGAGCGGTTTCCTTCCTCTTCGGCAACTGAC…
358	1741	117	1741_117	NA	NA	-0.0066	-0.0129	0.0394	0.0388	0.028	0.031	0	none	TGCAGGTCCAGACCTGCATGTCTCTTCCGGTGTAATTTAATTTGCACTCCCATAATTCTCCTCCTCTCAGACGACCCTGTCTCAAGGGTTCTGTCTGTCTCAACATGCTGATCTCCTCTGATCTCTACTCTGCTCTGTCT	TGCAGGTCCAGACCTGCATGTCTCTTCCGGTGTAATTTAATTTGCACTCCCATAATTCTCCTCCTCTCAGACGACCCTGTCTCAAGGGTTCTGTCTGTCTCAACATGCTGATCTCCTCTGATCTCTACTCTGCTCTGTCT
359	1747	88	1747_88	NA	NA	0.0141	0.0518	0.3266	0.3419	0.3	0.206	0.143	none	TGCAGGGAGAAACGTTGTAGCGGGGCAGGGGAAAAAGAGGGAGGAGCATCAGGGCTAGTCACATTAGAAGGGCTGGGAGATGAGGAAGTGTTGGACGGGCAAGCAGGCATAGCTGAGTCATATAGGAATCCTGACTTAAT	TGCAGGGAGAAACGTTGTAGCGGGGCAGGGGAAAAAGAGGGAGGAGCATCAGGGCTAGTCACATTAGAAGGGCTGGGAGATGAGGAAGTGTTGGACGGGCAAGCAGGCATAGCTGAGTCATATAGGAATCCTGACTTAATGAAGTGGTGATTAAAGAGCTCAGCCATACGCTCCAAATCATCAACATTAAGAGACATGGGCAGGGCCTCCCAAGCAGTGTGTCAAGAAGAAGTGTGGCTTGGCAAGGTTGTGTTTCGGAGGACGCATGGCTCTCGACCTTCGCCTCTCCCGAGTCCATACCGGAGTTGCAGCGATGGGACAACGCTGTAACTACCAATTGGATATCACGCAATTGGGGAGAAAAAGGGGTAAAAAGGATGTGTCAATATATGTAAAAAT…
360	1750	71	1750_71	11	46.621	0.1096	0.1655	0.279	0.4282	0.547	0.647	0.889	none	TGCAGGAGCGAGTCACTGCTTTGATGTTTGCAGAGAATGACAGGGTGTTGTCTTGGGTCACGCCAAGGTTATTTGCACTCTGGGAGCAGGACACTGTGGAGTTGTCAACTGTGATGGATAGGTCTTCCCTGGGAGGAAGA	TGCAGGAGCGAGTCACTGCTTTGATGTTTGCAGAGAATGACAGGGTGTTGTCTTGGGTCACGCCAAGGTTCTTTGCACTCTGGGAGCAGGACACTGTGGAGTTGTCAACTGTGATGGATAGGTCTTCCCTGGGAGGAAGAGCAGCTCTGTCTTGTCGATGTTGGTCTTGAGATGGTGGGCCACATTCCATGCCTAGATATCTGCCAGGCACGCAGAGATGCATGTCGCCACCTTGGTGTCAGAAGAGGGGAAGGAGAAAAGTAGTTGAGTGTCATCCGCAATTATAGGAGAGACCATGTGAGGATATGACGGAGTTGAGTGACATGGTGTATAAAGAAAAGAGGAGAGAGCGTATGACCGAGCCCTGGGGAACACCAGTGACGTGAGAGTATGTGGTGC…
361	1757	107	1757_107	19	44.636	-0.0136	-0.1413	0.5386	0.4744	0.647	0.611	0.6	none	TGCAGGTCGGAGCTCAAGGCCAGCATGGAGTCGTAGACCTTACACTGCATCTGGCCCGTGCTCTGGACCACGCAGCTCATCCAGATACCCTCCCAGGAGGTCTGCGAGGTGACTATATTGCTGCCGATGAAGGCGGTGAC	TGCAGGTCGGAGCTCAAGGCCAGCATGGAGTCGTAGACCTTACACTGCATCTGGCCCGTGCTCTGGACCACGCAGCTCATCCAGATACCCTCCCAGGAGGTCTGCGCGGTGACTATATTGCTGCCTATGAAGGCGGTGACCCTCCACATTGGCATGGCACAAACAATGATGGTCCCAATCCAGCCTATGATCCCCAGGGCCGTGCCCAGCATCTGTAGCCCAGCCGACACCATCTTAGATCCGGTTGGCGTTGCTTTCTCTGTTTGTCTGTGGGTCTGAGTGAAACTGGACAGCCTTTTGTCTTCCTTTGTGTCTCCTGTCTTTCTGTGGGATGTAGAGGTTCTTTGTCTTCTCTCAGTGTAATCTGAATACAGTGGGTGGTTGTGTTTCTGTGTGTGC…
362	1758	63	1758_63	26	1.013	0.0221	0.2386	0.3854	0.4837	0.337	0.333	0.525	none	TGCAGGTTGTCTCGTGCTTGTTGGTAATCAGGCCTACTACTGTCTTGTCAAATCAAATCAAACGTTATGTGTCAGATGCACCGAATACAACAGGATTGGACCTTACTGTGAAATGACCTTAACCAACAACGCAGTTGAAG	TGCAGGTTGTCTCGTGCTTGTTGGTAATCAGGCCTACTACTGTCTTGTCAAATCAAATCAAATGTTATGTGTCAGATGCACCGAATACAACAGGATTGGACCTTACTGTGAAATGACCTTAACCAACAACGCAGTTGAAGAAAAATGAGAGTTAAGAAAATATTTACTAAAGAAACTAAAGTAAAAAAAATAAAAAAGTAACAATAAAATAACAATAACTAAGCTATATACAGGGGGTACCGGTACCGAGTCAATGTGCGGGGGTACAGGTTAGTTGAGGTAATTGAAGTAACATGTAGGTTGGGGTAAAGTGACTATGCATAGATAATAAACAGCGAGTAGCAGCAGTGTAAAAATAAAAGGGGGGGGGTTAAAGCAAATAGTCCGTAGCCATTTGGT…
363	1763	111	1763_111	NA	NA	-0.0055	0.1179	0.1061	0.134	0.054	0.111	0.05	none	TGCAGGCACCTGGCCTGCCACAAGGAGTCGCTAGAGCACAATAAAGCCCCCCCAGCCAAACCCGGACGACGCTGGGCCAATTGTGCACCGCCCTATGGGACTCCCGGTCACGGCCGGTTGTGACACAGACTGGGATCAAA	TGCAGGCACCTGGCCTGCCACAAGGAGTCGCTAGAGCACAATAAAGCCCCCCCAGCCAAACCCGGACGACGCTGGGCCAATTGTGCACCGCCCTATGGGACTCCCGGTCACGGCCGGTTGTGACACAGACTGGGATCAAACCCGGGTCTGTAGTGACGCCTCTAGTACGGCGATGCAGTGCCTTAGACCGCTGCGCCACTCGGGAGGCCTAGCATTATCACTTTTATACAATGGGTTACCAACATATTCAAATAATGATTGACATATTTTCATAAAAAACGCTATTTTGATGAATTTATTCATACTATTTCATCCTTCCACAAGATAGTCCCGACAGAAATCTAGGGTTGCTACCCAAGCCGGCTGGTCATTCGTTCTATCGATTCGGTTGCTATAGAC…
364	1767	71	1767_71	NA	NA	0.0059	-0.087	0.1905	0.1734	0.064	0.147	0.075	none	TGCAGGCTCTCTCTCTGTCCTGCCAGTCCATGTCCTCGTCTCATTGGCACGCCTTCTCCGTAACACACCGCGCTGTTGTCACCCCCGACCAGCATGGAAAGGTGCCCTCCTTATGTGACTGTAGGATGGTAGAATCCATC	TGCAGGCTCTCTCTCTGTCCTGCCAGTCCATGTCCTCGTCTCATTGGCACGCCTTCTCCGTAACACACCGCGCTGTTGTCACCCCCGACCAGCATGGAAAGGTGCCCTCCTTATGTGACTGTAGGATGGTAGAATCCATC
365	1768	108	1768_108	20	27.426	0.1641	0.1855	0.3203	0.4227	0.512	0.25	0.136	none	TGCAGGTTCATCCTGACATGACCCTCCAGCATGACAATGCCACCAGCCATACTGCTCGTTCTGTGCGTGATTTCCTGCAAGACAGGAATGTCAGTGTTCTGCCATGGCCAGCAAAAAGCCAGGATCTCAATCCCATAGAA	TGCAGGTTCATCCTGACATGACCCTCCAGCATGACAATGCCACCAGCCATACTGCTCGTTCTGTGCGTGATTTCCTGCAAGACAGGAATGTCAGTGTTCTGCCATGGCCAGCAAAAAGCCAGGATCTCAATCCCATAGAAATGTCTGGGAACTTGCAGGTGCCTTGGTGGAAGAGTGGGGTAACATCTCACAGCAAGAACTGGCAAATCTGGTGCAGTCCATGAGGAGGAGATGCACTGCAGTACTTAATGCAGCTGGTGGCCACACCAGATACTTACTTACTTTTGATTTTGACCCCGCCTTTGTTCAGGGACACATTATTCAATTTCTGTTAGTCACATGTCTGTGGAACTTGTTCAGTTTATGTCTCAGTTGTTTAATCTTGTTATGTTCATACAA…
366	1770	71	1770_71	1	86.557	0.077	-0.0332	0.4455	0.4815	0.453	0.632	0.727	none	TGCAGGTTGGCATCAACTACCAGCCACCCACAGTGGTGCCAGGTGGAGATCTGGCCAAGGTCCAGAGAGCTGTGTGCATGTTGAGCAACACCACGGCCATCGCTGAGGCCTGGGCTCGGCTCGACCACAAGTTTGACTTG	TGCAGGTTGGCATCAACTACCAGCCACCCACAGTGGTGCCAGGTGGAGATCTGGCCAAGGTCCAGAGAGCCGTGTGCATGTTGAGCAACACCACGGCCATCGCTGAGGCCTGGGCTCGGCTCGACCACAAGTTTGACTTGATGTACGCCAAGCGTGCCTTTGTGCACTGGTATGTGGGAGAGGGTATGGAGGAGGGGGAGTTCTCGGAGGCCAGAGAGGATCTGGCTGCCCTGGAGAAAGACTACGAAGAGGTGGGAGTAGATTCAGTGGAAGGGGAGGCTGAGGAAGGAGAAGCTGAGGAAGGAGAAGAGTACTGAAAACTGACCTACTGATTTAACAGATGTTTTACAGTTAATTGGCAATTTTAATAAAAGTTATGTGTTTTGGTCCATTCTCCTG…
367	1773	61	1773_61	27	30.997	-0.0071	-0.0335	0.0864	0.0831	0.036	0.025	0.068	none	TGCAGGATGGTGTTGGCTCCCAGCTCCTACAGGGTACAGTACAGGAGACCAGGTCTGACAGGATGTAGGCATACACACACCAGAGACATTTCAAGTTTTATTGTCACGTGCATAAGTACAGTGAAATGCCTTTCTTGCTA	TGCAGGATGGTGTTGGCTCCCAGCTCCTACAGGGTACAGTACAGGAGACCAGGTCTGACAGGATGTAGGCATACACACACCAGAGACATTTCAAGTTTTATTGTCACGTGCATAAGTACAGTGAAATGCCTTTCTTGCTAGCTCTTTCCCAAAAATGCAGTAGTCGATATCAGGTGGTGACGTGTGAGGAAGATACAGACACAGAGGGTGGAGAGCATTGACACACACACAAACTAAAGGAATGTGCTACCTGTGCTGGGTGAGAGGTGCTGTTAATGTGTTCGTAGAAGTGTCTCTCCGCCTCATCATAGCGAGGCTTATCAAACCAGATCTTCTCCTGGACAAAGTAGTCTACTGCTGAACTCATGGTGCTACACGGACAGAGAGAGGAGAGGATAA…
368	1775	16	1775_16	33	46.585	-0.0164	0.0533	0.3338	0.3463	0.221	0.25	0.19	none	TGCAGGATCAAACCCGGGTCTGTGGTGACTCCTCTAGATGCAGTGCCTTAGACCGCTGCGCCATTCGGGAGGCCACTAAAGGAAGTTTCTGATGAACTCCATGAACAGAGTCCAGGCTTTGTGGAATTCAGCTCTGACTA	TGCAGGATCAAACCCGGGTCTGTGGTGACTCCTCTAGATGCAGTGCCTTAGACCGCTGCGCCATTCGGGAGGCCACTAAAGGAAGTTTCTGATGAACTCCATGAACAGAGTCCAGGCTTTGTGGAATTCAGCTCTGACTAAATTGATTTGCCAAAAAATTATTCAATTGGCACATCTTATAGCAATGAGCAAACAATCAGTGGTTGTATTTGATTAACGTTTATTGAAAATAACGTATAGATTTAAATATTGACCTTGGGCGAATCGATGTAGTCGGAGCTAAATTCCACAAAACCTGGTCTCTGCTCAACTCCATGTAATTGACTTTAGTCAGCTACATCAACCTAACATCAACATAGGATAATTGACATGTTATCCTGAACCAGCTCTGCAAACGTT…
369	1781	68	1781_68	NA	NA	-0.0203	0.6682	0.0185	0.03	0.982	0.972	1	none	TGCAGGAGGACATCATTCATTTATAGGACCTGCTGGAGGACATAGTTAATTTATAGGACCTGCTGACAGATAAGATTCATTCATAGGACCTGCTGAAGGACGTAGTTCATTTATAGGACCTGCTGTCCGACTGAGTTCAT	TGCAGGAGGACATCATTCATTTATAGGACCTGCTGGAGGACATAGTTAATTTATAGGACCTGCTGACAGATAAGATTCATTCATAGGACCTGCTGAAGGACGTAGTTCATTTATAGGACCTGCTGTCCGACTGAGTTCAT
370	1789	131	1789_131	NA	NA	-0.0116	-0.0041	0.0398	0.0393	0.009	0.028	0.023	none	TGCAGGCGCCCGGCCCGCCACAAGGAGTGGCTAGAGCACGATGAGCCAAGTAAAGCCCCCCCGGCCAAACGCTCCCCTAACCCAGACGACGCTGGGCAAATTGTGCGCTGCCCTATGGGATTCTCGATCACAGCCGGTTG	TGCAGGCGCCCGGCCCGCCACAAGGAGTGGCTAGAGCACGATGAGCCAAGTAAAGCCCCCCCGGCCAAACGCTCCCCTAACCCAGACGACGCTGGGCAAATTGTGCGCTGCCCTATGGGATTCTCGATCACAGCCGGTTGTGATACAGCCTGGGATCAAACCCAGGTCTGTAGTGATGCCTCTAGCACTGCGATGCAGTCAGGAGGCCCCCCAATTTCAATATTTGATCAAATATATATATATATTTTTTTATACCTACCGGGGTCCTAAAGTTAAAATCAAATAGCTAAATGATCCATGTTATGACCATCTAAAACAATTCCATATGCTAGCTTAGCAGAATCATTTCTGTGATGTATATAAAGTGTAATATTGGGATGCAAACTCAAAATTGACCTT…
371	1792	122	1792_122	NA	NA	0.0167	0.0951	0.0873	0.113	0.107	0	0.071	none	TGCAGGCCAGCTCACGACGAACGTCCTCTCGTAGGCTACACCGGTAATGGTCGATGAGGGCCCTCTCATTCCACCCCGCATCCGCCGCTAGATCCGGAACTCCAGGGCGAACTCCTGTGCGCTCCTCTTCCCCTGTCGGA	TGCAGGCCAGCTCACGACGAACGTCCTCTCGTAGGCTACACCGGTAATGGTCGATGAGGGCCCTCTCATTCCACCCCGCATCCGCCGCTAGATCCGGAACTCCAGGGCGAACTCCTGTGCGCTCCTCTTCCCCTGTCGGAGGTGGAACAGACGCTCCCCCGCCGCCTTCCCCTCAGGTGGGTGATCGAAGACAGCCCTGAAGCGGCGGGAGAACTCCGCGTAGGTGATGGTAGCGGCGTCTATTCCCCTCCATTCGGCGTTGGCCCACTCCAACGCCTTGCCGGATAGACAGGAGATGAGGGCGGAGACGCTCTCGTATCCCGAGGGCGCAGGGTGTATGGTAGCCAGGTAGAGTTCCACCTGCAGCACTG
372	1794	135	1794_135	NA	NA	0.0307	0.3833	0.1887	0.3948	0.841	0.656	0.706	none	TGCAGGGGCGGCAACGCCATCCTGTCTGCTGAAGTGGGGGACCAACACACACACACGAACACACGTACACACACACACATACACTCACACACACACACACACGCACACGTTAAGCTAAACCATGATTAAATAAGTTAAGC	TGCAGGGGCGGCAACGCCATCCTGTCTGCTGAAGTGGGGGACCAACACACACACACGAACACACGTACACACACACACATACACTCACACACACACACACACGCACACGTTAAGCTAAACCATGATTAAATAAGTTAAGC
373	1795	30	1795_30	21	22.007	0.0198	0.222	0.2553	0.328	0.806	0.694	0.886	none	TGCAGGAAGGATACCACATGAGGGAAAATTATGTCTTCTCTGTAACGCACAGCGTTGAGATTGCCTGCAATGACAACAAGCTCAGTCCAATGATGCTGTGACACAACAGGCCTACAAGCCCTCAGTCCAGCTTCTCTCAG	TGCAGGAAGGATACCACATGAGGGAAAATGATGTCTTCTCTGTAACGCACAGCGTTGAGATTGCCTGCAATGACAACAAGCTCAGTCCAATGATGCTGTGACACAACAGGCCTACAAGCCCTCAGTCCAGCTTCTCTCAGCCTATTGCGAACAGTCTGAGCACTGATGGAGGGATTGTGCGTTCCTGGTGTAACTCGGTCAGTTATTGTTGCCATCCTGTACCTGTCCCACAGGTGTGATGTTCCGATGTACCGATCCTGTACAGGTGTTGTTACACGTGGTCTGCCACTGCGAGGACGATCAGCTGTCCGTCCTGTCTCCCTGTAGCGCTGTCTTAGGCGTCTCACAGTACGGACATTGCAATTTCTTGCCCTGGCCACATCTGCAGTCCTCATGCCT…
374	1799	21	1799_21	NA	NA	0.0471	-0.066	0.0867	0.0834	0.974	1	0.896	none	TGCAGGGTCTGCTGGTTGACACTGATGGCTGCTCTGACAGACAGGTAGTCTGTGTCTGTGGAGATGGGGATGCCTTGTCTCTTCCCTCCCCTTCTGTGCTCCCTGCAATCAACTCTCTGTGCACATTGGAGCCTTTGTGT	TGCAGGGTCTGCTGGTTGACACTGATGGCTGCTCTGACAGACAGGTAGTCTGTGTCTGTGGAGATGGGGATGCCTTGTCTCTTCCCTCCCCTTCTGTGCTCCCTGCAATCAACTCTCTGTGCACATTGGAGCCTTTGTGTAGTGAATATTTATTTAGATTGGATCCAAATTTCAAAAACGTTGTGAGTACTGGATACTCGGAATGGAAACACTTCTTAGAAAAATGCCCAAAAGTTACTTTGGGAAGTCCTCTTTCTTGAATCTTAGCGGTGCTGGATTCTAATAGGTTGTGGGAGTTGTTCTGGTTGTTCTGTTTATTACTCATTTCTTTGAGGTCGTTGGTTTCGGATGTAGCTGATGACTGAGGCTCTTTGGGCTCCACAGGGATATCCTTAACCT…
375	1804	79	1804_79	38	36.29	0.116	0.0786	0.4217	0.4998	0.275	0.5	0.595	none	TGCAGGTGAAGAAGCCGGATGTGGAAGACCTGGGCTGGTGTGGTTATACGTGGTCTGCGGTTGTGAGGCCGGTTGGACGTACTGCCAAATTCTCTAAAACGACGTTGGAGGTGGCTTATGGTAGAATAATGAACATTAAA	TGCAGGTGAAGAAGCCGGATGTGGAAGACCTGGGCTGGTGTGGTTATACGTGGTCTGCGGTTGTGAGGCCGGTTGGACGTACTGCCAAATTCTCTAAAACGACGTTGGAGGTGGCTTATGGTAGAATAATGAACATTAAATTCTCTGGCAACAGCTCTTGTGGATATTCCTGCAGTCAGCATGCCAATTGCATGCTACCTCAACATGAGACATCTGTGGCATTGTGTTGTGACAAAACTGCACATTTGAGTGGCCTTTTATTGTCCCCAGCACAAGGTGCACCTGTGTTATGATCTGTCACGGTTTCGGCTGAGGCTGCCTCTCTCCCTTGTTCGGGCAGGCTTCGGCGTTCGTCGTCTCCGGAATTCTAGCTGCCACCGATAGATGTTTCATGTTCGT…
376	1822	56	1822_56	NA	NA	-0.0118	-0.0428	0.1043	0.0996	0.052	0.029	0.075	none	TGCAGGACTTGCTTTTTGGAATGTGGTGTCAAAAAGCAGAGCATCTCTTTATTACGGACAGACCTCTCCCCATCTTTACAACAATTGAATCTTAATGTTTTGACCATGACAGTTTACAATCTAAGGTAACGCCATGTAAT	TGCAGGACTTGCTTTTTGGAATGTGGTGTCAAAAAGCAGAGCATCTCTTTATTACGGACAGACCTCTCCCCATCTTTACAACAATTGAATCTTAATGTTTTGACCATGACAGTTTACAATCTAAGGTAACGCCATGTAATTTAGTCTCCTCAACTTGTTCAACAGCCACACCATTCATTACCAGATTCAGCTGAGGTCTAAAACGTAGGGAATGATTTGTACCAAATACAATGCTCTTAGTTTTAGAGATGTTCAGGACCAGTTTATTACTGGCCACCCCCATTCCAAAACAGACTGCAACTCTTTGTTAAGGGTTTCAGTGACTTCATTAGTTGTGGTTGCTGATGCGTATATTGTTGAATCATCAGCATACATGGACACACATGCTTTGTTTAATGC…
377	1823	38	1823_38	NA	NA	-0.0078	0.3171	0.0371	0.0499	0.051	0	0.025	none	TGCAGGCTGACCTCGGTCATCAGGTGAACGGTGTTTCCTCCGACACATTGGTGCAGCTGGCTTCTGTGTTAAGCGGGCGGGTGTTAAGAAGCGCGGTTTGGTGGGTCATGTTTCGGGAGGATGTGTGACTCGACCTGAGC	TGCAGGCTGACCTCGGTCATCAGGTGAACGGTGTTTCCTCCGACACATTGGTGCAGCTGGCTTCTGTGTTAAGCGGGCGGGTGTTAAGAAGCGCGGTTTGGTGGGTCATGTTTCGGGAGGATGTGTGACTCGACCTGAGCCCGTTGGGGAGTTACAGCGATGAGAAAAGCTCGAAAAAGGGGGTAAAATATATATATATATTTTAAACATGATCTGCATTTTGCCTTCATTGGCAGTTTAGCCTAGAGGATTTGGAGACTAATCATTTTACCTTCATTTTACCAGGGAGATTAAAAACTACATTTTATACTGCATTTTAACTAGGCCCACAAGACTAGGGTTGCTAAATGACTAAAATCTAAAAAATGTAAAGGAGTGAAGGAGTCTTTTATCTGTCTT…
378	1825	59	1825_59	24	45.146	0.1246	0.037	0.4261	0.5034	0.3	0.553	0.625	none	TGCAGGATCGTCTGAGACCAGCCACCCGGACAGCTGATGAAACTGTGAGTTTGCGCAACTGAAACATTTCTACACAAACTGTCAGAAACCGTCTCAGGGAAGCTCATCTGCGTCTTGACGTGACTGCAGTTCGGTGTAGT	TGCAGGATCGTCTGAGACCAGCCACCCGGACAGCTGATGAAACTGTGAGTTTGCGCAATTGAAACGTTTCTACACAAACTGTCAGAAACCGTCTCAGGGAAGCTCATCTGCGTCTTGACGTGACTGCAGTTCGGTGTAGTAACTGATTTCAGTGGTCAAATGCTCACCTTCGATGGCCACTGGCACGATGGATAACTATGCTATTCAAGGATGAATCCCGGTTTCACCTGTATAGGGCAGATGTATAGCGTCGTGTGGGTGAGTGGTTTGCTGATGTCAACGTTGTGGGCAAGCATAAGCTACGGACAACGAACACAATTGCATTTTATCGATGGCAATTTGAATGCACAGAGATACCGTGACAAGATTCTGAGGCCCATTGTCGTGCCATTCATCTGC…
379	1834	74	1834_74	23	54.642	-0.0057	-0.0331	0.3749	0.3394	0.265	0.194	0.184	none	TGCAGGGATACCAACTTCAACCTGGACAACTGGTGGATATGTCCATCAGGCTGGATAACCTGTTGGAAACCCGCGGACATTCTGATCGGGGCCCATCCATTCCATCCCCCAGCACCTCCGACCCTACCCCCGTTGAGCTC	TGCAGGGATACCAACTTCAACCTGGACAACTGGTGGATATGTCCATCAGGCTGGATAACCTGTTGGAAACCCGCGGACATTCTGATCGGGGCCCATCCATTCCATCCCCCAGCACCTCCGACCCTACCCCCGTTGAGCTCGGAGGTGCTGCGCTTAGTGAGACCAGGAGAGGGGCCGTCCCGTGCACCAACTGTGGCCGCAGAGGACACACTGCTGGTCGGTGCTGGGGAGGGTTCCCAGGGAGTCGAGGCAGTAGACAGGTGAGTAAGCACCCGACTCACCCAGAGCTCCCTGTTGCTCATATGTGTATTGAGGTTGTTTTCCCAGAGTTTTCTCTTCATTCCCAGCATAAGGTGCTAGTAGATTCAGGCGCAGCTGGGAATTTTGTTGATCGTCAGT…
380	1835	98	1835_98	9	44.782	0.0007	-0.0181	0.0459	0.0452	0.019	0.05	0	none	TGCAGGCCTTTGGGAAGTACAGAGATGGAGACTTCAAGTACGTAGGGCTATGGCACACTGTCATTCATTCTACTCTATATTATATCAGAGTATGTGCTTAACCTCTGTTGACCTCAAAGTTAATTGGTTCAAAAGCCACA	TGCAGGCCTTTGGGAAGTACAGAGATGGAGACTTCAAGTACGTAGGGCTATGGCACACTGTCATTCATTCTACTCTATATTATATCAGAGTATGTGCTTAACCTCTGTTGACCTCAAAGTTAATTGGTTCAAAAGCCACAGAGGATTAATGTTTGTCTATAATATCTACTACTGTTCTGTATGGACAGTTGAAATGTTATTTGTTTGTTCTCACAGATGTTTTTTTACATTTACACTAGTCTGGCTGTAAATCTGTTTTCACCGAAATGTCGGGGTTGTAGTTATAAAGCATCTCAGAGTAGGAATTATATTACTTAATCTCTAAGACAAGACTGTGCTAAGACATCCCTATGTGTTGACACTGTTCTGATAGCTGGTTGTGCCTCTCTCTCTCTTTCT…
381	1837	60	1837_60	20	33.832	0.0319	0.0202	0.1301	0.1463	0.091	0	0.146	none	TGCAGGATCGTCTGAGACCAGCCACCTGGACAGCTGATGAAACTGTAGGTTTGCAAAACCGAAGAATGTCTACACAAACTGCCAGAAACCGTTTCAGGGAAGCTCATCTGCGTGATCATCGTCCTCACCAGGGTCTTGAC	TGCAGGATCGTCTGAGACCAGCCACCTGGACAGCTGATGAAACTGTAGGTTTGCAAAACCGAAGAATGTCTACACAAACTGCCAGAAACCGTTTCAGGGAAGCTCATCTGCGTGATCATCGTCCTCACCAGGGTCTTGACCTGACTGCAGTTCGGCGTCGTAACTGACTTCAGTGGGCAAATGCTCACCTTCGATGGCCACTGGCACGCTGGAGAAGTGTGCTCTTCATGGATGAATCTCGGTTTCAACTGTACCGGGCAGATGGAAGACAGCGTGTATGAATTTGTGTGGGTGAGCGGTTTGCTGATGTCAACTTTGTGAACAGACTGCCCCATGGTGGCGGTGGGGTTATGGTATTGGCAGACATAAGCTACTGACAACGAACACAACTGCATTTTA…
382	1839	53	1839_53	37	41.494	0.0132	0.1232	0.3367	0.3771	0.311	0.278	0.159	none	TGCAGGTGAAGAAGCCGGATGTGGAGGTCCTGAGCTGGCGTGGTTACACGTGGCCTGAAGTTGTGAGGCCGGTTGGACGTACTGCCAAATTCTCTAAAATGAAGTTGGATGCAGCTGTTGTGTAACTGTACATTTTAGAG	TGCAGGTGAAGAAGCCGGATGTGGAGGTCCTGAGCTGGCGTGGTTACACGTGACCTGAAGTTGTGAGGCCGGTTGGACGTACTGCCAAATTCTCTAAAATGAAGTTGGATGCAGCTGTTGTGTAACTGTACATTTTAGAGTGGCCTTTTATTGTCCCCAGCACAAGGTGCAGCTGTGTAGTAATCATGATGTTTAATCTGCTTCTTGATATGCCACACCTGTCAGGTGGATGGATTATCTTGGCAAAAGATAAATGCTCACTAATAGGGATGTAAACAAAGTTGTGCACAACATTTTAGAGAAATAAGCTTTTTGTGCGTATAGGACATTTCTGGGATCTTTTATTTCAGCTCATGAAACATGGACCAACACTTTACATGTTGCGTTTATATTTTTGTT…
383	1840	16	1840_16	6	52.92	0.0459	0.0247	0.3884	0.413	0.825	0.654	0.659	none	TGCAGGTCAGGGCCCTGGGCACGGTCGGTATCCGGCCCTGATTACTACAAGTTTAGATAACTGGCTAGACTAACCTACCAATCTAAAAATTGTTAGCTGATATGACTAATTGAGTGACTGTCAGTGACTGACAAAACCAG	TGCAGGTCAGGGCCCTGGGCACGGTCGGTATCCGGCCCTGATTACTACAAGTTTAGATAACTGGCTAGACTAACCTACCAATCTAAAAATTGTTAGCTGATATGACTAATTGAGTGACTGTCAGTGACTGACAAAACCAGAGAAAAACTGCTGATGCACAACCAAATTTCGAACCTGCACCTTGTCTATTCTACTATTCTCTCAAAAGTAGGTCGTTTTTTGGGGTCTGGGGCCCCTTAGCGGCCTGGGGCCCTAAGCGGCTGCTTATGTCGCTTTTGCCTGGAGCCGACCCTGGACTCTGTACTGGTGTCACAATAGTATTTTATTTGAACATTTTATTTTATCAAAGTGATGGGTAGGAAAAGACATGGGGCGAGGTTTTCCTTATTTCTCCACCCA…
384	1842	127	1842_127	NA	NA	-0.0077	-0.1191	0.2474	0.218	0.096	0.15	0.125	none	TGCAGGAGCTCAAAACCAGGCAGGGGGAACATCCTCACACTACCTGCTGTCCCCCCAAATGGCATTGGGGCCCTAGAGAAATAAAGGTGTGTCAGGATCTGCAGTTCGAAAGTATAACCACAGATTCAATAATATGGCTT	TGCAGGAGCTCAAAACCAGGCAGGGGGAACATCCTCACACTACCTGCTGTCCCCCCAAATGGCATTGGGGCCCTAGAGAAATAAAGGTGTGTCAGGATCTGCAGTTCGAAAGTATAACCACAGATTCAATAATATGGCTTCTCTCTGATCAAAAAGCCTCTAGTGGGTGGGTCATGGTAGCATGGTGTGAGTAGATTATCTCAAAAAGTTGAATGATGCAGACAGATTCCCCCTTTGTATCTTGATATAAATCTGTCTTGAGTATTTTCTAGAGTTGTGTGGGCATCAGCTTACAGACGCTGTGTTTTAAAATAGACACGACTCAGTGGCCCAGTCTGGTGTGAGCCAGTGCCAGATTCTGGTTTCACCAGCAGACAGCAGCCTTTTATAAAGAGGTTT…
385	1845	133	1845_133	NA	NA	-0.0135	-0.0398	0.0962	0.0923	0.944	0.938	0.974	none	TGCAGGTGGCGGTAGCTCTCCTCTCTCTGATGCTGGTTGGTCTAGTAACCTGGAATCTGTATAAAGGAAGCTTTAGAAACAGATCTTCAGAGAACTCAGGTGCCTGCCAGGTGAAAAGGCTGTCAGTTGACTACATGCAC	TGCAGGTGGCGGTAGCTCTCCTCTCTCTGATGCTGGTTGGTCTAGTAACCTGGAATCTGTATAAAGGAAGCTTTAGAAACAGATCTTCAGAGAACTCAGGTGCCTGCCAGGTGAAAAGGCTGTCAGTTGACTACATGCACATTCAAGACAATAGGACTTCAGAAATGAAGTTGCTGGGACCTACACCCAGTCATAACGCTAACAATAACCATCACGCAGTCATAGCTTTCAAAGGGAATGGGGAGCACCACTTTTCTCCAGGACGCAACATTTCCACTATGGATGGTTTGGGTTATATTGACAACGAGTCAGAGATCTGACCCTGAGTGTTCACCACTCTCTGGGGTTTGTCTCTTTCTCTCTTACCAGGCAGCTGATTTAGGACACTAAGGCCATGTC…
386	1846	84	1846_84	NA	NA	0.0083	-0.0486	0.1179	0.1119	0.036	0.107	0.033	none	TGCAGGATTTACTTTTTGGAGTGTGGTGTCAGAAAAGCAGAGCATCTCTTTATTACGGACAGACCTGTCTCCATCTTTACAACCATTGAATCTATATGTTTTGACCATGACAGTTTACAATCTAAGGTAACACCAAGTTA	TGCAGGATTTACTTTTTGGAGTGTGGTGTCAGAAAAGCAGAGCATCTCTTTATTACGGACAGACCTGTCTCCATCTTTACAACCATTGAATCTATATGTTTTGACCATGACAGTTTACAATCTAAGGTAACACCAAGTTATTTAGTCTCCACAACGTGTTCAACAGCCACACCATTCATTACCAGATTCAGCTGAGGTCTAAAACTTACAGAATGATTTGTACCTAATACAATGCTCTTAGTTTTAGAGATGTTCAGGACCAGTTTATTAGTGGCCACCCATTCCAAAACAGACTGCAACTCTTTGTTAAGGGTTTCAGTGACTTCATTAGCTGTGGTTGCTGATGCATATATGGTTGAATCATCAGCATACATGGACACACATCTCCTTTGCATTGAG…
387	1853	37	1853_37	37	29.493	0.2352	0.5819	0.0949	0.3297	0.963	0.816	0.605	none	TGCAGGCATTCAGATTGATTGGGCGCAGGGAGGCAGAGTGTTTTACATACAAATTACTATTAGAGTCTGACTCAGCGTCTTATCTCTGATGATGCACATTGTGCGACGTGCATCAACCCTGTTTCTTCCAAATACTGGTG	TGCAGGCATTCAGATTGATTGGGCGCAGGGAGGCAGAGTGTTTTACATACAAATTACTATTAGAGTCTGACTCAGCGTCTTATCTCTGATGATGCACATTGTGCGACGTGCATCAACCCTGTTTCTTCCAAATACTGGTGGAGTACTACCTTCCAGAATTCTCTAGTTTGGTGCCACAGGTGTTAGACATTATTTTCATAAAAAATATACTTTCCTCAGTCTGTGCTTTAGTCATTTGCTACTGTAGGTCAAACAAACTATCACACTATGTATTTAACTACTCCTTCCTTTCTTGTGTTGAGGGCTGTTTTGCCCTGACCTTCTCTCTGAGTTCTCATTTATTTGCCATCAGGAGCCTTGTCTTCTTCCTTATGTCTGTGTGTTACAGTATTGATTTCA…
388	1856	46	1856_46	18	40.519	0.0451	0.1255	0.4278	0.4699	0.422	0.475	0.217	none	TGCAGGCGCCCGGCCCGCCATAAGGAGTCGCTAGAGTGCGATGAGCCAAGTAAAGCCCCACCGGCCAAACTCTCCCCTAACCCGGACGATGCTGGGCCAATTGTGTGCCGCCTTATGGGACTCCCGGTCACAGCTGGTAA	TGCAGGCGCCCGGCCCGCCATAAGGAGTCGCTAGAGTGCGATGAGCCAAGTAAAGCCCCACCGGCCAAACTCTCCCCTAACCCGGACGATGCTGGGCCAATTGTGTGCCGCCTTATGGGACTCCCGGTCACAGCTGGTAATGACACAACCTGGGATCGAACCCCAAGCTGTAGTGACGCCACAACACTGCGATGCAGTGCCTTAGACCGCTGTGCAACTCGGGAGGCCTCAACATTGCTTTTAAGAGTGTTTAATCACGATTGCTGCTGACAGACATAATAGGCTACATTGATTGATGAACCACGTCAAATTGGCTAGCTGGCTGATAGCAGATCACGTCAATATGGTAAGTTAACAAGCTAACTTTAAAGGGATAAACTACCGGTAGATGGCTATATT…
389	1857	119	1857_119	NA	NA	-0.0173	-0.0057	0.0436	0.0429	0.019	0.024	0.023	none	TGCAGGATCCCTCCAACACCAACAACTGGAAGATCTTCAGAGAGTGCTGGAAACAGGGCCAGGTGAGAGAGATCTCTCTGTGGGGTAGAAAGGCGATATCCCTATGAGAAAATACTTTTAAAATATGTATTTTTAACATT	TGCAGGATCCCTCCAACACCAACAACTGGAAGATCTTCAGAGAGTGCTGGAAACAGGGCCAGGTGAGAGAGATCTCTCTGTGGGGTAGAAAGGCGATATCCCTATGAGAAAATACTTTTAAAATATGTATTTTTAACATTTTGTGCTCACCGAGAGTAGTAATATGGCGGTGTGAGTAATATATAGTAATATGGTGGTGTGAAAGAGGGAAATAGAGTGGGAGATGTGTACTGTGAGAGATAAGGTGATGATGATTCTGTTTGAATTCTTTCCCTCCCCGTCTCTCCAGCCGGTCCTAGTGTCTGGTATCCATAAGCGTCTGAAGGGGACTCTGTGGCGGCCTGAGGCCTTCAGTGAGGAGTTTGGGGACCAGGATGTTGACCTGGTCAACTGTCGGAA…
390	1858	77	1858_77	NA	NA	0.0009	0.1347	0.0791	0.0878	0.082	0.031	0.024	none	TGCAGGACAGTGACATACAGAAGAAAATAGACCATGAGATCCGGATGCGTGATGGAGCCTGTAAGCTGCTGGCTGCCTGCTCCCAGAGAGACCAGGCCCTGGAGGCCTCCAAGAGCCTGCTCACCTGCAACACCCGCATC	TGCAGGACAGTGACATACAGAAGAAAATAGACCATGAGATCCGGATGCGTGATGGAGCCTGTAAGCTGCTGGCTGCCTGCTCCCAGAGAGACCAGGCCCTGGAGGCCTCCAAGAGCCTGCTCACCTGCAACACCCGCATCATGGCCTACATGTCGGAGCTGCAGAGGATGAAGGAGGCCCAGGTCATGCAGAGGGTCGCACTAAGGTCAGAGGGCAAACGGGCAGGGCAAGGGGGCGGGGTAGGAACTTAGAGGTGCATAAATGGAGCTATCCCCATAGGGTGAAGGGCTTAATGTGGTCTGAGTGGGCAGGGTTTACAATTAGAATTTCCGTTGTTGACATCCCTTTCTTTCTGTCTCTACCAGGTCATCTGACGCAGGGCCCACGGACGACAGACTA…
391	1874	44	1874_44	1	63.929	-0.0157	0.0172	0.4291	0.4623	0.632	0.607	0.694	none	TGCAGGAAGAGCCTTGTTGCTTCAGGCTATTCAGCGTGGGAGAATGGGAAATGTGGGGACCGTGTTTCCAAGAAGGCTACACGTAGCTATGTGTGTGGAAAACATTTCGTCACAGGTAAGACATTTAACTTGTTTAGCAT	TGCAGGAAGAGCCTTGTTGCTTCAGGCTATTCAGCGTGGGAGAGTGGGAAATGTGGGGACCGTGTTTCCAAGAAGGCTACACGTAGCTATGTGTGTGGAAAACATTTCGTCACAGGTAAGACATTTAACTTGTTTAGCATGGTCCGTTTGTAACGCCACTCACTACTTGTAGCTGTATATGTTTGTTTGGGCTGTTGGTCTTGGCTAGCTTAATGTTCCGCTAGCACTCACTCACTGATATGGCTGCTAGCACCGTCATGAAAAGGGGCATGAGGGAAGCCCTAGTATTACGTTTTGTCACGTTCGCCGAGTACAGGATTGGATCAAGGTGCAGCGTGGAATGCATACATGTTTATTCACTAAGTTAACACACGACAAAACAACAAAAGCAACGTAACG…
392	1876	30	1876_30	35	3.863	-0.0153	-0.03	0.5038	0.4914	0.573	0.611	0.548	none	TGCAGGTTCATGCTCTACAACATCCGTAGAGTAAGACCCTGCCTCACACAGGAAGTGGCGCAGGTCCTAATTCAGGCACTTGTCCTCTCCTGTCTGGACTACTGCAACTTGCTGTTTGCTGGGCTCCACCATGAGAAACA	TGCAGGTTCATGCTCTACAACATCCGTAGCGTAAGACCCTGCCTCACACAGGAAGTGGCGCAGGTCCTAATTCAGGCACTTGTCCTCTCCTGTCTGGACTACTGCAACTTGCTGTTTGCTGGGCTCCACCATGAGAAACAACATTCTCTGGTCTGATGAAACCAAGATTGAACTCTTTGGCCTGAATGCCAAGCGTCACGTCTGGAGGAAACCTGGCACCACCATCCCTACAGTGAAGCATGGTGGTGGCAGCTTCATGTTGTGGGGATGTTTTTCAGCGGAGGGACTGGGAGACTAGTCAGGATCAAGGGAAAGATGAACGGAGCAAAGTACAGAGACCCTTGATGAAAACCTGCTCCAGAGCACTCAGGACCTCAGACTGGGGCGAAGGTTCACCTT…
393	1878	31	1878_31	4	82.479	0.0058	0.1306	0.1177	0.144	0.962	0.889	0.917	none	TGCAGGATTCCAGGGTTTTTCTTTATTTTTTACTATTTTCTACATTGTGTAATAATAGTGAAGACATCAAAACTATGAAATAACACATATGGAATCATGTATTAACCAAACATTTTTATATTTGAGATTCTTCAAATAGC	TGCAGGATTCCAGGGTTTTTCTTTATTTTTTACTATTTTCTACATTGTGTAATAATAGTGAAGACATCAAAACTATGAAATAACACATATGGAATCATGTATTAACCAAACATTTTTATATTTGAGATTCTTCAAATAGCCACCCTTTGCCTTGATGACAGCTTTGCACATGCTTGGCATTCTCTCAACCAGCTTCATGAGGTAGTCACCTGGAATGCATTTCAATTAACAGGTGTGCCTAAATTTGTGGAATTTATTTCCTTCTTAATGCATTTGAGCCAATCAGTTGTGTTGTGACATGGTAGGGGTGGTATACAGAAGATAGCCCTATTTGGTAAAAGACCAAGTCCATATTATGGCAAGAACAGCTCAAATAAGCAAAGAGAAATAACAGTCCAT…
394	1882	81	1882_81	NA	NA	0.059	0.652	0.0152	0.0449	1	1	0.932	none	TGCAGGAATGTCCACCAGAGCTGTTGCCAGAGAATTTAATGTTAATTTCTCTACCATAAGCAGCCTCCGTCGTCGTTTTAGAACATTTGGCTGTACGTCCAACCGGCCTCACAACCACACACCACGTGTAACTACACCAG	TGCAGGAATGTCCACCAGAGCTGTTGCCAGAGAATTTAATGTTAATTTCTCTACCATAAGCAGCCTCCGTCGTCGTTTTAGAACATTTGGCTGTACGTCCAACCGGCCTCACAACCACACACCACGTGTAACTACACCAGCCCAGGACCTCAACATCCGGCTTCTTCACCTGCGGGATTGTCTGAGACCAGCCACCCGAACAGCTGATGAAACTGTGGGTTTGTACAACTGAAGAATTTCTCCACAAACTGTCAGAAACCTTCTCATCTGCGTGCTCGCCGTCCTCACCAGGGTCTTGACCTGACTGCAGTTCGGCATCGTAACCGACTTCAGTGGGCAAATACTCACCTTCAATGGCCACTGGCATGCTGGAGAAGTGTGCTCTTCATAGATTAATCC…
395	1885	97	1885_97	33	13.076	0.0152	-0.0054	0.4052	0.4258	0.321	0.194	0.395	none	TGCAGGTCCGGTCTATCTTTATTTCTACCGAAGGCTTGTTCTCTCTTTCTTCCCATTTCTCATGCTGGGCTGATTGTGATTGTGTGGGTCTGGCTCCACCTGGCAGAAAGGGACAATCACAGACACAACAGATATTAATG	TGCAGGTCCGGTCTATCTTTATTTCTACCGAAGGCTTGTTCTCTCTTTCTTCCCATTTCTCATGCTGGGCTGATTGTGATTGTGTGGGTCTGGCTCGACCTGGCAGAAAGGGACAATCACAGACACAACAGATATTAATGTGTAAGCAATGCTGTCTGCAAATCCAATACACACTATATCTATGAGCTTGGATCAGCAGTACCAACCCATTCAAATGAATAGGAGCAACTGAAACAGAGAGCAAATGTGCTTCCGACCAACATACTTTTGAATGGAATGGGCAAATGTAAGGATATTGTTCATTTTTCTCCAAGGCGTTACATAAAAAGTGAAGTCATGAGAGCAGGTGTCAGATGGAGATTTGAGTTCAGCTGTATGTTTCAATTATCTAATTTCTCA…
396	1886	47	1886_47	NA	NA	0.0077	-0.0202	0.023	0.0229	0.034	0	0	none	TGCAGGTGAAGAAGCTGGATGTGGAGGTCCTGGGCTGGTGTTGTTACATGTGGTATACGGTTTTGAGGCCGGTTGGACGTACTGCCAAATTCTCTAAAACGACGTTGGATGTGGCTTATGGTAGAGAAATGAATATTCAA	TGCAGGTGAAGAAGCTGGATGTGGAGGTCCTGGGCTGGTGTTGTTACATGTGGTATACGGTTTTGAGGCCGGTTGGACGTACTGCCAAATTCTCTAAAACGACGTTGGATGTGGCTTATGGTAGAGAAATGAATATTCAATTACCTGGCAACAGCTCTGGTGGACATTCCTACAGTCAGCATGCCAATTGCACGCTCCCTCAAAACTTGAGACATCTGTAGCATTGTGTTGTGTGACAAAACTGCACATTTTAGAGTGACCTTTTATTGTCCCCAGCACAAGGTGAACCTGTGTAATGATCACGCTGTTTAATCAGCTTCTTGATATGCCATACCTGTGTCACGCCCTGGCTCTGGGGACTCTTAAATGTTGAGCCAGGGTGTGGACTTGTTATGTTTA…
397	1889	25	1889_25	NA	NA	0.0276	0.0816	0.1314	0.1497	0.047	0.15	0.045	none	TGCAGGTTCATGCTCTACAACATCCGCAGAGTACGACCCTACCTCACACAGGAATCCAGGCACTTGTCATCTGCCGTCTGGAATACTGCAGCTCGCTGTTGGCTGGGCTCCCAGCTTGTGCCATCAAACCCCTGCAACAT	TGCAGGTTCATGCTCTACAACATCCGCAGAGTACGACCCTACCTCACACAGGAATCCAGGCACTTGTCATCTGCCGTCTGGAATACTGCAGCTCGCTGTTGGCTGGGCTCCCAGCTTGTGCCATCAAACCCCTGCAACATATCCAGAACGCTGCAGCCCGCCTGGTGTTCAACCTTCCCAAGTTCTCCCATGTCACCCCGCTCCTCCGCACACTCCACTGGCTTCCAGTCGAAGCTCGCATCCACTACAACACCATGGTACTTGCCTACGGAGCAGCAAGAGGAATTGCCCTTCCCTACCTTCAGACTATGCTCAAACCCTACACCCCAACCTGAGTTTAAAAAAAGCCTTTTGTGAACTAACACTCGCAATTGACTTTTCCCCCCTTACTAGCACTGA…
398	1891	7	1891_7	NA	NA	0.0117	-0.018	0.0365	0.0361	0.009	0	0.045	none	TGCAGGCGAGTGGGGGACAGGCCGGGCCAGGCGGGCACCAATACTTGGCCCCTCCATCCCCACTGATCTCCTCCCATAGGCTACAGCCAGCTAAACAAAGGGAAACAACAGGGGGAAGTTCACTATTTCTCACTAGGTTT	TGCAGGCGAGTGGGGGACAGGCCGGGCCAGGCGGGCACCAATACTTGGCCCCTCCATCCCCACTGATCTCCTCCCATAGGCTACAGCCAGCTAAACAAAGGGAAACAACAGGGGGAAGTTCACTATTTCTCACTAGGTTTTCATTAGAAAAATGATATACATGGCCAGGAAGAGACAGGTGTGTGAAATCACTATTACTTTGGCCTGCCTTCCGCCTTCACCATTGACATTGGGCACCAGAGGGCCATCACACACAACCCACAGCGGAAATTCAAACGTTACCACGATAATATCCCCATGGAACTACGCAACGCAACCTCTAAGGCAAACAGAGAGAGTTGTCATAACTGCAGGCAACAGAGTGTGTTGCCGTTTTCATTACAGAGTTTGTTGCGGTCT…
399	1893	124	1893_124	NA	NA	0.1289	0.0895	0.3776	0.4095	0.118	0.353	0.381	none	TGCAGGGCCTAGACTTGGGGTGTGAGTGTGTTTTTTGTTTGTTAGGGATCGAGGTCAAGCCCTCAGGGGGATGTGGTGGTGAGACACATTGGGAGCAGGAGGTCAGCAGAGAGGGAGTGGGAGGCCCGGGGCCCTCACCT	TGCAGGGCCTAGACTTGGGGTGTGAGTGTGTTTTTTGTTTGTTAGGGATCGAGGTCAAGCCCTCAGGGGGATGTGGTGGTGAGACACATTGGGAGCAGGAGGTCAGCAGAGAGGGAGTGGGAGGCCCGGGGCCCTCACCTCCACGTGAACCATGAACCACAGAGAGGCAAAGAGCGAGGGGGTAGCCTATAGTGAATAGATTAATGCTTGAGCTTGAACATACGTCTGCAGGGCCCCAGACTACTGATAGGGATTTCCTCTGCCTTAGTGACACGACCTGACCGTCTGAGCCATTATCTACCATCTACTGAATGTCTGTCTGTATTCTATAGGAATGAGCTACCTTCCTAATGCTCTGTCTCCTCCCCAATGACTGGGTCTGGGGATCAGTCTGGGCCA…
400	1894	100	1894_100	NA	NA	0.1236	0.094	0.2063	0.2431	0.972	0.842	0.765	none	TGCAGGTGGAATGAAATCTCCCACCAGACACAGATTTTGTAGATTTCAAATGAGATAGCCCACCAGCAGGTTAATCTTTCTTTTCTCTCTCTCAGAACTAACACACTAACACAGGCTAGCTGTGTTTTTATGTGTCTGTG	TGCAGGTGGAATGAAATCTCCCACCAGACACAGATTTTGTAGATTTCAAATGAGATAGCCCACCAGCAGGTTAATCTTTCTTTTCTCTCTCTCAGAACTAACACACTAACACAGGCTAGCTGTGTTTTTATGTGTCTGTGCTAATACAAAGTCTGATTTTGTGTGGGGGGCTAGGACGAGGTCAACAAAGACCAGCGTAGCGGCTCTATTTCAGGTAATTGATACTACCTTGGACCAAGCTGTGGTTTAATCCCTTAAATCCACTCCAGGCTGTCAACAACTCAGATGGAGAGACTGATACGAGTGGGAAAATAAGTGATGATATGATTATACACTGAGTATACCAAACATTAGGAACACCTTCCTAATTATGAGTTGAGCCTTTTATTAGGGTCTTAT…
401	1899	134	1899_134	NA	NA	0.0256	-0.0266	0.0514	0.0504	1	0.971	0.952	none	TGCAGGAGCGGGTCACCGCCTTGATGTTAGCGGAGAACGACAGGGTGTTGTCCAGGGTCATGCCAAGGCTCTTCGCACTCTGGGAGGAGGACACAACGGAGTTGTCAACCGTGATGGCGAGATCATGGAACAGTGTATAG	TGCAGGAGCGGGTCACCGCCTTGATGTTAGCGGAGAACGACAGGGTGTTGTCCAGGGTCATGCCAAGGCTCTTCGCACTCTGGGAGGAGGACACAACGGAGTTGTCAACCGTGATGGCGAGATCATGGAACAGTGTATAGGGAGAAAAGGAGAGGGCCTAGAACTGAGCCCTGGGGGACACCAGTGGTGAGAGCACGTGGTGCGGAGACAGCTTCTCGCCACGCCACTTGGTAGGAGCGACCGGTCAGGTAGGACGCAATCCAGGAGTTAGCCGCGCCGGAGATGCCCAGCTCGGAGAGGGTGGAGAGGAGGATCTGATGGTTCACAGTATCAAAGGCAGCAGACAGGTCTAGAAGGACAAGAGCAGAGGAGAGAGAGTTAGCTTTAGCAGTGCGGAGA…
402	1906	30	1906_30	4	69.383	-0.0177	0.0858	0.4286	0.5023	0.528	0.556	0.5	none	TGCAGGTGCCTGGCCCGCTACAAAGAGACACTAGAGCGCGATGAGCCAAGTAAAGCCCCCCCGGCCAAACCCTCCCCTAACCCGGACCACGCTGGGCCAATTCTGCGCCGCCCAACGAGACTCCCGGTCACAGTTGCGTT	TGCAGGTGCCTGGCCCGCTACAAAGAGACACTAGAGCGCGATGAGCCAAGTAAAGCCCCCCCGGCCAAACCCTCCCCTAACCCGGACCACGCTGGGCCAATTCTGCGCCGCCCAACGAGACTCCCGGTCACAGTTGCGTTCATATTTTTGTTCAGTGTAGTTACTCCACAACACTAACCTAAATGTCAGTGAAAAGAAGGAAGCCTGTACAGAATAAAAATATTCCAAAACATGCATCCTGTTTGCAACAAGGCTCTAAAGTAATACTGCAAAAAAAGTGGTAAAGCAATTAACTTTTTGTTCTGAATACAAAGTGTTATATTTGGGGCAAATCCAATACAACACATTACTGAGTACCACTCGCCATATTTTCAAGCATAGTGGTGGGTGCATCATGTT…
403	1908	123	1908_123	22	13.347	0.0324	0.0363	0.4264	0.4468	0.443	0.235	0.318	none	TGCAGGCCCTTGTCCTATGGGTTTGTTTATGCTGCCTGGGGAAAGATGTGCTGTTTGAGAGCGATGGAGTGGAAGTGCCATCCACCTGGTCCTCAGAGATAATGCTCTGTCTCTGAGGTCTCCGTGGCTTCTCTCTCTGA	TGCAGGCCCTTGTCCTATGGGTTTGTTTATGCTGCCTGGGGAAAGATGTGCTGTTTGAGAGCGATGGAGTGGAAGTGCCATCCACCTGGTCCTCAGAGATAATGCTCTGTCTCTGAGGTCTCCGTGGCTTCTCTCTCTGAGCCCCTGCGTCCCCAAAGATTAAATGAGAGACGGCAGAGGACACGCATGACGAGATGAGACTTGAGTTGGGACAGTTGTGGATCCTCTCTTGCTTCTCTGGGACTAAGTTCTCTCACTTTTAATATCTGTCTCTGTGTGTGTGTCTCTCTCGCCTCTCAGTTTTTCCAGAGGGCTCAGATGCAGACAGCGCGGCCAACCATCCCCACCAATGCTTCATCTCTGCGGCCCGGCTCTCAGAACCCAACAGCGGCGGTGTAC…
404	1919	44	1919_44	NA	NA	0.0076	-0.0719	0.2762	0.2611	0.105	0.15	0.205	none	TGCAGGACACCTCTCCCGGGTCGACCCAGATGGTAATCTCCCGTGGCAACCCCAGGTCCTCGTAACAGACAACGCTCCGTACACACGCCCTCTCCAACACAGGGTCTCTCAGCTGGGCTCGGTTCATACGCAGGCACCTA	TGCAGGACACCTCTCCCGGGTCGACCCAGATGGTAATCTCCCGTGGCAACCCCAGGTCCTCGTAACAGACAACGCTCCGTACACACGCCCTCTCCAACACAGGGTCTCTCAGCTGGGCTCGGTTCATACGCAGGCACCTAACGCACGAACAGTGGGTTACACACACACCTGAACACAAAGCCATTGAGACAAAACCATAGAGGAAATGTGTAGTGTGTGAGGGTACTGGGTACTGACCGGGTAGGTCTGTCCCTTGACAGGTGTGTGTGGGTACTGACCGGTAGGCCTGTCCCTTGACAGGTGTGTGTGGGTACCAGTGGGTCTTGTAGGTCTCAAACAGAGCTGAGGTGAGGGCAGCAGCAAACCTCTCTCTGCTCTCAGCATCTAAACTACCATGGC…
405	1920	49	1920_49	NA	NA	-0.001	-0.0405	0.1024	0.0979	0.034	0.031	0.088	none	TGCAGGTGAAGAAGCCAGATGTGGAGTTCCTGGGCTGGCGTGGTTACACGTGGTCTGCAGTTGTGTGGCCAGTTGGACGTACTGCCAAATTCTCTAAAACGACTTTGGAAGCAGCTTATGGTAGACAAATTAACATTCAA	TGCAGGTGAAGAAGCCAGATGTGGAGTTCCTGGGCTGGCGTGGTTACACGTGGTCTGCAGTTGTGTGGCCAGTTGGACGTACTGCCAAATTCTCTAAAACGACTTTGGAAGCAGCTTATGGTAGACAAATTAACATTCAATTATCTGGCAACAGCTCTGGTGGACATTCCTGAAGTCAGCATGCCAATTGCACGCTCCCTCAAAATCGGGACATCTGTGGCATTGTGTTGTGTGACAAAACTGCACATTTAAGAGTGGCCTTTTATTGTCCCCGGCACAAGGTGCACCTTTGTAATGATCATGCTGTTTAATCAGCTTCTTAATATGCCACACCTGTCAGGTGGATGGATTATCTTGGCAAAGGAGAAATGCTCAGTAACAGGGATGTAAACAAATTTG…
406	1921	43	1921_43	27	41.755	0.1571	-0.0964	0.4377	0.4204	0.5	0.75	0.857	none	TGCAGGCTCTAGTTTTATCTTATCTTGATTATTGTCCAGTCAAATGGTCGTGCTGCAAAGAAAGACCTAGTTAAGCTGCAGCTGGCCCAGAACAGAGCGGCACATCTTGCTCTTCATTGTAATCAGAGGGCTAATATTAA	TGCAGGCTCTAGTTTTATCTTATCTTGATTATTGTCCAGTCAAATGGTCGTGCTGCAAAGAAAGACCTAGTTAAGCTGCAGCTGGCCCAGAACAGAGCGGCACATCTTGCTCTTCATTGTAATCAGAGGGCTAATATTAATACTATGCATGCCAGTCTCTCTTGGCTAAGAGTTGACGAAAGACTGACTGCATCACTTCTTGTTTTTATAAGAAACATTCAAATGTTGGAAATTCCAAATGGTTTGCATAGTCAACTTATACACAGCACTGACACACACACTTACCCCACCAGACATATCACCAGGGGTATTTTCACAGTCCCCAGGTCCAGAACAAATTCAAGGAAGCGTACAGTATTATACAGAGCCATGAGTGCATGGAACTCCCTTCTATCTTAC…
407	1924	39	1924_39	31	50.883	-0.0117	0.2531	0.136	0.1773	0.098	0.132	0.062	none	TGCAGGCTCATACACCAGCCATACTGCTCGTTCTGTGCGTGCTTTCCTGCAAGACAGGAATGTCAGTGTTCTGCCATGGCCAGCGAAGAGCCCGGATCTCAATCCCATTGAGCACGTCTGGGACCTGTTGGATCGGAGGG	TGCAGGCTCATACACCAGCCATACTGCTCGTTCTGTGCGTGCTTTCCTGCAAGACAGGAATGTCAGTGTTCTGCCATGGCCAGCGAAGAGCCCGGATCTCAATCCCATTGAGCACGTCTGGGACCTGTTGGATCGGAGGGTGAGGGCTAGGGCCATTCCCCCCAGAAATGTCCGGGAACTTGCAGGTGCCTTGGTGGAAGAGTGAGGTAACATCTCACAGCAAGAACTGGCAAATCTGGTGCAGTCCATGAGGAGGAGATGCACTGCAGTGGCCACACCAGATACTGACTGTTACTTTTGATTTTGACCCCCCCTTTGTTCAGGGACACATTATTCAATTTCTGTTAGTCACATGTCTGTGAAACCTTCAGTTTGTGTCTCAGTTGTTGAATCTTGTTA…
408	1928	24	1928_24	NA	NA	-0.0026	0.14	0.1028	0.124	0.036	0.075	0.087	none	TGCAGGGAATCTTAATAGCAGGCGGAGGGGGATTTTTAACTGAATGTGTGTGGGTTTGTCTGGTGAAGATCATCTTACTTTGATCAACATGAACCTGCCCAGAAACTAAACCATGCTGCAGGAAGAGAGCAATGCTCCAC	TGCAGGGAATCTTAATAGCAGGCGGAGGGGGATTTTTAACTGAATGTGTGTGGGTTTGTCTGGTGAAGATCATCTTACTTTGATCAACATGAACCTGCCCAGAAACTAAACCATGCTGCAGGAAGAGAGCAATGCTCCACTGCTGTTCTATCGGTCTCACTCTATCAGGCTGTCTGGGGTTTTAATTGCCGTTATTGCACTGTCATTCTGCAGCCCCATTTACCTACACTATAATCATCCTGAGGGGGGTAAAGACATAGACAGACTCAGACAGACATGGGTTCAAATAGTAGTGGTGGTGGTTGTTGATGCCGGGGGTCACTGTAGCGCGTTATCTCTTATAGCCTTGTTAGGAGGAGCGGGGGGAGCAGCGGTCACCTTGTTGGTCTGGGGCCTGGG…
409	1934	134	1934_134	NA	NA	-0.0173	-0.0062	0.0458	0.045	0.982	0.972	0.977	none	TGCAGGGAAACATAGGCCTGCACATTCAGTAATTTTGCTGCAATCTGCCTGCATTGTTTAGGAAAAATCATACCAAAAATCTCAATCTGACTTATACGTTCTGACTAATTTATTGTACAAAGCTACAATAAATTAATCTA	TGCAGGGAAACATAGGCCTGCACATTCAGTAATTTTGCTGCAATCTGCCTGCATTGTTTAGGAAAAATCATACCAAAAATCTCAATCTGACTTATACGTTCTGACTAATTTATTGTACAAAGCTACAATAAATTAATCTATTTTTTTCATTAAAGTGAGAGGGTAGATATAGATGTCGGATCCTAACTTGATCACTCTTTTGTCACCGAGAAATTTGCTGCTGCTTCAGGAAATTCAAATGAGCCTCTTGAGTCCCTGAAAAAGAGCAGATCTCTTTCTCTCAATACGGGGGCAGTCGAGTAATTGGGATTAGGGCTTGCTATCAAAATAACTTTCTCTCTCGCTTGCTCAAATGCTAGGCCTAGGTCCTATTACTGCAACATTCAAACGTACAACAAT…
410	1941	36	1941_36	NA	NA	0.0134	0.2006	0.1179	0.1564	0.083	0.147	0.024	none	TGCAGGCTAGTGTTCTCATCAGGAATAAGATGGCTGCAGGGAACCTCCATTCCCTTATGTGTGAATATTCACTCATTAAAGTGTTGTTGCTAATGATGTCTTCATTGTAATCAGTGAGGTGGGTTTTGGTGGGGTGCAAT	TGCAGGCTAGTGTTCTCATCAGGAATAAGATGGCTGCAGGGAACCTCCATTCCCTTATGTGTGAATATTCACTCATTAAAGTGTTGTTGCTAATGATGTCTTCATTGTAATCAGTGAGGTGGGTTTTGGTGGGGTGCAATCAAGTGAGATGCATTACCAACAAAGTTTGAATTGCATTGGCAGAGTATGAGCAACTGTTGAGATACACAATTACAAAGTACATCCAGTGATTAATTTATTCAACATTTTAATCAATTCAAAACTCTGGGTGCATCTATATAACAAATGTTTTCCCAGGGTCAAGTATGAAGTTAGATAAGCCGCTCATTTGCATATGCTCTTGGTTCGATATCAAATCAAATATCCGACAAGGCCCGTAACAAACTGACATAATATGTC…
411	1950	16	1950_16	NA	NA	0.0135	0.6612	0.0068	0.0508	0.01	0.067	0	none	TGCAGGTAGTGTTGAGGTCCTCCAGAGGAAGAGCACCACGGTATGTAGAGGAGGGCAGCAGCCTGAGCCCTGACCTCCAAGACGAGGAGGGCCCTCCTCCCCCTGAGAACATCTCCTTCATGATGATCACCAGCAACAGA	TGCAGGTAGTGTTGAGGTCCTCCAGAGGAAGAGCACCACGGTATGTAGAGGAGGGCAGCAGCCTGAGCCCTGACCTCCAAGACGAGGAGGGCCCTCCTCCCCCTGAGAACATCTCCTTCATGATGATCACCAGCAACAGAGTGCAGGCTCTGTCCGCTGGGGAGTACCAGGAGATAGTGAATGGTACCAACGTGTCCGAAGTTCAGACCGTCAATGTGGGGAACGACACCACCAGTATCAGCCAGGAGCACTGTGGCTTCGACAGGAAGCCTGTGATCATCATATTCGACGAGCCCATGGACATCCGGTCGGCCTACAAGCGTATGTCCACCATCTTTGAGTGTGAAGAGGAGCTGGATAGGCTGCTGCACCAGCAGAGCATCAAGGAGGAAGCAGAGG…
412	1956	27	1956_27	NA	NA	-0.0184	0.2605	0.1598	0.201	0.872	0.867	0.925	none	TGCAGGGGTTAGCGGCCCAAATTGGAACTCAGTTACCAGCTACAAATACCCAGACGCGGGCCAATCATTTTCTTCAAAAAATGACAAACCAGGATGATGTGGAAGCATACCTCACCACCTTTGAAAGGATGGCAGAGAGA	TGCAGGGGTTAGCGGCCCAAATTGGAACTCAGTTACCAGCTACAAATACCCAGACGCGGGCCAATCATTTTCTTCAAAAAATGACAAACCAGGATGATGTGGAAGCATACCTCACCACCTTTGAAAGGATGGCAGAGAGAGAGATGTGGCCGAAAGAAGAATGGGCAGGGCTTCTGACACCATACCTGGCAGGGGACGCTCAAAAGCATATTTCGACCTGGAGTTGAAAGATGCACAGATGTTCGACTTGATTCACCTGGCACAGAAATGGTTGCGACCGGAGACCCGTTCATCCGCAGAGGTCGTCGAGATCATTGTACTCGACCAGTTTCAGCGAGGTCTACCCCGAGAAGTTCGAGGATGGGGTGTCCAGAACGAGGTACTTTCCGCCGACCATCT…
413	1957	61	1957_61	6	21.548	0.0357	0.0375	0.15	0.1827	0.917	0.808	0.974	none	TGCAGGAATTTGTAGTCTTGCTGAGGTCTTCTCTGTTGCTGATTAGCATTTAGAATTTTTTAGAGTAAATTCAATAAATAATATGCCATTTAGCAGACGCTTTTATCCAAAGCGATTTACAGTCATGTATGCATACATTT	TGCAGGAATTTGTAGTCTTGCTGAGGTCTTCTCTGTTGCTGATTAGCATTTAGAATTTTTTAGAGTAAATTCAATAAATAATATGCCATTTAGCAGACGCTTTTATCCAAAGCGATTTACAGTCATGTATGCATACATTTTTACGTATGGGTGGTCCTGGGGATTGAACCCACTACCCTGTTGTTACAAGCGCCATGCTCTACCAATTGAGCTACAGAGGACCACAAAAAAATTGAGGTGAATATATTTATAAAACTCACCTTGTCCAATTACATTTTAGTCATTTAGCAGACGCTCTTATACAGAGCGATTTACAGTTAGTGAGTGCATACATGATTTTTTTTATTTTTCATACTGGCCCGGTTATCAAAACATCACAACAGGGTAAGCCTACACGAA…
414	1961	113	1961_113	NA	NA	0.0596	0.337	0.0845	0.126	0.843	1	0.957	none	TGCAGGCTCTTGTTTTGTCTTATCTTGATCATTGTCCAGCCATGTGGTCAAGTGCTGCTAAGAAAGACCTAGTTAAGCTGCAGCTGGCCCAGAACAGAGTGGCACGTCTTGTTCTTCACTGTAATCAGAGGGGTAATATA	TGCAGGCTCTTGTTTTGTCTTATCTTGATCATTGTCCAGCCATGTGGTCAAGTGCTGCTAAGAAAGACCTAGTTAAGCTGCAGCTGGCCCAGAACAGAGTGGCACGTCTTGTTCTTCACTGTAATCAGAGGGGTAATATAAAAACTATGCATGCCAGTCTCTCTTGCTAAGAGTTGAGGAGAGACTGATTGCATCACTTCTTCTTTTTATAAGAAACATTAATGTGTTGAAAATTCTAAATTGTTTGCATAGTCAACTTACGCACAGCTCTGACACACACACTTACCCCACCAGACATGCCACCAGTGATCTTTTCATATTCCCCAAATCCAGAACAAATTCAAGAAAGCATACAGTATTATATAGAGCCGTTATTGCATGGAACTCCCTTCCATGTCA…
415	1962	60	1962_60	NA	NA	-0.0191	-0.0112	0.0533	0.0522	0.973	0.974	0.974	none	TGCAGGCGCCTGGCCTGCCACAAGAAGTTGCTAGAGCGCAATGAGCCAAGTAAAGCCCCACCGGCCAAACCCTTCCCTAACCCAGACGACGCTGGGCCAATTGTGCGCCGCCCTATGGGACTCCCAATCACAGCCAGTTG	TGCAGGCGCCTGGCCTGCCACAAGAAGTTGCTAGAGCGCAATGAGCCAAGTAAAGCCCCACCGGCCAAACCCTTCCCTAACCCAGACGACGCTGGGCCAATTGTGCGCCGCCCTATGGGACTCCCAATCACAGCCAGTTGTGACACAGCCTGGGATCGAACCCGGGTCTGTAGTAACGCCTCTAGCACTGCGATGCAGTGCCTTAGACCGCTGCGCCACTCGGGAGGCCCTATGAGTTCTATGTCTCCAGGAACTGGGTTGGAGAGCCCTGCACTAGACACTGTCTAGTAGTATAATACCTCACCATACATACCCTTGTCAGTGGGGCACTCTTGAGCACTGGCGATCGACTTGACGATCATCAACCAGAAAATGAGCCTCGTCTTACTGCAGAAATGT…
416	1966	119	1966_119	NA	NA	0.119	0.1751	0.1472	0.1984	0.026	0.083	0.222	none	TGCAGGATCCCCACCTGAGGAACCTGGAGAGCAGGTTTGCCCTACAGCAGAAGATCGTGGAGGCGGCAAAGAAACTGGCCAACGAGGCTGAGCTCTGTAAGACTGTGAAGAAGAAGAGGAGGAGGAACTGCCTGGACGCC	TGCAGGATCCCCACCTGAGGAACCTGGAGAGCAGGTTTGCCCTACAGCAGAAGATCGTGGAGGCGGCAAAGAAACTGGCCAACGAGGCTGAGCTCTGTAAGACTGTGAAGAAGAAGAGGAGGAGGAACTGCCTGGACGCC
417	1969	32	1969_32	14	51.5	-0.0015	0.0425	0.2515	0.272	0.84	0.895	0.783	none	TGCAGGATACTAGGATATCTCCCAGCCATGTTCTGAAACTGCCCCAAGACACTGATCAAAGATCAGTTTTGACATTCCCCACGTAATGGTTAAGGTTATGATTTGGGGTGGGTAAGCTGATCCTAGATCTTTGCCAAAGG	TGCAGGATACTAGGATATCTCCCAGCCATGTTCTGAAACTGCCCCAAGACACTGATCAAAGATCAGTTTTGACATTCCCCACGTAATGGTTAAGGTTATGATTTGGGGTGGGTAAGCTGATCCTAGATCTTTGCCAAAGGGCAACTTCTTTCCTGGAGCGATGAAACTCCTATATCTCCTCAACAGATCCACTAGATCACCCTCAGCCCCTTAACCAATCATATTAGAGCTCTCCCAGCCCCTCTGCCAATCAAAATATATTTAATGAGCAGTGGCTAATCAGCCAACATTGTTCGGAGCAGAAGCAGCTGCAGCAATTAATTCGTCAATATTACAATTAACCACCAGCTTCTTACCATATGATTAATTACATGATTTTATTTCAGTTCATTTTTTATT…
418	1972	62	1972_62	NA	NA	-0.0172	0.1677	0.1092	0.1145	0.044	0.062	0.075	none	TGCAGGAGGAATCTCTGTTACCTCCTCAATGCTCTCTAGCCCCATAGTTCTCTCCAGTAATGAAATCGCGTGTGTGGCTTCAGGGTTTCTGTGTGTGTGAGTGTGTGTGTGTGCATGCTCGCGTGTGTGTCTGTACCCGC	TGCAGGAGGAATCTCTGTTACCTCCTCAATGCTCTCTAGCCCCATAGTTCTCTCCAGTAATGAAATCGCGTGTGTGGCTTCAGGGTTTCTGTGTGTGTGAGTGTGTGTGTGTGCATGCTCGCGTGTGTGTCTGTACCCGCATGATTGTGTGTTAGTGTATTTTGTGTGTGTGTGTGTGCTTGTATTTGTGTGTTATGTGTTATATATTATGGGATTCTCCTCCAGACTTCCTGGAGTAGCTCAGGGAGTTAGGGACGAGGGTCTGCTCTATCAGAGCGGCTTCGCCCTACTTATCCATCCACCCACCTCTCTCTCTGCAGAGGCTCCTATCTGTTCTGTGGAAAAAGCTTGTCTGTGCATCAGACCATCACAGTCTGCCCCTGAACTTAGTCAGTTAGT…
419	1973	7	1973_7	NA	NA	0.0155	0.0401	0.186	0.18	0.934	0.833	0.935	none	TGCAGGTGGGCGTCCCAAATGGCCCCCTATTCCCTGTATATAGTGCAGTACTTTTAACCAGAGCCCTATGGGCCCTGATCAAAAGTTGTGCACTACATAGGAATTAGGGTGTCATTTGTGATGCATTCTAATTGTAGGTG	TGCAGGTGGGCGTCCCAAATGGCCCCCTATTCCCTGTATATAGTGCAGTACTTTTAACCAGAGCCCTATGGGCCCTGATCAAAAGTTGTGCACTACATAGGAATTAGGGTGTCATTTGTGATGCATTCTAATTGTAGGTG
420	1974	37	1974_37	NA	NA	0.0009	-0.0052	0.2886	0.2884	0.127	0.167	0.225	none	TGCAGGCACCTGCAACTTACCACAGGTGAGATAAATGACACATTAATCGAGATCACTTGCCTCCAACCAAATTCATTAGAATTTTCAATAATTAAGACCAGGGCTCGTTTTCCCAAAGGTATCTAAAGGCTAAATTCATC	TGCAGGCACCTGCAACTTACCACAGGTGAGATAAATGACACATTAATCGAGATCACTTGCCTCCAACCAAATTCATTAGAATTTTCAATAATTAAGACCAGGGCTCGTTTTCCCAAAGGTATCTAAAGGCTAAATTCATCGTTAGAACCATAGGATCCTATGGTTCTAACGATGAACTTATGCTTTTGGGAAACCGGGCACAGGCCATTTTTGACATTGAAGTGAAAGTCCTGTGCAGTTGGAAATATCCTTATTCATGTTACTGAGTGAGAAAGGGGAAAGCAGAAAGTGTACATTATGTCAGAACACATTATTGTTAGACATCAGGTATCCTATGGAGAGGAGAAGGTCCACAGTCTGGTTCCAGTCAACAGGAGAGGAGTGAGGAATTTGGACCGA…
421	1982	120	1982_120	2	21.498	0.0177	-0.0877	0.4539	0.4371	0.76	0.588	0.696	none	TGCAGGACTGCGGTCATACTGTAAATATAGATTGTAGACAATGCCACCGCTGAAACCAAATTGCAGTGTTTTTTCTGCTCAACCTGAAAGTCCATTGGGCTCCAACATGGCGATAAAATTTTCTACAATACACATAGAGA	TGCAGGACTGCGGTCATACTGTAAATATAGATTGTAGACAATGCCACCGCTGAAACCAAATTGCAGTGTTTTTTCTGCTCAACCTGAAAGTCCATTGGGCTCCAACATGGCGATAAAATTTTCTACAATACACATAGAGAAACAAACATTATCATGTCAGGAACTGATTTTGATTCAACATTACAAGATACCTATGCAAGATGGCCAGTTGAGTGAACTTGGATCTCAATGGGGATAGCTATACTGTATGTTGCTGCTTTGGATAAAGCTGTGATTGATGGAAGCTGTGATACTGTATGTGTTCAGAGAAAATAATTTTTTGAAGTCTTTGTGAAAAGACTATGGCCTACATAAAGGTCAACATAATTTTCTCTACTTTTGCATATTTTTGATACTGAA…
422	1989	84	1989_84	2	83.787	-0.0006	0.5176	0.1736	0.5033	0.531	0.333	0.5	none	TGCAGGGGCCCGGCCCGCCACAAGGAGTCGCTAGAGCGCGATGAGCCAAGTAAACCCCTCCAGCCAATCCCTCCCCTAACCCCAGCGACACTGGGCCAATTGTGTCGCCGGGGTTAGGGGAGGGTCTGTAGTGATGCCTC	TGCAGGGGCCCGGCCCGCCACAAGGAGTCGCTAGAGCGCGATGAGCCAAGTAAACCCCTCCAGCCAATCCCTCCCCTAACCCCGGCGACACTGGGCCAATTGTGTCGCCGGGGTTAGGGGAGAGTCTGTAGTGATGCCTC
423	1999	77	1999_77	NA	NA	-0.0003	0.1102	0.1404	0.1846	0.115	0.143	0.048	none	TGCAGGCGCCCGGCCCGCCACAAGGAGTAGTTAGAGCGCGATAAGCCCCCCGGCAAAACCCTCCCATAACCCGGACGATGCTGGGCCAATTGTGCGCCGTCCTATGGGACTCCCGATCACGGCCGGTTGTGATACAGCCC	TGCAGGCGCCCGGCCCGCCACAAGGAGTAGTTAGAGCGCGATAAGCCCCCCGGCAAAACCCTCCCATAACCCGGACGATGCTGGGCCAATTGTGCGCCGTCCTATGGGACTCCCGATCACGGCCGGTTGTGATACAGCCCGGGATCGAACCCGGGTCTGTAGTGACGCCTCTATTACTGCGATGCAGTGCCTTAGACCGCTGCGCCACTCGGGAGGCGGTAGGACAGTTTTAAGTCTCCCCATGTTAAAGTTTCCACCCACCAGAAACACTGCCTCTGGGTGAGTTGTTTCTTGTTTGTTTATGGCCCCATACACCTTTTTGAGTGCCAGAGTGGTGTTGGCTTGTGGAGGGATGTAGACAGTCGTGATAATTATGGATGAGAACTCTCTTGGTAGATA…
424	2002	118	2002_118	NA	NA	0.2089	0.3628	0.1424	0.2567	0.009	0.158	0.283	none	TGCAGGTGAATAACCAGTGGGAAGCAGTGGTTTATGGGAAGACGGAGGACCAGCGGATCATGACAGAGCAGGCCCGGCAGTACCTGAGTAGTACCTACCCGTCCTCCGGCTGCACCTCGAGGGCGCTTGTGCTCTGAGGC	TGCAGGTGAATAACCAGTGGGAAGCAGTGGTTTATGGGAAGACGGAGGACCAGCGGATCATGACAGAGCAGGCCCGGCAGTACCTGAGTAGTACCTACCCGTCCTCCGGCTGCACCTCGAGGGCGCTTGTGCTCTGAGGCCTACGTTCCTGCACACTACACCTGTCCAGGTTGCTATGGCTCCCATGCTCCTTCTCCTAACGACTCTTAACATATTTAGACAATCTGGTGTAGATCTACTCAAATAATGTAGAAATGTGTGTATTGATAAGATCGGTAACTGAACACAAGTGTACCACAAAATACTTTACAGAAAAGGTAAGACTGTCGTTTTTCAAGGTCACACTGCTTGGTTGTCATAAATTGCTTTGTTTGTCTTTTGAATACACACCAGCCATTG…
425	2003	49	2003_49	21	53.194	0.0549	0.0784	0.3764	0.3937	0.16	0.4	0.239	none	TGCAGGTCCTTTAAATGAACAGGTAATAACTGCCTTCTGATTTTTCTCCCTCAACCTGCATGGAACGAAATGCATCAAACCGTGCAATGAAATCACTCCAATGTTTATGAAAGACATGGGTGGTTATTGCATTCAAATGT	TGCAGGTCCTTTAAATGAACAGGTAATAACTGCCTTCTGATTTTTCTCCCTCAACCTGCATGGAACGAAATGCATCAAACCGTGCAATGAAATCACTCCAATGTTTATGAAAGACATGGGTGGTTATTGCATTCAAATGTTTTGGTGTGAATGTTGTGCCTTGGTCTATGGGAAATATTATGACTGGTTCTTCATGAAACGGCACATAATGTGAGAACATCGGTGTGTCAAGAGGATCACACTGTATGTTTGTTGCTGTCAATGAAGGAGTGGAGAAAATGGAATGGTGAAAAATTCAATGTTTAGACTACCATGGCTGATTTCAATGTCAAGACCTTGTTGCTATCTCAGCGTATGCTATGGCTGCTGTACCACAGGTCCTGTTAAATGATTCCTCTC…
426	2006	127	2006_127	NA	NA	0.0535	0.1336	0.0822	0.1058	0.964	1	0.87	none	TGCAGGGCCGAGGGCACCTTGGGGACCGGCTGGTCCCTACACAAACACAACAGGATGTCAGTTATCACGTATAATATCCATCATCTCTAAAATCAATCAATTCAATTGATGAAAGATTGTACTGCAAGATGACTTGAGGT	TGCAGGGCCGAGGGCACCTTGGGGACCGGCTGGTCCCTACACAAACACAACAGGATGTCAGTTATCACGTATAATATCCATCATCTCTAAAATCAATCAATTCAATTGATGAAAGATTGTACTGCAAGATGACTTGAGGTTGCGGGCCCTATAGCCAAGATACAGAGGCTAAGTCAGATTTCACTAATAAGTGCGAAAAAACTGTTCAAGGGTATGCTGATGTTAGGCGAAGCTAGATGGGAAGACTCAAGCAAAGATAAAGTGGTTCTGTCTTATCATTAAGTAAGATGTTACTTTCTGGTAACAAAGCTGGCTCTCAATCTTTTGGGGGGGGTTCCTCATTTTTATGAAATCTGATGATAAATAAGCCATCTTGATTTTATTTTAGAAACGATCATA…
427	2012	76	2012_76	18	54.617	0.054	0.4453	0.2466	0.4327	0.406	0.364	0.158	none	TGCAGGAATTCAACCCAAAACTTTGCTCTCCAAAACACACACCGCTGCTATACATGACCTCTCCTCAGGCGTTAGCCTCAGTCAGTAAACTGTCTCCGCTTCCCAAAATGGCGACCTGTTCCCTATTTCAAATCAAATCA	TGCAGGAATTCAACCCAAAACTTTGCTCTCCAAAACACACACCGCTGCTATACATGACCTCTCCTCAGGCGTTAGCCTCAGTCAGTAAACTGTCTCCGCTTCCCAAAATGGCGACCTGTTCCCTATTTCAAATCAAATCAAATCAAATCAAATTTTATTGGTCACATGCGCCGAATACAACAGGTGCAGACATTACAGTGAAATGCTTACTTACAGCCCTTAACCAACAGTGCATTTATTTTAAACAAAAAAAGTAAGAATAAAACAACAACAAAAAAAGTGTTGAGAAAAAAAGAGCAGAAGTAAAATAAAGTGACAGTAGGGAGGCTATATATACAGGGGGGTACCGTTGCAGAGTCAATGTGCGGGGGCACCGGCTAGTTGAGGTAGTTGAGGTAA…
428	2013	120	2013_120	NA	NA	0.0096	0.3132	0.1317	0.2162	0.856	0.824	0.955	none	TGCAGGTAAAGAAGCCGGATGTGGAGGTCCTGGGCTGGCGTAGTTACATGTGGTCTGCGGTTTTGAGGCCGGTTGGACAAAATGCTCACCAACAGGGATGTAAATAAATGTGTGCACAAAATTTTTGAGAAATAAGCTTT	TGCAGGTAAAGAAGCCGGATGTGGAGGTCCTGGGCTGGCGTAGTTACATGTGGTCTGCGGTTTTGAGGCCGGTTGGACAAAATGCTCACCAACAGGGATGTAAATAAATGTGTGCACAAAATTTTTGAGAAATAAGCTTTTTGTGCGTATGGAACATTTCTGGGATATTTGATTTCAGCTCATGAAACATGGGATCAACACTTTACATGTTGCGTTTATATTTTTGTTCAGTATATGTCAAACGGTTTTGTTATATTTCAGACTTCTGTGATGTTTATAAAGTGTAATATTGGGATGCAAACTCAAAATGGAATACATTTAAACTCTATATCTGACTTGGTACAGGTGTCTTCTTTACTTTCAAGCCCATAACCATGTGTGTAAGGTGTATACTTTTGT…
429	2014	46	2014_46	23	53.433	0.079	-0.1387	0.4663	0.4263	0.804	0.75	0.533	none	TGCAGGCATTCCTGCCCTATATTTTGGTCTATTTCTTTAGATCCTGTGTCTTCGATGGGATGTCCTGTCTGTGTTCCGTTGGTAGCCTGACCTTAGTAAGCCAGTTTCATCCTCAAGCATAGGCAAGGTTACCCCTCCTC	TGCAGGCATTCCTGCCCTATATTTTGGTCTATTTCTTTAGATCCTGTGTCTTCGATGGGATGTCCTGTCTGTGTTCCGTTGGTAGCCTGACCTTAGTAAGCCAGTTTCATCCTCAAGCATAGGCAAGGTTACCCCTCCTCACACACATAACATTCCTGTGGTGATATCATCTACGATAAGACCTTACTTTCAGACGGGAATGTCCCTGCTGTAAGCCAATTTAACAAAGAAAAAGGAGTTGCTTGTCAGTATGATGTATGCTATTGTATACAAACTTTAGTTAGCACAGTACATGATGTACTCACATTATGATATCATACTGCTGTCTGATAATGCAAAATGCTGTAATTACCACGGGAAAGAGTGAACTTATCTTCATTTTTGTATCATTATTTTCAG…
430	2015	91	2015_91	11	8.263	-0.0122	-0.0991	0.4053	0.3935	0.704	0.735	0.762	none	TGCAGGTTCATGCATGGTAGTATTGCTGCGTTCAAAAGAACTGGGAGCTCGGAAAAATAGGAGGTCAAATCATGACATCAGTGATCTTCAAGTCGCAGGTCTAGAAAGAGGCCCGGGTTGGAATTCCGAGTTGGATGACC	TGCAGGTTCATGCATGGTAGTATTGCTGCGTTCAAAAGAACTGGGAGCTCGGAAAAATAGGAGGTCAAATCATGACATCAGTGATCTTCAAGTCGCAGGTCTAGAAAGAGGCCCGGGTTGGAATTCCGAGTTGGATGACCGTTCAAATCGATGTTTCCCAGTCGGAGCTAGTTGTTTTTCCGAGTTCCCAATTGTTTTGAACACACTGAAGTCCAAGATTTCTGAGTTCCCAGTTATTTTGAAGGCGGCATTAGAGTTTGGTTTATGGTTCATTGTTTAGCTAGCTAGCTAGCTGTCTAAATAAAAGACTCCACTATGCAAGTAACCATTTCACTGTACAGTTTAAACCTTCTGTATCCTGTGCATGGGACAAATACACTTTGATTTTATTTGATATAG…
431	2026	80	2026_80	23	51.164	-0.0002	0.1946	0.1788	0.1947	0.142	0.133	0.05	none	TGCAGGGGTGAAGGTGAAGGACTGAACTGCAAAACAAGAAGACAGAGAAGTCGTGTGTTAAAGGCATGCAGAGGTGCTGCAAGTGGTGCTTTGGGGGGCTCTGCACACTGGGGCTGGGGGACAGGGAGGCCAAATGGGGC	TGCAGGGGTGAAGGTGAAGGACTGAACTGCAAAACAAGAAGACAGAGAAGTCGTGTGTTAAAGGCATGCAGAGGTGCTGCAAGTGGTGCTTTGGGGGGCTCTGCACACTGGGGCTGGGGGACAGGGAGGCCAAATGGGGCCAGAGGAGAGGGGCCATCCCCATGACCCAGTGTGCAGGGCTACAGCCAGGAAAGCAGCTCAGAGGCCACAGAGATGTAGCGATAGCAGCAAAAACCAAAGATAACACAACATACACAAAATGTATCAAACAGAAATGAAGGACAGGTTACAGCCGTTTGACTGACTGTGGCAAGATCAAGAACTGTTCAGGTTCTAAAGTCAGTTTGCTCTAAGGAATTGAATGAATGTTAAAAAAGAGATGTGCAATATGAAAAAATA…
432	2030	94	2030_94	6	23.815	0.0197	-0.0572	0.1139	0.1081	0.963	0.889	0.977	none	TGCAGGTGGACGTATGTAGACAGCGTGGTGTACCTCTAAGTGTGCTGGTAGTTGTACCTGTGTGGCCTCTGTCTCGACAGTCTTCTTCAACAGTTGAATGTCCTCAGCAGTGGGCGTCTCCGTCTCCATGGAGTACAAGG	TGCAGGTGGACGTATGTAGACAGCGTGGTGTACCTCTAAGTGTGCTGGTAGTTGTACCTGTGTGGCCTCTGTCTCGACAGTCTTCTTCAACAGTTGAATGTCCTCAGCAGTGGGCGTCTCCGTCTCCATGGAGTACAAGGGCACCCCTCCCGGACTCTCACTGTACATCATGTACTGGAAAATTACAGATAGAAACAAATGAGTTGGATCTGGTCTGGATACCGACTGTGAAACACACCCACGAATGTACCAAGATCAATGTCAGATAGCCCATTGAATTCAGTAAGAAAAGAAGCAAACCTCTTCTTGTGGGTGGAGACCAGGTCGGAGTTTGGTAACCTGCAGATAAAGCATAGGTTAAAAGACAGATATTTCCTCTCTCACAGTCAGACACTAGGC…
433	2040	29	2040_29	34	17.072	0.0739	0.3993	0.2791	0.505	0.356	0.577	0.614	none	TGCAGGACTTGCTTTTTGAAAAAGCAGACCATCTCTTTATTACGGACAGACCTCTCCCCATCTTTGCAACCATTGAATCTATATGTTTTGACCATGACAGTTTACAATCTAAGGTAACACCAAGTAATTTAGTTTCCTTA	TGCAGGACTTGCTTTTTGAAAAAGCAGACCATCTCTTTATTACGGACAGACCTCTCCCCATCTTTGCAACCATTGAATCTATATGTTTTGACCATGACAGTTTACAATCTAAGGTAACACCAAGTAATTTAGTTTCCTTAACTTGTTCAACAGCCACAACATTCATTGCCAGATTCAGCTGAGGTCTAGAACTAAGGGAATGATTTGTACCAAATACAATGCTCTTAGTTTTAGAGATGTTCAGGACCAGCTTATTACTGGCAACCTATTCCAAAACAGACTGCAACTCTATGTTAAGGGTTTCAGTGACTTCATTAGCTGTGGTTGCTGATGCGTATATGGTTGAATCATCAGCATACATGGACACACATGCTTTGTTTAATGCCAGTGGCAGGTCAT…
434	2042	113	2042_113	NA	NA	0.0213	-0.0435	0.092	0.0883	0.98	0.906	0.976	none	TGCAGGAGCGAGTCAATGCTTTGATGTTTGCAGAGAACCACAGGGTGTTGTCCAGGGTCACGCCAAGGTTCTTTGCACTCTGGGAGGGGGACACCGTGGAGTGGTCAACCGTAATGGAGAGGTCTTGGAGAGGACTTCCC	TGCAGGAGCGAGTCAATGCTTTGATGTTTGCAGAGAACCACAGGGTGTTGTCCAGGGTCACGCCAAGGTTCTTTGCACTCTGGGAGGGGGACACCGTGGAGTGGTCAACCGTAATGGAGAGGTCTTGGAGAGGACTTCCCCGGGAGGAAGAGCAGCTTCATTTTGTTGAGGTTGAGCTTGAGGTGGTGGGCCAACATCCAAGCTGAGATACACTACATGGCTAAAAGTATGGTGACACCTGCTTGTCGAACATCTCATTCCAAAATCATGGGCATTAATATGGAGTTGGTCCCCCCTTTGCTGCTATAACAGCCTCCACTCTTCTGGAAAGGCTTTCCACTAGATGTTGGAAAATTGCTGCAGGGACTTCCTTCCATTCAGCCACAAGAGCATTAGTGA…
435	2054	54	2054_54	NA	NA	0.0271	0.4877	0.1172	0.1942	0.045	0.167	0.111	none	TGCAGGTCAAGGTTCAGAGGGCAAGGGTCAAACAGTCTGCATAAAGGCTCATACTATACTCCTGAGTGGCGCAGTGGTCTAAGGCACTGCATCAGTGCTAACTGTGCCACTAGAGATCCTGGTTCGAATCCAGGCTCTGT	TGCAGGTCAAGGTTCAGAGGGCAAGGGTCAAACAGTCTGCATAAAGGCTCATACTATACTCCTGAGTGGCGCAGTGGTCTAAGGCACTGCATCAGTGCTAACTGTGCCACTAGAGATCCTGGTTCGAATCCAGGCTCTGTCGCAGCCGGCCGCGACCGGGAGACTCATGGGCGTCGCACAATTGGCCCAGCGTCGTCCAGGGTAGGGGAGGGAATGGCCGGCAGGGATGTAGCTCAGTTGATAGAGCATGGCGTTTGCAACGCCAGGGATGTGGGTTCGATTCCCACGGGGGGCCAGTATAAAAATAAAAATAAATGTATTCACTAACTGTAAGTCGCTCTGGATAAGAGCGTCTGCTAAATGACTAAAATGTAAATAATATGTCGCACCAACATGAAA…
436	2064	108	2064_108	25	0.88	-0.0095	0.0349	0.2879	0.31	0.204	0.139	0.227	none	TGCAGGTTCAGGTTGGTCTGAAGGTTCATCTGTCTGTACAGGAAGGAGGCCTGCTTCATCTGCCGTTTCACCAGGTGGCGTCTGTAACAGCGTTGGATGATGATGGCCGACACGTCTTCCTGCTTGCGGCGTAGAGTCGT	TGCAGGTTCAGGTTGGTCTGAAGGTTCATCTGTCTGTACAGGAAGGAGGCCTGCTTCATCTGCCGTTTCACCAGGTGGCGTCTGTAACAGCGTTGGATGATGATGGCCGACACGTCTTCCTGCTTGCGGCGTAGAGTCGTAGTGATTGGTTCGTGGGAGATCTTGGACGGGTTGGCCATCATGAACTTCTCCTCCATCTGCTGCTTGAGGGCGTCCATCTCGCCTGACTCGCCCAGCACGCGCTTGGTGAAGGCGAACAGGATGTCCAGGCAGTGGATCTTGTCCCCGCTCACCATCGGCAGGTCCATAGAGATCAGCTTGATCTTGTTGGGTTTGGCGATGCGCAGCGGCTCCGATAGGTTGTCCGCAAAATTCGACAGCTTTGAGAACTCGATGAAC…
437	2073	66	2073_66	3	10.738	0.036	-0.0909	0.1734	0.1594	0.05	0.167	0.043	none	TGCAGGGAAACCATTTTCACTGCTGGCCACCCGTGGACGTCCCGAGTGGGGTCCGTCCATTCCACCCTCCGGCACCTCCGAGCCGAGCCCTATGGAGCTCGGGGGTGCTGGCGCTAGAGAAAGGAGGAGGAGGAGCCCGA	TGCAGGGAAACCATTTTCACTGCTGGCCACCCGTGGACGTCCCGAGTGGGGTCCGTCCATTCCACCCTCCGGCACCTCCGAGCCGAGCCCTATGGAGCTCGGGGGTGCTGGCGCTAGAGAAAGGAGGAGGAGGAGCCCGAGGGGGCCTGTCCCCTGCACCAATTGCGGTCGTGGAGGGCACACTGCGGCCAGGTGCTGGGGAGGGTTCCCCGAGGGAGGAGACTACAGGCCACGCACTGGGGAGCCTTCCCAGGTGAGTAGACGCCCCACTTACCCAGAGCTCTCTGTTGCGCACTTTTGTATACCTGTTTGTTTTCCACAGGTTGCACCTCATTCCCAGCATAAGGCGCTAGTAGATTCAGGCGCAGCTGGGAATTTTGTTGATCGGAAGTTTTGTTT…
438	2074	34	2074_34	NA	NA	0.019	-0.1223	0.1902	0.1731	0.123	0.139	0.024	none	TGCAGGCGCCCGGCACACCACAAGGAGTTTCTTTATTTTTTAGGGGGTAGATCAGCTTTAATATTGCAGATAGATTGTAACTTCCATCAATGTAACTGTCTGCATCACTTCCACACCACAAGGAGTTGCTAGAGCGCGAT	TGCAGGCGCCCGGCACACCACAAGGAGTTTCTTTATTTTTTAGGGGGTAGATCAGCTTTAATATTGCAGATAGATTGTAACTTCCATCAATGTAACTGTCTGCATCACTTCCACACCACAAGGAGTTGCTAGAGCGCGATGAGCCAAGTAAAGCCCCCCGGCCAAACCCCCCCCTAACCCAGACTACGCTGGGCCAATTGTGCGCCGCCCTATGGGACTTCCGGTCACGGCCGGTTGTGACACAGCCTGGGATCGAACCCGGGTCTGTACTGACGCCTCAAGAACTGCAATGCAGTGCCTTAGACCGCTGCGCCACTAGGGAGGCCGATGTAATCTATTTTCTAAAAGTGTGCGCTGTATCCAAGACCGATGACGTCATTCACACACATTTCAAGGCTG…
439	2077	78	2077_78	NA	NA	-0.007	0.1254	0.1393	0.1438	0.068	0.038	0.125	none	TGCAGGTTGTGATTGTGGCGCTGCTCTGAGGCAGATGATTATATGTTACAGAAACACCAGAACACACTCACCGGGATCAGTCACACACAAGGGTCTCTTTCTCTCCTCCTCTCTCTCTCTCCTTCTCTCTCCCTCTCTCT	TGCAGGTTGTGATTGTGGCGCTGCTCTGAGGCAGATGATTATATGTTACAGAAACACCAGAACACACTCACCGGGATCAGTCACACACAAGGGTCTCTTTCTCTCCTCCTCTCTCTCTCTCCTTCTCTCTCCCTCTCTCT
440	2084	112	2084_112	9	47.957	0.012	-0.0183	0.0367	0.0363	0.99	1	0.955	none	TGCAGGCACTAGAGGGGAATTTCACACTGGGGGAATCTGGGCTTGTTTTCATCATGTCCGAGGCATTTTTAGGTCAGTGAGATGTGTTTCACACATAATAGCCCTGGAGGAAGGCAGGTCTGGGATTCGTGCACTGAATG	TGCAGGCACTAGAGGGGAATTTCACACTGGGGGAATCTGGGCTTGTTTTCATCATGTCCGAGGCATTTTTAGGTCAGTGAGATGTGTTTCACACATAATAGCCCTGGAGGAAGGCAGGTCTGGGATTCGTGCACTGAATGATACACCCTATGACGGTTTCCAGTGTATTGATGGTGGGCGGTGAGATCTGAAAATAAATGTAGTCCTGCTTTGTGGCATTTCGCGAAGGCTCTATGTGATACTGATCGCACTATACAGTATGTCTTTGTGCGTGTAGATATGGTGGTCCTTGTTTCGATAGAGCCATTGGACGTCTTTCAGCGATGTTCCTATCGGCCGATTCATTACTAAATTTACCAGCTGACACATTTTTTCCAATCTCTGAAAAACTACAACTCG…
441	2088	68	2088_68	NA	NA	0.0336	0.0627	0.1419	0.1641	0.052	0.167	0.05	none	TGCAGGGTCTAGTTTTAAATTATCTTGATTATTGCCCAGTCATATGGTCAGGTGCTGCAAAGAAGGACCTAGAAAAACTACAGCTGGCCCATAGAGCAGCACGTCTTGCTCTTCACTATAATCATGAGACTAATATCAAT	TGCAGGGTCTAGTTTTAAATTATCTTGATTATTGCCCAGTCATATGGTCAGGTGCTGCAAAGAAGGACCTAGAAAAACTACAGCTGGCCCATAGAGCAGCACGTCTTGCTCTTCACTATAATCATGAGACTAATATCAATACTATGCATACCAGTTTCTCGTATCTAAAAGTAGAGGAGAGACTAACTGCATCACTTCTTCTTTTCATAAGAAACTTGTTTCCAAATTCCAAATGGTTTGAATAGTCAACTTACACACAGCTCTGACACACACACTTACGCCACCAGACATGTCACCAGGGGTCTTTTCACAATCCCCAAATACAGAACAAATTCAAGAAAACGTACAGTACTATATACAGTTGAAGTCGGAAGTTTACATAGACTTAGGTTGGAGTCA…
442	2092	135	2092_135	36	3.305	0.2022	0.2566	0.2335	0.4435	0.425	0.8	0.8	none	TGCAGGCCAACTGTCTGTGTTTTTCTATGTCCAGGGGATTGAAGGCCCCCAGGGAGTCCCGGGAGCCAGTGGACGCGATGTCCCAAATGTTTGTCAATCACCCATTTTAATGAGTGATTATGCTAATGCTGCAGATTTTT	TGCAGGCCAACTGTCTGTGTTTTTCTATGTCCAGGGGATTGAAGGCCCCCAGGGAGTCCCGGGAGCCAGTGGACGCGATGTCCCAAATGTTTGTCAATCACCCATTTTAATGAGTGATTATGCTAATGCTGCAGATTTTTATCCCCAGTGTGTGGGCTTTTCTCCGCTCTCCCAATAGCCTGCTGATATTACGATAATTATCCCTCCCAATGTTATATTTTGTTTACCAAAGTGCATTTGGGGTGAAAAAGTAATTGTAGTCTTTCGTTGTTGAGTAAATGGACTATAAATTTTGCTGTTAGGTTGTAAATCACAGCTGGCCTGGTACATTGTTTGCTGCCTCCATTCGGGATGCACTGTTTCAGTTTCAACGACTCAATATTTTGGACAAAAACTGAC…
443	2095	37	2095_37	NA	NA	0.137	0.0892	0.1712	0.2136	0.036	0.263	0.062	none	TGCAGGATCGTCTGAGACCAGCCAACCAGACAGCTGTTGAAACTGTGGGTTTGCACAACAGAAGAATTTCTACACAAAAGGTCAGAAACCGTCTCTGGAAAGCGCATCTGCGTGCTCGTCGTCCTCACCAGGGTCTTGAC	TGCAGGATCGTCTGAGACCAGCCAACCAGACAGCTGTTGAAACTGTGGGTTTGCACAACAGAAGAATTTCTACACAAAAGGTCAGAAACCGTCTCTGGAAAGCGCATCTGCGTGCTCGTCGTCCTCACCAGGGTCTTGACCTGACTGCTGTTTGGCGTCGTAGCCGACTTCAGTGGGCAAATGCTCACCTCCGATGGTCACTGGCATGCTGGAGAAGTGTGCTCGTCACGGATTAATCTCAGTTTCAACTGCACCGGGCAGATGGCAGATAGCGTGTATAGCGTCGTGTGGGGCGAGAGGTTTGCTGAGGTCAACGTTGAGAACAGAGTGCCCCATGGTGGCGGTGGGGTTATGGTATGGGCAGGCATAAGCTACGGACAACGAACACAATTGCATTTT…
444	2097	58	2097_58	6	88.946	-0.023	0.1014	0.3517	0.4139	0.269	0.3	0.294	none	TGCAGGAAACAGAGAAGAGGTTTAGTAATGTGGTTTGGTGATGTGTTTTTAATTAATGGAAGTTAGTCCATTACCAGTTGCAGTCATGTTGTTGATTTCTGATGTAACGCTCCGTGAGGTCTGAGGAATAATGGACAACA	TGCAGGAAACAGAGAAGAGGTTTAGTAATGTGGTTTGGTGATGTGTTTTTAATTAATGGAAGTTAGTCCATTACCAGTTGCAGTCATGTTGTTGATTTCTGATGTAACGCTCCGTGAGGTCTGAGGAATAATGGACAACA
445	2111	109	2111_109	17	47.371	0.0284	0.0096	0.1949	0.1967	0.815	0.921	0.935	none	TGCAGGATGTCTTGTAGCTCCTGGAGGGTGAAGCGGGGCCTGTCAGACTCCTTCTGGTCCAGGGCATCAGGCGCCTCCTCCTGCTCCTCATCACACAGGGGGAGAAGCAGAGGACTCTCTTCTGACTCAAAGCACTCTCC	TGCAGGATGTCTTGTAGCTCCTGGAGGGTGAAGCGGGGCCTGTCAGACTCCTTCTGGTCCAGGGCATCAGGCGCCTCCTCCTGCTCCTCATCACACAGGGGGAGAAGCAGAGGACTCTCTTCTGACTCAAAGCACTCTCCCAGGAATTCATGGTTACCTCTGCATTCCGCCCAAAAATAATTGTGCACGATGGAGGCTGCTGATGCTGGTACCAAGGACTGGATTTGGGACATAGCATGGTCACTTTCAGTACTGAGAAAGATGTATTTATGGTGGGTGGCAACAATATTCAATAACCAAATCTACAAGAATGACTTACCCTCCTTGGGTGGGATTAATATTATTATGTTCTTGTCAATAGTGAAGTTCCAACCCTGTCTCTATGTAATTTGCATATAA…
446	2117	110	2117_110	NA	NA	0.0294	0.1407	0.1706	0.1981	0.121	0.024	0.188	none	TGCAGGATCTGGGCCACGTGTCGGGGGATGGCTCTCAGTAGCCTCCGGCTGGAGTGGCGGCCCGTGGCGTGCCAGAAGCCCGAGGCCAGAGACAGGCTAGTCCGGCACAGTGGCCGGGACGACTGCCATTTCTGTGTCCA	TGCAGGATCTGGGCCACGTGTCGGGGGATGGCTCTCAGTAGCCTCCGGCTGGAGTGGCGGCCCGTGGCGTGCCAGAAGCCCGAGGCCAGAGACAGGCTAGTCCGGCACAGTGGCCGGGACGACTGCCATTTCTGTGTCCAGCGGGTGTCGTTGTTGCAGGGTGCCCCGGGGTCCGGCGCTGACGGGCAGAGATGACAAGAGAGGAAAACATCAAGAACAATCATCGCTGAAAAAGCCCAGGAGTGAAAAACAAAAATTCAGTCATACATTGTTAGTGTGTGTACAATATTGAGAGAAATCGACAGCTCCCCAATGTGATATGAAATATCTCTTTATTCTGTGTACAGTGAAGTAATCTCTTTTGTTCTCATTTCAAATCAAGAAGCTACAGAATACCAC…
447	2121	90	2121_90	NA	NA	0.0045	0.1243	0.0723	0.0819	0.909	1	0.964	none	TGCAGGTTATAAAAAAATATTGTAGAATACCACTAATTGATTAAATGTGTTTTGGGAACAGTACTGTGTGAATCTGATATGAGAGTTGCATGAGTGTGGAAATAAGTGTTAATCTGAAGTTTGGATAATAAGCTGATTTA	TGCAGGTTATAAAAAAATATTGTAGAATACCACTAATTGATTAAATGTGTTTTGGGAACAGTACTGTGTGAATCTGATATGAGAGTTGCATGAGTGTGGAAATAAGTGTTAATCTGAAGTTTGGATAATAAGCTGATTTAACTTTGGATAATAAGTTTTGATGTAGCATTATCTTGGGGTTCCGTCCATCACTGCCCATCATAGAATATCACGGGGTGGTATTGAGCGCGGGATGTTATTTTAGACAGTAGTGGCAATTCTATATTTTCTGGGAGGCAACGGAGCCGTTGAGGATACGTGTGGAGCTGTCACGCCCTGACCTTAGAGATCCCTTTTATTCTCTATTTGGTTAGGTCAGGGTGTGACTTGGGTGGGCATTCTAGTTTGTCTATTTCTTTG…
448	2126	101	2126_101	NA	NA	-0.0048	-0.1634	0.3162	0.2677	0.868	0.794	0.864	none	TGCAGGATGAGGAGGACGATGAGGTCATGTACTTCCTGGAGGAAGATGCTTTTGATGAGGAGCTACTTGAAGACGAGGACGACGAGTATGAGACACACACAGGAATGACAGACAGACACACAGGACAGACAGGTGAACAT	TGCAGGATGAGGAGGACGATGAGGTCATGTACTTCCTGGAGGAAGATGCTTTTGATGAGGAGCTACTTGAAGACGAGGACGACGAGTATGAGACACACACAGGAATGACAGACAGACACACAGGACAGACAGGTGAACATTGACTGGCAGAGAAAGAGCTGAACTGGTTCCCCCTAACCCTCCTAGGTTGATGCTGATTGAGGTGGCTGATGTACATACCAAACTGGTGGTGCAGGTTGTAGAAATGCTCTAGCCTGGTCCCAGATCTGTTTATGCTGTCTTGCCAACTCCTAAATGTATGACAGTTATCATGCCATGTTACCATAGCAGTTGGCTTGGCTATACAGTACATAGGAGTCTATAGCACAAACAAATCAAAGACCAAGCTAACATTTGGCT…
449	2136	81	2136_81	4	13.602	0.0314	0.0299	0.1893	0.215	0.848	0.812	0.975	none	TGCAGGGCTCATTGTAATTGGCAGCACACTGGCATGCTGAGTTTATGGGCCAGCTTCAAGGTCCAGACTGAAAGGAGAACAATTTTCCAATCTGAGAATATAGGCTCAGTTTAGTCCCTTTTCCTGGTTCTGGCAGCTGT	TGCAGGGCTCATTGTAATTGGCAGCACACTGGCATGCTGAGTTTATGGGCCAGCTTCAAGGTCCAGACTGAAAGGAGAACAATTTTCCAATCTGAGAATATAGGCTCAGTTTAGTCCCTTTTCCTGGTTCTGGCAGCTGTGTCTTGTTCCAGCACCATAGGCCCCCTCATAACTGTTTTACACACATTACTGAGGCGTGAAATTGCATGTTGTTTTGAATACAGGCCCTATCTTTTCTAGCCTAGCGGACACTTTTCGATGTGGTTGTTGACTAAATATGTCTATTTTATTTAACCATTGATTACTATTTGTGAGTAGCCTAAGCAGGTAATTGCATGGTATTTTAGATGCTTTATGAAAATAGCCCTTGATTGGATTTTGGCTGTACAAATGATTCAC…
450	2137	57	2137_57	NA	NA	-0.006	-0.1411	0.4273	0.3876	0.3	0.206	0.275	none	TGCAGGCTAAGCTGACGTGCAGCACCCGGCCCCAGCTCAACCTGGACATCTCCAAGCCCCTCCCAGACAAGTCCTCCCTGGCAGTCTTCACTTTCAACAGTACTTCCAAGACCGCCACCTCCTCCAAGACTGTCAAAGAG	TGCAGGCTAAGCTGACGTGCAGCACCCGGCCCCAGCTCAACCTGGACATCTCCAAGCCCCTCCCAGACAAGTCCTCCCTGGCAGTCTTCACTTTCAACAGTACTTCCAAGACCGCCACCTCCTCCAAGACTGTCAAAGAGGACAACAACCTCTCCTCCAGATCCCCAGTCAGCTTGTTACCTCACCAGGGCCAGACTCATCCAGTGCTCTCCAACAAAGTCCAGCTAGTCTCTGCACTGTCCCTCTACCCTGCCGATCCTGTGGGGACTAGCCCAGCTCAGAGTCCTGAGGCCACCTTGGTAGACAACAGACTAGAAGAGCCAAAGACGGAGGAGAGCCAGGGCCTGACTCAGGAGGAGAGCCCCGTGATGGAGGTGTCTCTACAGGGCAGTCCCGTCT…
451	2140	72	2140_72	36	4.967	0.1302	0.0032	0.4026	0.4495	0.827	0.5	0.667	none	TGCAGGGGGATTGGACCTAAAACAACTACTGAGTACCTGAGACTAGACTCTATCCCCCAAAAGCACAACAGAAACACTGATAGGAAGTGATGGTGAGGGTGTAGCCAAACCAGGCCACCTTTCCACCTTTGTCAAAATGG	TGCAGGGGGATTGGACCTAAAACAACTACTGAGTACCTGAGACTAGACTCTATCCCCCAAAAGCACAACAGAAACACTGATAGGAAGTGATGGTGAGGGTGTAGCCAAACCAGGCCACCTTTCCACCTTTGTCAAAATGGCTGTTTATCCCATTTACCTCTTAAAGGATCGGCCAAGGATAGATAACACAATTAGAGATATGTTTATATGTACATGGTTGTTTGGTCACTGCCGATGACATTGACCTTGATAGAGCCAAATGAAAAGGGTATCGTTAGTGACGGGTCATTACCCTGCTAAACTGGGGTGTCACAGAGAAGGCTAGGGGAAGATGACATGAACAGGCGGCCATTTTGAAGATTGTGACGGGTCTTCAGGGGCTTTCTCTTTGATTACCTG…
452	2147	9	2147_9	NA	NA	-0.0109	0.0071	0.3578	0.3539	0.755	0.824	0.739	none	TGCAGGGGAAGAAAGGAAACAAATGTAAGGTAAATAAAGAGTCTGCTAGCTAGCTGCTGAAGGACACCAAACAAATGGCATGATGGGTAATGTGTTTATTTTTCATTGGGAGAGCCAGCTCAGTCTTGTGTGATTGGGAT	TGCAGGGGAAGAAAGGAAACAAATGTAAGGTAAATAAAGAGTCTGCTAGCTAGCTGCTGAAGGACACCAAACAAATGGCATGATGGGTAATGTGTTTATTTTTCATTGGGAGAGCCAGCTCAGTCTTGTGTGATTGGGATCATGGAAGCGAGGCAGAAAGGCACTCAAAAGTCTCGGCTCATTTAGGAGAAAATAATATTTTCTCTTCACTCTCCAATGGTACCACTGAAGTTATCCATCTTCTCAATAACTTTTTCCAGCAGTATTTCTTTAGTTATCCACCCATATCTACAATTCTTCCAAAGCTTTGTCTTCTCATCTCCGCACTCCCTGTTCTTTATTCAAAACAACCCCACCACACACCCAAACCCTTCCCTCCCTCGCACCATCACAGATAAA…
453	2148	85	2148_85	5	82.577	0.0291	-0.0396	0.4796	0.467	0.336	0.5	0.262	none	TGCAGGTAGCTACAGCTCAGGGTTGATACGATGTGGTTTACTGTGGCGAATGTAGGTTGGATAACTTATTTGACTGACAGAGAGTGCAGGCAATAGCATGGTGGTGTAGAAATATTTATTTGGGTAGAATGTCTCTTCTA	TGCAGGTAGCTACAGCTCAGGGTTGATACGATGTGGTTTACTGTGGCGAATGTAGGTTGGATAACTTATTTGACTGACAGAGAGTGCAGGCAATAGCATGGTGGTGTAGAAATATTTATTTGGGTAGAATGTCTCTTCTAGCAGTATATGGTTGAGTCCCTTTTTAATGGTTAAGGTCTCCCATTGGTCAGCTAGACAGAGACCTGCGTTAACTATATTCTGATTGGTGTTCTGCAACAGAAGGAGTCGACTCCAAATATTGGCATGCACAGATCCAAGTCCAAGCATGAGCTCAAGCTGCTGGAGAAGATTCCAGAGAACGCTGAGGCCACTGTTGTCCTTGTGGGTGAGTTGAATTGTGTTGAATTATTTCAAGTAGGTACCATAAGGTACCCACTG…
454	2152	31	2152_31	NA	NA	-0.0144	0.1477	0.0902	0.1119	0.043	0.071	0.062	none	TGCAGGATCGTCTGAGACCAGCCACCCGGACAGCTGATGAAACTGTGGGTTTGCACAAACTGTCAGAAACCGTCTCAGGGAAGCTCATCTGCGTGCTCGTCGTCCTCACCAGGTTCTTGACCTGACTGCAGTTCGGCGTC	TGCAGGATCGTCTGAGACCAGCCACCCGGACAGCTGATGAAACTGTGGGTTTGCACAAACTGTCAGAAACCGTCTCAGGGAAGCTCATCTGCGTGCTCGTCGTCCTCACCAGGTTCTTGACCTGACTGCAGTTCGGCGTCGTAACTGACTTCAGTGGGCAAATGCTCACCTTCAATGGCTACTGGCATGCTGGAGAAGTGTGCTCTTCACGGATGAATCCCGGTTTCAACTGTACTGGGCAGATGGCAGACAGCGTGTATGGTGTCGTGTTTGCGAGTGGTTTGCTGATGCCAGCGTTGTGAACAAAGTGCCCCATGGTGGCGGTGGGGTTATGGTATGGGCAGGCATAAGATATGGACAACTAAACCAATCACATTTTATTGGGTATCTGTGACCAAC…
455	2155	137	2155_137	NA	NA	-0.0044	-0.0026	0.0235	0.0234	0.009	0.026	0	none	TGCAGGATCGGGTCACCGCTTTGATGTTAGCATGAACGACAGGGTGTTGTCCAGGGTCACGCCAAGGTTCCTTCCCCGGGAGGAAGAGCAGCTCCGTCTTGCCGAGGTTCAGCTTGAGGTGGTGATCCGACATCCACACT	TGCAGGATCGGGTCACCGCTTTGATGTTAGCATGAACGACAGGGTGTTGTCCAGGGTCACGCCAAGGTTCCTTCCCCGGGAGGAAGAGCAGCTCCGTCTTGCCGAGGTTCAGCTTGAGGTGGTGATCCGACATCCACACTGATATGTCTGCCAGACATGCAGAGATGCGATTCGCCACCTGGTTATCAAAAGGGGGAAAGGAGAAAATTAATTGTTTGTCGTCTGCGTAGCAATGATAGGAGAGACCATGTGAGGATATGACAGAGACAGGTGAATTGGTGTATAGAGAGAATAGGAGAGGGCCTAGAACTGAGCCCTGGTGAGTGAGAGCACGTGGTGAGAGCACGTGGTGCGGAGACAGATTCAGCAGGGAGGAGAAGGTGGCAAAGAGCTTCCTAG…
456	2156	126	2156_126	34	53.413	0.0332	-0.0434	0.0778	0.0753	0.01	0.083	0.024	none	TGCAGGAGCGAGTCACTGCTTTGTTGTTTGCAGAGGGTCACGCCAAGGTTCTTTGTACTCTGGGAGGGCGACACTGTGGAGTTGTCAACCGTGATGGAGAGGTCTTTGAGCGGGCAGGTAGTCCCCAGGAGGAAGAGCAG	TGCAGGAGCGAGTCACTGCTTTGTTGTTTGCAGAGGGTCACGCCAAGGTTCTTTGTACTCTGGGAGGGCGACACTGTGGAGTTGTCAACCGTGATGGAGAGGTCTTTGAGCGGGCAGGTAGTCCCCAGGAGGAAGAGCAGCTCCGTCTTGTCGAGGTTGAGCTTGAGGTGGTGGGCTGACTTCCCAGTTGAGATATCGGCCAGGCACGCAGAGATGCGTGTCGCCACCTGGGTGTCAGAAGGGGGGGAAGGAGAAAAGTAGGTTTGGGTTTTTCTACAGCGTTGTGGACGGGGATGGTGGATGGGTGTAAGCAGTTGTTTTTGTTTTAAGCCTATCCCAAACGTCTGGTGCCATGTTCGAATACAGCGATAAAAAGTTGTTTTTGAGACATTGTTTTAA…
457	2160	108	2160_108	25	35.052	-0.0154	0.1542	0.4395	0.5017	0.5	0.524	0.565	none	TGCAGGATCGTCTGAGACAGCCACCCGGACAGCTGATGAAACTGAGGAGCATTTCTGTCTGTAATAAAGCCCTTTTGTGGGGAGAAACTCATTCTGATTGGCTGGGCTTGGCTCCCAAGTGGGTGGGCCTATGCCCTCCC	TGCAGGATCGTCTGAGACAGCCACCCGGACAGCTGATGAAACTGAGGAGCATTTCTGTCTGTAATAAAGCCCTTTTGTGGGGAGAAACTCATTCTGATTGGCTGGGCCTGGCTCCCAAGTGGGTGGGCCTATGCCCTCCCAGGCCCACCCATGGCTGCACCCCTACCGAGTCATGTGAAATCCATAGATTAGGGCCTAATTAATTATTTTAAATTGACTGATTTCCTTATATGAAATGTAACTCAGTAAAATCTTTGTAATTGTTGCATGTTTTGTTTATTTTTTGTTCAGTATACATTTGTATCACAAACCATAAAAATAAAAAAACATGATGAAAGTGGCAATTGTAGGCCATTTTTAGACCTATACATGCCTCCTGTTAGACCCTATGATCTGTGG…
458	2164	12	2164_12	1	92.198	-0.0117	0.1003	0.209	0.2529	0.178	0.158	0.105	none	TGCAGGAGGTGCTGTGGGAGCAGAGCCGGCTGAACGTCGAGCTGCAGGAGAGGCTGAGGGCAGCTGAGGAAGCTGTCGCAGCGCAGCAGGGCACTGCCAACACTGCCCCCGCAGGCCTGGAGGGCAATTACGGCAGGCAG	TGCAGGAGGTGCTGTGGGAGCAGAGCCGGCTGAACGTCGAGCTGCAGGAGAGGCTGAGGGCAGCTGAGGAAGCTGTCGCAGCGCAGCAGGGCACTGCCAACACTGCCCCCGCAGGCCTGGAGGGCAATTACGGCAGGCAGCTAGAAGAAGATCTGAATGAGTTTCCGAGAGGGAATGAAACAAAGGGACAGAGAGGTTGGGGAGAACATCATGGAAGAAGCAAGATGGCGTCCGATGAGAAGAGCAGCCTAGGATCTGAGCAGGTTGCCAAACGTCTCTCCGAGTGTCTCAGAGCAGCCGAGTTGGCCATAGCCTCACTCACAGCTCACTGTACTAACACGAGCACTAGCACCTCTACTACGACCAGAGCAGCTCAAACCAGCTCTGACTTACAACAGC…
459	2172	100	2172_100	29	29.267	-0.0096	0.3374	0.1816	0.3351	0.236	0.25	0.143	none	TGCAGGTAGTTAGCTTCACTTCTAAATGTCACCTACAGATGTAGGATCTTAATTTGAGACAGTTTGCTACGCCACGAAAAAGATCCTGCAGCAACAGGACATGTGAATTATTATGTGGATTATAAGTAATGGACAACACA	TGCAGGTAGTTAGCTTCACTTCTAAATGTCACCTACAGATGTAGGATCTTAATTTGAGACAGTTTGCTACGCCACGAAAAAGATCCTGCAGCAACAGGACATGTGAATTATTATGTGGATTATAAGTAATGGACAACACATTTCAAAGTGGAAATTACAAACTTTAGAAGCCTTGTTAAACCTCAAATACACTAGAAGTTTTAAATGTCCTTAAATTTCCTGCATTGATGAAATTAAAATCCTACATCTTTAACTTTGTTCCACTCTTTCTCATTTCAATTCGTCTTTCTTTTTTCATGTTTGTGTGCATGCTGTGCTATCTATTCTTGGCTTATTGGTTTCATGGATGGTAACTGGCAACATTTTCCTGCGGTCTCCACAACAACACTAGTGATTAAA…
460	2185	86	2185_86	NA	NA	-0.0203	0.2735	0.0397	0.0657	0.034	0.025	0.042	none	TGCAGGTTCATGCTGTACAACATCTTTAAGAGAATGACCCTTCCTCACACAGGAAGTGGAGCAGGTCCTAATCCAGGCTCTTGTCGCCTCCCGTCTAGACTACTGCAACTCTCTGTTGGCTGCAACTTATCCAGAACGCC	TGCAGGTTCATGCTGTACAACATCTTTAAGAGAATGACCCTTCCTCACACAGGAAGTGGAGCAGGTCCTAATCCAGGCTCTTGTCGCCTCCCGTCTAGACTACTGCAACTCTCTGTTGGCTGCAACTTATCCAGAACGCCGCAGCCCGCCTGGTGTTCAATCTTCCCTAGTTCTCCTATGTCACCCCACTCCTCCCCACACTCCACTGGCTTCCAGTCGTAGCTCACATCCACTACAAGACCATGGTGCTTGCCTACGGAGCAGCAAGGGGAACTACCCCTCCCTAACTTCATGCTATGCTCAAACCCTACACCCCAACCCGAGCACTCTGTTCTGCCACCTCTGGTCTCTTGGCCCTCCCACCCCTATAGGTCAGCTCCCGCTCAGCCCAGTCAAAGC…
461	2190	111	2190_111	37	41.645	0.0249	0.0115	0.1657	0.1633	0.1	0	0.167	none	TGCAGGGAGGCAGCAAATGCATGAAACGTCAGATCTACAGATGCAGAAAATTGGCAAGATAGTATGGGGTGAGAGATGGGAGCAGAGTTTTTGCTGGAATTTAGCGGGGGGAAAAACAGCAGTAGTCCCTGGAGTGAGTG	TGCAGGGAGGCAGCAAATGCATGAAACGTCAGATCTACAGATGCAGAAAATTGGCAAGATAGTATGGGGTGAGAGATGGGAGCAGAGTTTTTGCTGGAATTTAGCGGGGGGAAAAACAGCAGTAGTCCCTGGAGTGAGTGTGCTGGAATATTCTCCAGCACTTCGATTTCTTCAGAGCGATAAAAGTATGCACTCAGTGTCTGTGACTCAATTCCATTTCATAGGTTCAGGTAGAGCAACAGAGGTTTCTCATCCCACAGCATGGAAGGCAGACATAGGGCATACATGCTAATGCTGGAATGGCTGTCTTTCCCCATTACATTTGGAGTAAATCACTGGCATTTCTTTTTCATGATGTGAAGCCATTACTTGTCTATTTTACATGTAATTAATACTTTT…
462	2193	29	2193_29	18	37.334	-0.0062	-0.1128	0.2936	0.2614	0.196	0.125	0.139	none	TGCAGGCAACATTATGCTGGCTGGTAAAGTGATGTGTAATTCCTTTTGGAATTCAGCCAGAGTTAGAATATCAAACAGTTTGATTTTTTATTCACCCACAACCTGCATTCAGAATGACCACCATGGTTAGGAGCTCTGGT	TGCAGGCAACATTATGCTGGCTGGTAAAGTGATGTGTAATTCCTTTTGGAATTCAGCCAGAGTTAGAATATCAAACAGTTTGATTTTTTATTCACCCACAACCTGCATTCAGAATGACCACCATGGTTAGGAGCTCTGGTAAAGGAGACTACCTAAACCAATTAAACCGGAAGAACATTTTCAGTACCAAGTGCAATAAATGTAACTAACAGATTGGATTTGTTGTATGTTATTTATCTTTGTGTAGCATAAGATTAATCAATCAATCAATGCCATTGCAAAAACACAGATATTAAAAATAATCCCCCAAAAAAATATCTACCAGCATAGGATGCTAGGAAATATGATAATGATGGGTGTGGTTTTGATGGGACTGTTTCACTCTCCACAGGGGAATGG…
463	2195	109	2195_109	NA	NA	0.0376	-0.0646	0.0503	0.0494	0.075	0	0	none	TGCAGGCAGAGGAGAGCCGAATGTTCGTCGCCAAGGGATCCAACCGCGAAAACCACTTTAGGGTAAGAATTTGTCCTATGGAATAGACCACTGTATTATGCTGTTCAACTCAAGCTTGGTTCCCAGTCGTTCCCAGTAGT	TGCAGGCAGAGGAGAGCCGAATGTTCGTCGCCAAGGGATCCAACCGCGAAAACCACTTTAGGGTAAGAATTTGTCCTATGGAATAGACCACTGTATTATGCTGTTCAACTCAAGCTTGGTTCCCAGTCGTTCCCAGTAGTAAAAAAAAAAAAAAACGTTTAGACTGTATTTTTATAAGGGAGAAACTTTCCTTCTACACTTTATTACTTGTGTGGTCTTCAGTAGGGTGTGCCTTTGTTAAAAATAAAAACCCGACTACACCATGTCCAAAAGTCCTAACCTACTCTTAGTCTTAGTCATAATAAAAGTTTAAGAAGTTAATAAACCATATAGCATTACAAAGAAGTGAACCATGTAATTATGAGAGAATATTTTTATTGACAGATTACACAGACCTTT…
464	2197	9	2197_9	NA	NA	-0.0094	-0.0053	0.0297	0.0294	0.018	0.026	0	none	TGCAGGCTGACCTCGGTCTTCAGTTGAACGATGTTTCCTCCAACACAAAATAGATGTAATGTTGTTAAAATGCTGTCAGTTCCACTTCAACCTCCTCTCTGTTTCCTCTCTCAGGACAGGAGGCCGCTGCTGGAGGACAG	TGCAGGCTGACCTCGGTCTTCAGTTGAACGATGTTTCCTCCAACACAAAATAGATGTAATGTTGTTAAAATGCTGTCAGTTCCACTTCAACCTCCTCTCTGTTTCCTCTCTCAGGACAGGAGGCCGCTGCTGGAGGACAG
465	2209	33	2209_33	NA	NA	-0.0066	0.4952	0.0121	0.0434	0.982	1	0.952	none	TGCAGGTGATGGGAAGAAATCCAGCCGACCACAAGGTGTGCTCCTCCTATCAGACCTCTCTCTCCCTGCACTTCGACTGACTGTCCTGCAGCTCAGTAAATAGCTGGTAGTAGAGAGGGGGAGCATTCTGACAGAGGGTA	TGCAGGTGATGGGAAGAAATCCAGCCGACCACAAGGTGTGCTCCTCCTATCAGACCTCTCTCTCCCTGCACTTCGACTGACTGTCCTGCAGCTCAGTAAATAGCTGGTAGTAGAGAGGGGGAGCATTCTGACAGAGGGTACAGGCTGTGACCATAGAGACAGCCATGATTAATATTTCAAGTAAATTCACATTTAATCAAATTAGTTCCTTGATTAATGAAGTGAATGTCAATCTAACTGCAGATTCTGAGCTTGTTGATGCATTCATTCATCATTTATCTCTTCAAGTTAAATATTTGTGCATTTCGGTGAAAAGATACATAATGAAGACATTTCCTATTCTTACAAAGTAACTGTATGTAGGTAAATGTACACTGAACAAAAATATAAACGCAACAT…
466	2212	13	2212_13	NA	NA	0.0114	0.2575	0.0684	0.0785	0.038	0.083	0	none	TGCAGGCCTCGAGGCGACTAGAGTACTGCCGAGGCGAGCCTTTCTTCTAAAACTCGTCAGTCTATTCTTGTTCTGAGAAATGAAGGCTATTACATGCGAGAAATTGCCAACATACTGAAGATCTCGTACAACGCTGTGTA	TGCAGGCCTCGAGGCGACTAGAGTACTGCCGAGGCGAGCCTTTCTTCTAAAACTCGTCAGTCTATTCTTGTTCTGAGAAATGAAGGCTATTACATGCGAGAAATTGCCAACATACTGAAGATCTCGTACAACGCTGTGTACTACTCCCTTCACAGAACAGCACAAACTGGCTCTAACCAGAATAGAAAGAGGAGTGGGAGGCCCCGCTGCACAACTGAGCAAGAGGACAAATACATTAGTGTCTAGTTTGAGAAACAGACGCCTCACAGGTCCTCAACTGGCAGCTTCATTGAATAGTCCCCACAAAACACCAGTCTCAACGTCAACAGTGAAGAGGCTACTCCGGGATGCTGTAGCTCAATTGGTAGAGCACGGCGCTTGTAACGCCAGGGTAGTGGG…
467	2218	87	2218_87	33	29.614	0.0724	0.649	0.0167	0.0493	0	0.075	0	none	TGCAGGCTGGGGTTTGATGTTGTCATTGATTCTCCTTTCCTGTGTAATCATTCTGATATCCACAGATGTTCCTTAGTTGCCACCCACCCTGTTCTGCTCTGTGATGTTGCAGGTGTTCAGCCCTGCTGGTTGTATTTTTA	TGCAGGCTGGGGTTTGATGTTGTCATTGATTCTCCTTTCCTGTGTAATCATTCTGATATCCACAGATGTTCCTTAGTTGCCACCCACCCTGTTCTGCTCTGTGATGTTGCAGGTGTTCAGCCCTGCTGGTTGTATTTTTAGAGCTCTTTTTGTTTTCTTTGATTCATTCTCCTGCTCTGTTCTTTTTCTCTGGGGTTGGTTGGTGTTGTTAGGGAGAGATGGGCCCACAGCTGTCTTTGTCTGTCCCCGTGGGCTTGCTGCCTGCTTTGTGCTCCTCCTGACTGTGGTAATAAAACCACTGAAGGACAGAGATTGGTCTCGATCTCAGGCCTGGCAGGGCCATGTTGGACCACTGCCCTGCCCTGATGGGCCTCTCTCAATTGTCTCTATGGTCTGTGC…
468	2221	121	2221_121	4	19.07	0.0433	0.0014	0.4149	0.4241	0.224	0.25	0.432	none	TGCAGGCTGACCTCAGTTGACATGTGAACGGTGTTTCCTCCGACACATTGGTGTGGCCGGCTTCCGGGTTAAGCGGGCGGGTGTTAAGAAGCGTGGTTTCGTGGGTCATGTTTCGGAGGACGCATGACTCGACCTTTGCC	TGCAGGCTGACCTCAGTTGACATGTGAACGGTGTTTCCTCCGACACATTGGTGTGGCCGGCTTCCGGGTTAAGCGGGCGGGTGTTAAGAAGCGTGGTTTCGTGGGTCATGTTTCGGAGGACGCATGACTCGACCTTTGCCTCCCGAGCCAGTTGGGGAGTTGCAGCGACGAGACAAGATCGAAAAATGGGGGTAAAAAAAATAAACTCTACCTGAATGTCTAATTTCTGCGCCGTGAAGGTGCCATATACCCCGTAATGGTTCCCAAAACCATTGCTCATAGGATACAATGCGATCATGCTTTTTGATCTACTCTCCACAAAAAACCTAATTGAGTCTTTTCCCTTTATTACTGAGAAAGACATTTGGAAAAGGAATATTCACACAATGACTTAACCTC…
469	2224	30	2224_30	27	41.755	0.0962	-0.0951	0.4471	0.4069	0.579	0.7	0.875	none	TGCAGGCTGACCTCGGTCATCAGTTGAACAGTTTCCTCCGATACATTGGTGCAGCGGGCGGGTGTTAAGAAGCGCGGTTAGGCGGGTCATGTTTCGGAGGACGCATGTCTCAACCTTCACCTCCCGAGCCCGTTGGGGGA	TGCAGGCTGACCTCGGTCATCAGTTGAACAGTTTCCTCCGATACATTGGTGCAGCGGGCGGGTGTTAAGAAGCGCGGTTAGGCGGGTCATGTTTCGGAGGACGCATGTCTCAACCTTCACCTCCCGAGCCCGTTGGGGGAGTTGCAGCGATGAGACAAGATCAAAATTGTGGAGAAAAAGGGGGTAAAATACAAATAAATAAAAACTACCCTAGTGTCAATCTGGTCTTCTTTCTCCAGATATTCTGGACTATGATCATCATTCTCATACTCTTTCTGCGTGGCAGAGATGGGGGAATGTTCTCCCTAGATTTGACGGTAGAGTCCTTGGCCCTTGGAGCCTCATCCTGTCTCACCCCCACCTCCAGGCTCCTGTTGGCTTGGCTCTGATAGAAATCCC…
470	2232	135	2232_135	27	44.938	0.0137	0.0157	0.1628	0.1604	0.114	0.125	0.023	none	TGCAGGGCCTTCACCTACTGTAAACAGAGAAAGAGGTGAGTGACCGTGACCTTAAATACCACTACTCCGCAGAAAACCATAAGGGATGTTCCAGATCCATTAGGATCAACAAGACCTACCTGTGTGAGTCGTAGGATCTC	TGCAGGGCCTTCACCTACTGTAAACAGAGAAAGAGGTGAGTGACCGTGACCTTAAATACCACTACTCCGCAGAAAACCATAAGGGATGTTCCAGATCCATTAGGATCAACAAGACCTACCTGTGTGAGTCGTAGGATCTCCTGGGCTGCTTTCTCCTCTGCCCCCCTCCTCTCTTCCATCTCCTTCTCTGTGATGGCGGGGCTGAGGCTGCTGGGCCTGGAGCTGGGTCTCTAGCTGGTTCTCCAGTTTAACTAGCGCCCCCCGCAGGGCATCCAGCTCAGTGCTGTGGGCCTTACGCTCCTCCTGGAGGGTCTCTCTCAGAGCACTGCTATCTGTGATCTGAAGACACACACATAAACACACACACATTTTCACTTCTGTATTATTCATTTTGCACAT…
471	2234	86	2234_86	NA	NA	0.2563	-0.076	0.4065	0.4678	0.836	0.321	0.738	none	TGCAGGAGAGGACCCAGGCTCAGGTCTGACAGGGCGTCCCTTTAGAAAGCCTGCTAAGAATAGCTATCAAGAGGCTTTGGGTTGCACATTGTCTGTTGGACAGTTTGGAATAATCTACATGATAAATACAAATAATTTTG	TGCAGGAGAGGACCCAGGCTCAGGTCTGACAGGGCGTCCCTTTAGAAAGCCTGCTAAGAATAGCTATCAAGAGGCTTTGGGTTGCACATTGTCTGTTGGACAGTTTGGAATAATCTACATGATAAATACAAATAATTTTGAAGGATTATAACTCTTGAATTTAACATAATGATGCAAATGATTGAATTATGTTTTATTCCAATGGATTTTTCAACAATTAGGGCCATAAAATCATAATTTGCTGGAAATGTATTAAACTAGTGTGTTCACTGTCAAGTGCACCACACACAGAAAATATACAATTTGGCAAAATGGAGAGAAAATGTTAACATACCTTTTGGTCAAAGTTCTCAGGTGTCAGGAAGAAATGATAGAGCGGAACAAAGTAGCCCTCCAGCA…
472	2237	105	2237_105	NA	NA	-0.0144	0.1068	0.1056	0.1277	0.06	0.053	0.091	none	TGCAGGATCGTATGAGACCAGCCACCCAGACAGCTGATTAAACTGTGGGTTTGCACAACTGAATAATTTCTGCACAAACTGTCAGAAACCATCTCTACGTGCTCGTCGTCTCACCAGGGCCTTGACCTGACTGCAGTTCG	TGCAGGATCGTATGAGACCAGCCACCCAGACAGCTGATTAAACTGTGGGTTTGCACAACTGAATAATTTCTGCACAAACTGTCAGAAACCATCTCTACGTGCTCGTCGTCTCACCAGGGCCTTGACCTGACTGCAGTTCGGGGTCGTAAGCGACTTCAATGGACAATTGCTCACCTTAGATGGCACCGGCACGCTGTAGAAGTGTGCTCTTCACGGATTAATCCCGGTTTCAACTGTACCGGGCAGACACAATTGCATTTTATCGATGGCAATTTGAATGCACAGAGATACCGTGATGAGATCCTGAGGCCCATTGTCGTGCCATTCATCCGCCGCCATCACCTCATGTTTCAGCATGATAATGCATGTCGCAAGGATCTGTACACAATTCCCTGGAAG…
473	2244	104	2244_104	NA	NA	-0.0094	-0.0054	0.0301	0.0299	0.019	0.026	0	none	TGCAGGAATTCATATTAAGGCTATGTGAGAGGTTATAGATCTAGTGTCCAGATATCAGTTTCCATTTAACCCATCGGAACAGTAGGCTACAGTTCCTTTGACGCGCCACAGGTCTATTTGAAGTCCCCGTCTTGTGACTG	TGCAGGAATTCATATTAAGGCTATGTGAGAGGTTATAGACCTAGTGTCCAGATATCAGTTTCCATTTAACCCATCTGAACAGTAGGCTACAGTTCCTTTGACGCGCCACAGGTCTATTTGAAGTCCCCGTCTTGTGACTG
474	2246	73	2246_73	12	19.126	-0.0144	-0.1175	0.3183	0.2772	0.179	0.167	0.15	none	TGCAGGCGCCCGGCCAGCCACAAGGAGTCTCTAGAGCGCAATCAGCCAAGTAAAGCCCCCCGGCCAAACCCTCCCCAAACCCAGAAGACGCTGGGCCAATTGTGCGCCGCCCTATGGGACTCCCGGTCATGGGCGTTTGT	TGCAGGCGCCCGGCCAGCCACAAGGAGTCTCTAGAGCGCAATCAGCCAAGTAAAGCCCCCCGGCCAAACCCTCCCCAAACCCAGAAGACGCTGGGCCAATTGTGCGCCGCCCTATGGGACTCCCGGTCATGGGCGTTTGTGACACAGCCTGAGATTGAACCCAGTCTAAGGCGATGCAGTGCCTTAGACCGCTGCACCACTCGGGAGGCTGCTAATGCGTTATTTCTAGTAGCTACGTTGACTTCGATGTTAGCTAATATTGGCATTTTTCTTATTATGTTGCCTTACAACTGTGACGCGTACTGAGTATACGAAGAGGCAGGATGCAGACGCAGGAATTAACAAGGTCAAGGTTTACTTAATAATGAGCAAGAGAAATAACAAAGATAGAGTAAACGA…
475	2248	13	2248_13	NA	NA	0.0338	-0.0189	0.0238	0.0237	0	0.036	0	none	TGCAGGTACTTCCGTCTTGTGCCTTGGGTCATGAGCACACACAGAGATGTGCCACACACAGAGATGTGCATTTTGAAGTCTGTTTAATGATAAACTGCATTGTTGTTTCTGCATTGTTGGAAAAGGACCCGTCAGTCAGC	TGCAGGTACTTCCGTCTTGTGCCTTGGGTCATGAGCACACACAGAGATGTGCCACACACAGAGATGTGCATTTTGAAGTCTGTTTAATGATAAACTGCATTGTTGTTTCTGCATTGTTGGAAAAGGACCCGTCAGTCAGC
476	2249	28	2249_28	32	47.09	0.0099	0.2656	0.0929	0.1585	0.889	0.875	0.978	none	TGCAGGACCTCCCCTCGGACCTCCAGGTTCCCTCTCCCACTGCTTCCCTCTCATTACAGACCCCCAGGAGCCCGGGGAGGGCAGGGAGTGGGGGGTCGAACTGGAGTCCTCCCCGCCCCATCCTAGTGCCACCGCCTTCA	TGCAGGACCTCCCCTCGGACCTCCAGGTTCCCTCTCCCACTGCTTCCCTCTCATTACAGACCCCCAGGAGCCCGGGGAGGGCAGGGAGTGGGGGGTCGAACTGGAGTCCTCCCCGCCCCATCCTAGTGCCACCGCCTTCACCTCCACCAACGGCCTGGGCTCCCTGGAGAAGACCCCCAGCACCAGCGGCCTCCGTGGGGTCTTTTCGGGCCCCTGCCCGGCCAAGAAGAAACTCCTATCATCCAGCGACACGGGAGAGTCGTGTTCGGAGGACGAGGGCCCCTCCACCTCTAAGAGGAGCCGTCTGGCCCTGCTGGCCCCGGGGTTAGGGCTGGCCTCCTGCATACC
477	2258	110	2258_110	NA	NA	0.0773	0.0466	0.1678	0.1869	0.98	0.824	0.886	none	TGCAGGTTCTCACCTTCCCCAGTCCCAACTGCCATTAATCTCAGTTAGCAAGGAGAAAGGTTTAATTTTAGCAGGCTGGAAAACCTGCCTGTTTGGTAACATCACCTGAGCGCCCAATATGGACAGACTTTGTGTGCAGA	TGCAGGTTCTCACCTTCCCCAGTCCCAACTGCCATTAATCTCAGTTAGCAAGGAGAAAGGTTTAATTTTAGCAGGCTGGAAAACCTGCCTGTTTGGTAACATCACCTGAGCGCCCAATATGGACAGACTTTGTGTGCAGACAATGTACAGTCATGGCCAAAATTGTTGGCACCCCTGAAATTTTTCCAGAAAATGAAGTATTTCTCACAGAAAAGTATTGAAATTACACATGTTTTGCTATGCACATGTTTATTTCCTTTGTGTGTATTGGAATAACACAAAAAAAAACAGGAAAAAAGCAAATTTGACATAATTTCACACAAAACTAAAAAAATGGGCCGGACAAAGTTATTGGCACCCTTTCAAAATTGTGGATAAATAAGTTTGTTCCAAGCATGT…
478	2273	76	2273_76	15	29.243	0.1445	0.2419	0.3115	0.5038	0.577	0.233	0.725	none	TGCAGGCCCCTTCACTGTTTTTCCTTCCAGCTGTTTGTTTACTAGTGAGCTACCTGGAGTACTGTACCTGAACAATATGGTACATTCTGACCCATCTGCTTGTTACGCAACAGCCTTTATGTCATACAGTTAACAATGAT	TGCAGGCCCCTTCACTGTTTTTCCTTCCAGCTGTTTGTTTACTAGTGAGCTACCTGGAGTACTGTACCTGAACAATATGGTACATTCTGACCCATCTGCTTGTTACGCAACAGCCTTTATGTCATACAGTTAACAATGATGACACTGACAAAGCAATGGTCCTATCTTTTAATGTTTAACAGCATTGGAGTTTGTCTGAGCTGTTAAGACATGTTGGAGAAACTGTGGGCATGTTTATGGCTTCTTATCGGCTTATGTGTGCTTGGTACAGATGTATTGTGGCTTGTTAAGGTACATATAATCACCAAGTCAGCACACTGACATGTGGCCCCACTCTTGACAAGATATAGGATTCCAATGGTCTTCATATACATTTGTATCTTAGCTAAGGCCTCCAAA…
479	2276	68	2276_68	6	15.953	-0.0053	-0.0184	0.039	0.0385	0.964	1	0.977	none	TGCAGGCTTTAGGTAAAGTGTTACCAAAATGTATTGATTTAGGTGTTTCATAGATGTTTGGTGTTTCTGGTTTTGGGGGACTGAATAAATATGAAACTCGGAGCGTTGACCAAAACAAACACACAAAACTATAAAACCAC	TGCAGGCTTTAGGTAAAGTGTTACCAAAATGTATTGATTTAGGTGTTTCATAGATGTTTGGTGTTTCTGGTTTTGGGGGACTGAATAAATATGAAACTCGGAGCGTTGACCAAAACAAACACACAAAACTATAAAACCACCAACCTTAAAAGTGTAATTGTTAATATTTGGTGATGTGAATTCTTCATGCCTACTTAGAATATGTGTGTGTGGTTGTGTGTGTCCTGTCTAAAGTACCTGTCTGATATTGAGGAGAAATTAAGCAGAGGTCTGTATAGAGCAGTTACTCTGCATAGAAATATCTCAGTACAACACCTACTGTGATCTGTGCTACTTCTGATATAGTCAACGTTTCTGCACCATATGCCTGCTTACTGACACTGTAATGATATGCACGGG…
480	2283	70	2283_70	NA	NA	-0.0226	-0.0323	0.2382	0.25	0.867	0.846	0.853	none	TGCAGGCCGTCTCTGTGTGTCTCCAGAGCTTCTAATAACGGTGTCGTGGGGTGGTCTGCATGCTCCCCCAACACACACTCCTCACACACACACACCGCACACCCTGAACAGTACAGCTCCGTCACCTGCAGACAAAACAC	TGCAGGCCGTCTCTGTGTGTCTCCAGAGCTTCTAATAACGGTGTCGTGGGGTGGTCTGCATGCTCCCCCAACACACACTCCTCACACACACACACCGCACACCCTGAACAGTACAGCTCCGTCACCTGCAGACAAAACAC
481	2289	23	2289_23	10	46.644	0.0245	-0.0844	0.0957	0.0917	0.1	0	0.043	none	TGCAGGAGCAGTGTGTTTGCGGTGTGTACAGGTTTTAAAAGCCAGGCCGAAGTTAAAGCAGCCATCATCATTACACTGAGAGGTTGAGCTGTGGAGGGGTAATGTGTGTGCTGAGTTACTCTGTCTGTTTGTAAGGCCCT	TGCAGGAGCAGTGTGTTTGCGGTGTGTACAGGTTTTAAAAGCCAGGCCGAAGTTAAAGCAGCCATCATCATTACACTGAGAGGTTGAGCTGTGGAGGGGTAATGTGTGTGCTGAGTTACTCTGTCTGTTTGTAAGGCCCTCACCAGGAGTGTGTGTGCTGTTGACATTCTCCATTTAATATTTTTCATCAAGATCCCAAGCCCTGTTACAGGAGCCCTTCTGTTTCCAGAGATGTTTGTACATTATTTGTGTGTGTATGTTTGTATATGTGTGTGTGTGTTAGACAGAGAGAGAGGGTAAACAAGTGTGTAAGTTTACGTTCGTCTGTTTGTTTACATCTTTCTCTAATTTTTCAAGTAGAAGTTTGTTTTTCTGCTCTCCCAACCATTGTCCATCCTG…
482	2292	79	2292_79	7	49.095	0.0175	0.0833	0.4077	0.486	0.48	0.281	0.455	none	TGCAGGTGAAGAAGCTGGATGTGGAGGTCCTGGGCTGGCGTGCTTACACGTGGTCTGCGGTTGTGAGGCAGGTAGGACGTACTGCCAAATTCTCTAAAATGATGGAGGCGGCTTATGGTAGAGAAATGAACATTCAATTC	TGCAGGTGAAGAAGCTGGATGTGGAGGTCCTGGGCTGGCGTGCTTACACGTGGTCTGCGGTTGTGAGGCAGGTAGGACGTACTGCCAAATTCTCTAAAATGATGGAGGCGGCTTATGGTAGAGAAATGAACATTCAATTCTCTGACAACAGCTCTGGTGGACATTCCTGCAGTCAGCATGCCAATTGCACGCTCCCTCAAAACTTGAGACATCTGTGGCGTTATGTTGTGTGACAACAGCACATTTTAGTGGCCTTTTTATTGTCGCCAGCACAAGATGCACCTGTGTAATGATCATGCTGTTAATCAGCTTCTTGATATGCCACACCTGTCAGGTGGATGGATTATCTTGGCAAAGGAGAAATGCTCACTAACAGGGATGTAAACAAATTTGTACACA…
483	2293	13	2293_13	NA	NA	0.0344	-0.0197	0.0238	0.0237	0	0.036	0	none	TGCAGGTATTGGGGAGAATGTAATGTTTGAGCCAGAATGGAGCAGGCAGCAAGAGCCAAAATGAAGGATATGGAGGATAAACAGGAGCTGAATTGGGGGAGCAGTTTCCTCAGTGAGGGCCCTCTTCACAGTATCTCCAG	TGCAGGTATTGGGGAGAATGTAATGTTTGAGCCAGAATGGAGCAGGCAGCAAGAGCCAAAATGAAGGATATGGAGGATAAACAGGAGCTGAATTGGGGGAGCAGTTTCCTCAGTGAGGGCCCTCTTCACAGTATCTCCAGAGGGGGAGAGAGAGAGCCATAGCAAACTCCAACCTCACTACTCTCCACTTAACCTCTCCTACTAGCTTAGCACTAGCACACATCCCATATCCTCCCCTTTCCTCTCATCTCCTCTTTTTCCTTAGGCGTTGATGGCCCTCCAGCGGTCGCTGTCGATGCTGTTGATGCTGCCCGCCCCGAAAGGACCAGAGGCCACGTCATCCAGGTAGGCAGCCATGCCGGAGCCCATGGTGGTGGCAGTCAGGCCGTCTATCTGGGT…
484	2297	51	2297_51	NA	NA	-0.0006	0.4933	0.0123	0.0487	0.019	0.056	0	none	TGCAGGTGTTTCAGTCAGAACAATGCCCATAAAACAGGTTAAAGGGAGATGGCACTCCCTGACTGAGACCAGTGCAGAGTCCTATAGCAGCCAGGTACACATGCCATGCATAAGCAAATAAAAGTCCCTTTACCTCTCGT	TGCAGGTGTTTCAGTCAGAACAATGCCCATAAAACAGGTTAAAGGGAGATGGCACTCCCTGACTGAGACCAGTGCAGAGTCCTATAGCAGCCAGGTACACATGCCATGCATAAGCAAATAAAAGTCCCTTTACCTCTCGTATGGGAGCTCTTTACTTATCTGGTAAAGTGTTGGGATTTTCCATTAGTAATAGCCGGTATGAGAAATGTCTGAAAGATGGCACACATGTACAGTGCATTCGGAAAGTATTCAGACCCCTTGACTTTTAGCACATTTTGTTATGTTACAGCCTTATTCTAAAATAAAATTAAAATAACATCTCATCAATCTACACACAATACCCCATAATGACAAAGCGAAAACAGGGTTTTTTGAAATTTTTGCACATTTATTACAACA…
485	2306	74	2306_74	18	53.71	0.0264	0.0913	0.366	0.4889	0.519	0.325	0.395	none	TGCAGGCTGACATCGGTCGTCAGTTGTACGGTGTTCCTCCGACACACTGGTGTGGCTTGCTTCCGGGTTAAGCGAGCGGGTGTTAAGAAGCGCAGTTTGGCGGGTCATGTTTTGTAGGACGCGTGACTCGACCTTCGCCT	TGCAGGCTGACTTCGGTCGTCAGTTGTACGGTGTTCCTCCGACACACTGGTGTGGCTTGCTTCCGGGTTAAGCGAGCGGGTGTTAAGAAGCGCAGTTTGGCGGGTCACGTTTTGTAGGACGCGTGACTCGACCTTCGCCTCTCCCGAGCCCGTTGGGGAGTTGGAGCGATGAGACAAGATCGTAATATTGCGAAATTGGGGAGAAAAAAGGGGGTAAAACAATACATAAGTATTGTCTATATTATACAGTGAGGGAAAAAAGTATTTGATCCCCTGCTGATTTTGTACATTTGCCCACTGACAAAGAAATGATCAGTCTATAATTTAAATGGTAGGTTTATTTGAACAGTGAGAGACAGAATAACAACAAAAATATCCAGAAAAAATGCATGTAAAAAA…
486	2322	104	2322_104	NA	NA	-0.0059	0.15	0.2615	0.3632	0.698	0.818	0.781	none	TGCAGGGAGAATAAAGAAAACACTTCATTAATTCAAATAAAACCTGGGGTTATCACTGACATTGTAGGAGATCAGCTAAAACAAGAATAGGATGTGGTTGAACACTTACATTTGTTGGAGAGCTGTGCCAAACGCACTTT	TGCAGGGAGAATAAAGAAAACACTTCATTAATTCAAATAAAACCTGGGGTTATCACTGACATTGTAGGAGATCAGCTAAAACAAGAATAGGATGTGGTTGAACACTTACATTTGTTGGAGAGCTGTGCCAAACGCACTTTCTCAGAAGAGAAGGTTTCATCCAGGTCAAATAGGTCAAGCATGGGGGGAGGCAGATCCCTAAAGGCAGGCGGGAAGACCTGCTCAAAGCAACCCATAGGAAAACAGACAGCTCTTGGAGGGATGGCAAATTGGTAATTTTCTACAATGATCAAGTGTGTATAGTCACATCACGAAATCCCAGTCAATAAGCTCGATTTGAATACAATCACTAATGCACATGCCATTCTCAGTTGAGTGTATAGAACCCACACAATGGTT…
487	2323	128	2323_128	NA	NA	0.0436	0.4798	0.0249	0.0609	0.01	0	0.083	none	TGCAGGCTTGGCTTGCATTGTTTACTGTAATTGCAAATATCAAGTGGTATAAGGAGATGAAATTTATACAAATTATGAAATGAAATGAAGGCATGATTAGACGTTTTTTGGTCGTTGTATAAAAAACGTCTAAGACTGAC	TGCAGGCTTGGCTTGCATTGTTTACTGTAATTGCAAATATCAAGTGGTATAAGGAGATGAAATTTATACAAATTATGAAATGAAATGAAGGCATGATTAGACGTTTTTTGGTCGTTGTATAAAAAACGTCTAAGACTGACACTCTCCTTGACATTTGCTGTCTCTCTGAATGTCTCTCTCTCTCCCTCTCCACCAGGCCTCTCCTCCCTCCCCTACTTCACCACAACCACCACTACCACGGCCACAGCCACCACCCCCACCGCCAGCACCGCCACCAGCACCAACCCGCCGCCACGCACCTCCCCCTTCATCACAAGCCGTCCCCCGGGCACCACCCGCCGCCCCTACACCAGCCGACGGACCACCACCGCCCCCTCGCCAGTGACCACTCTGGGACCC…
488	2325	89	2325_89	NA	NA	0.0543	0.1251	0.3895	0.4996	0.66	0.579	0.4	none	TGCAGGGGAAGTCCCAGGGGAGGAAGAGTAACAACAGCAAGAACACGGGGAGCAACCCCTTCCACCACGCCAGGGTGGTCTCTGGCTCTGCATCCAAAATCAGGGTGACCCCCTTGGCTGTGGACCATAGACCTGTCAAA	TGCAGGGGAAGTCCCAGGGGAGGAAGAGTAACAACAGCAAGAACACGGGGAGCAACCCCTTCCACCACGCCAGGGTGGTCTCTGGCTCTGCATCCAAAATCAGGGTGACCCCCTTGGCTGTGGACCATAGACCTGTCAAAAAGTTCCTGCCCATCTCCACGTGAACACTGGTTGGGTAATGAGGAGGGGGGAGTGGACTCTCTTTGTGACAGCCTTGGGATTCTATTTTAGCAAACCTAACTCAATGGTCAATCTAATCTCTGGTGGTAGTGCTATGTCCAGGGGTGTGTCAGAATTTGTTTTGCTATTTTCACAGCCGTTATTATGATCACAATAGCTGGCGGTGGTGCGAAAGGGCTGGTTAATTAATAAACAAGTTGTAGGCGTGATGAGGACTTG…
489	2326	128	2326_128	NA	NA	0.0817	0.0307	0.1366	0.1596	0.066	0.194	0	none	TGCAGGAGTACAATAAGGGTACCTTAATCCACCTGTTATCAGGGTGAGCCTCCCTGTCACATACAGAAACAGCTCAGCTCCGAGCTCTAGCTATGGAATGTAACCTGGCCTTCCCACCTATTCGCATTCACAACAACGTC	TGCAGGAGTACAATAAGGGTACCTTAATCCACCTGTTATCAGGGTGAGCCTCCCTGTCACATACAGAAACAGCTCAGCTCCGAGCTCTAGCTATGGAATGTAACCTGGCCTTCCCACCTATTCGCATTCACAACAACGTCTGGCTTACCTAATGGATCTTCACAAATTACTGTTGACATTTTTCCTACCCAAATGTAGCACAGTGCTTCATTTTATTAGGTAGTTTAGGTCGTTTGTGGTAGAGCCATTGATAGGCCTAATAATATGCATATGATGTAGGATAGCCCAGGTCTCTGGTTTCTGGTAGCCTAAGTCATGATGATGCAGTGACCGATTCCAGCTTCAGGGACCCTGTTTCTCTCTGCATGAGCGGAGCGTAGCTGTGGGATACTAGTAGTG…
490	2327	111	2327_111	17	19.779	0.0362	0.0865	0.435	0.4984	0.462	0.694	0.5	none	TGCAGGCGCCCGTCCGGCCACAAGGAGTCGCTAGAGCGCGATGAGTCAAGTAAAGCCTCATGCGATGAGCCAAGTAAAGTCTTACAGTTCATGTAAGTAAATCAGTCAATAAAAAAAAAAAAAAATTGGCCCTAATCTAT	TGCAGGCGCCCGTCCGGCCACAAGGAGTCGCTAGAGCGCGATGAGTCAAGTAAAGCCTCATGCGATGAGCCAAGTAAAGTCTTACAGTTCATGTAAGTAAATCAGTCAATTAAAAAAAAAAAAAATTGGCCCTAATCTATGGATTTCACATGACTGGGAATACTGATCTGTTGGTCAAAGATACCTTTAAAAAAAAGTATGGGTGTGGATCTGAAAACCAGTCAGTATCTGGTGTGACCACCATTTGCACATTTTAGAGTGGCCTTTTATTGTCCCCAGCACAAAGTGTAATGATCATGCTGTTTAATCAGCTTCTTGATATGCCACACCTGTCAGGTGGATGGATTATCTTGGTAAAGGAGAAATGCTCACTAACAGGGATGTAAAGAAATTAGTGCC…
491	2329	99	2329_99	30	3.632	0.1056	-0.0394	0.4447	0.4715	0.445	0.765	0.667	none	TGCAGGATAAATAATGCACTGATATGTCATATTGGGCCAGTTTCAGGGACACATCTCTATTCTCCATTGGAAGTTATTCTTATTCCAAGACTAGACTTAATCTGTGTCTGAAAAACCAACCCTATGTGTCATTATGGACA	TGCAGGATAAATAATGCACTGATATGTCATATTGGGCCAGTTTCAGGGACACATCTCTATTCTCCATTGGAAGTTATTCTTATTCCAAGACTAGACTTAATCTGTGTCTGAAAAACCAACCCTATGTGTCATTATGGACATATTAAGTGGCGATTCTCACCAGCCGCCCCCTGGTGTCCATGGAGTCCTTCTTGCAGATGAGGAGGGGTCCCACGAGGCCGGTGGCCAGGTCTCTCTCAGGGTTGACCGTACTCTGGTACAGACGGGTCAGACACTGGGGGTCTCCCTCCAGGGGCCCGTCCTCTGCTGTTAGTTTCCACACGTACCCATATGTCCCGTTGGGGGGTACAGCCAGGGAGCGAAGGTCCTTTTCACCCTCTACACACAGACACACACACA…
492	2330	93	2330_93	NA	NA	-0.016	0.0628	0.2651	0.2917	0.85	0.824	0.8	none	TGCAGGGACAAGACCTGGGGCACCAGCTTCAGCAGCGTGTTCACATACCTACACATAGAGAGAGAGACAGAAAGATATACAGAGAGAGGGGGAAAAAGAGAGTGATACAGAGACAGAGAGGGAGAGCGACAAGTGAGTTA	TGCAGGGACAAGACCTGGGGCACCAGCTTCAGCAGCGTGTTCACATACCTACACATAGAGAGAGAGACAGAAAGATATACAGAGAGAGGGGGAAAAAGAGAGTGATACAGAGACAGAGAGGGAGAGCGACAAGTGAGTTAGTTCACATACTGTACCAGGGGAAAAACTGGAGGCGTGTGACTGTCTTGTTTACTTCAAACTAAATATTTTCCCAAACCATTCTTTCTCTGATCCTGTGAAAACACGCTGCACACATCCCCCCCTCTTCCCCCCATCCCATCCCCGCCACACAAACATCTTTACTTTTCACCAGCTCCATCTCTCGGTTGCTTTGTTTAATTTCTCTGAGTTTCAATTACTCTGGTCTGTTCTTTCTGTTGTCTCAGCCCTTTCTACTAT…
493	2338	81	2338_81	16	52.993	0.0516	0.3398	0.2814	0.4709	0.641	0.462	0.789	none	TGCAGGAATTGAACCCTCGACCTTGGTGATGCTAGCTCTACACTCTTACCAACTGAGCCACCAACTGGACCACTGTATATGTCTGTGTATTAATGTATATTCCTGACCTGTATTTGTATGTAACGGACCTGTATTTGTAT	TGCAGGAATTGAACCCTCGACCTTGGTGATGCTAGCTCTACACTCTTACCAACTGAGCCACCAACTGGACCACTGTATATGTCTGTGTATTAATGTATATTCCTGACCTGTATTTGTATGTAACGGACCTGTATTTGTAT
494	2340	18	2340_18	31	20.412	0.0178	-0.074	0.1	0.0955	0.09	0	0.06	none	TGCAGGTGAAAGAAGCCGGATGTGGAGGTCCTGGGCTGGCGTGGTTACACATGGTCTGCGGTTATGAGGCTGGTTGGATGTACTGCCAAATTCTTTAAAACGACATTGGAGGAGGCTTATGGTAGAGAAATGAACATTAC	TGCAGGTGAAAGAAGCCGGATGTGGAGGTCCTGGGCTGGCGTGGTTACACATGGTCTGCGGTTATGAGGCTGGTTGGATGTACTGCCAAATTCTTTAAAACGACATTGGAGGAGGCTTATGGTAGAGAAATGAACATTACATTCAATGGCAGCTCTGGTGGACATTCCTGCAGTCAATTGAACACTCCCTCAAAACTTGAGACATCTGTGGCATTGTATTGTGTGACACAACTGCACATTTTATGCTAGCTGTGCCTGGTTTGAGTCCAGGCTCTGTCGCAGCCGGCCGCGACCGGAAGACCCATGGGGCGGCACACAATTGGCCGAGCGTCGTCCAGGTTAGGGGAGGGTTTGGCTGGCAGAGATGTTCATGTCCCATCGCGCAATAGCAACTCCTGT…
495	2343	61	2343_61	27	30.39	0.1269	-0.0889	0.2813	0.2836	0.667	0.889	0.935	none	TGCAGGCTGATTTCGGTCATCAGTTCAACAGTGTTTCCTCTGACACGTTGGTGCGGCTGGTTTCCGGGTTAAGCGGCTGGGTGTTAAGAAATGTGGTTTGTGGGTCATGTTTCGGAGGACGCATGACTCAACCTTTGCCT	TGCAGGCTGATTTCGGTCATCAGTTCAACAGTGTTTCCTCTGACACGTTGGTGCGGCTGGCTTCCGGGTTAAGCGGCTGGGTGTTAAGAAATGTGGTTTGTGGGTCATGTTTCGGAGGACGCATGACTCAACCTTTGCCTCTCCTGAGCCCGTTGGGGAGTTGCAGCAATGAGACAAGTTCGCAATTGGATATCACGAAAAAGGGGTAAAAAAAATAATTGACATTTGGTCCTAACGACCAGGTTACTGGAATTGACTGATTAAGGCTGTGTGTATTTGTAGGTAAAGGCCCTTGGAAGATGAAAAAATGCAGAGATAGGTGTGTGTGTGTTGGTGGGGGGTGTTAATATAGGAATGAGAATAGGAAAAAGAATAGGGATGAGAGAGAGTGTGTATTTT…
496	2344	59	2344_59	NA	NA	-0.0071	-0.0276	0.05	0.0491	0.953	1	0.972	none	TGCAGGAAGTGTCAAAATTAGTGTTTCAAGAAAGTTTATACAATTTCAGCATATCAACAAATTTTTGGTGTAGAAACCCTGTGTATCAAAGAGCACACTTGTACATGCCTTCAATAAATTAAATTAAACCGTTTATTTAA	TGCAGGAAGTGTCAAAATTAGTGTTTCAAGAAAGTTTATACAATTTCAGCATATCAACAAATTTTTGGTGTAGAAACCCTGTGTATCAAAGAGCACACTTGTACATGCCTTCAATAAATTAAATTAAACCGTTTATTTAATGAAAGAAAATTGTTACATACAGTCGGTTCTAAAGATTAAAGCCTAAAACAATACTATTTTTGTGTGCAAAAAACAGTTCCACTGCTGTGCTGCCCATAATCAGATTGGTTATTCGACAAGTAGCTTAGCCTACTGTCCATAAAAGCGCAAACGCGTGAAAGTCTTTACAAACCACGATCAATGTGACTCGTGATAAAGACATATACAAATATATATACACTGCTCAAAAAAATAAAGGGAACACTTAAACAACACATC…
497	2346	88	2346_88	3	56.741	0.0057	-0.0312	0.0502	0.0493	0.951	0.974	1	none	TGCAGGCAGCCCGAGGCATGTCATTAGGAAGGGAATGTGACGCCCCACGCCAGTACTTGCAACTATTAAGTGCGGTAGAAGTGAAAATTCATTACTTTCCCCCAAATTTCAGCATGTTCTTGGGTAAGTTGCTTACTTCA	TGCAGGCAGCCCGAGGCATGTCATTAGGAAGGGAATGTGACGCCGCACGCCAGTACTTGCAACTATTAAGTGCGGTAGAAGTGAAAACTCATTACTTTCCCCAAAATTTCAGCATGTTCTTGGGTAAGTTGCTTACTTCACTGACAATTGCTTACTTCACTAACAGGGGTACAGTGGGGCTATAGATTAGCCTTTAGGTGTCACTGTACTTTCAAGATTACGTCCCGTCCCCAATCACACACTCTGTAACAAAATGGTGTCTCACTGGGGCAGCTATTGTTCCCAGTCAGCTCGGTGCAGCTTTGAGACACATATCAACAGAGAGAGACTATGCCGCACCGAGCTCTGCTCTCCAGAGGCGGAAGATTAATGGGCAAAGAAACAACTTTGGAGATTTTC…
498	2350	91	2350_91	19	6.149	-0.0011	0.1988	0.3146	0.3692	0.688	0.8	0.789	none	TGCAGGCTGACTTTCGGTCGTCAGTTGACTGGTGTTTCCTCCGACACATTGGTGCGGCTTGCTTCCGGGTTAAGCAGGCGGGTGTTAAGGAGCGCGGTTTGGCGGGTCATGTTTCGGAGGACGCATGACTCGACCTTCGC	TGCAGGCTGACTTTCGGTCGTCAGTTGACTGGTGTTTCCTCCGACACATTGGTGCGGCTTGCTTCCGGGTTAAGCAGGCGGGTGTTAAGGAGCGCGGTTTGGCGGGTCATGTTTCGGAGGACGCATGACTCGACCTTCGCCTCTCCCGAGACCGTTGGGGAGTTTCAGGGATGAGACAAGATCACAATTTGATATCACTAGGGGTTCTGGGGGTGTGGCTTTCAGATAGTTATTTTTAGCCACCGATGAGAGTAAATGTCATTCCTGTTAATCTGTTCTGTTGGTTGAACGTTTAATGAAGAGTATGAGATTCTTAAAAGCCTATGTAAATCCTGTTGTTGAGATACAGTAAGGTTATAATATGTAATAAATAGTCTTAATATTATAGAATAATGTGTA…
499	2352	86	2352_86	NA	NA	0.0117	0.1505	0.1358	0.1391	0.97	0.906	0.9	none	TGCAGGGCCGTGTAAATCTGACCTGGTGTCAGGTGTTCGCAGACGCTTTGTCTCTTCTGGTCGCTGAGGCGCTCTACAGACATACACTACGGCCATCTGCTGCAGGCCCGCCACTTCCCAAGGTTAAACCAAGTCTGTTT	TGCAGGGCCGTGTAAATCTGACCTGGTGTCAGGTGTTCGCAGACGCTTTGTCTCTTCTGGTCGCTGAGGCGCTCTACAGACATACACTACGGCCATCTGCTGCAGGCCCGCCACTTCCCAAGGTTAAACCAAGTCTGTTTCTCACATTGTACTGTAGAATGACCCGGAAAGGAAAGGTATGAGAGAGAGTAAAAAAGAGTGAGACAGACAGAGAGTGTATAGAAAGTATCCCACATGCTTCTATTAGTTTTCACATACAGTATAACAGAGAAAATGTACTGGCTGTAGAATTTAAGAATTGTACAATATGTGTTTACGTCTAGTTTTCCTTTTTGGTCAAGCGAGGTTGTTCATAGTCTGGCTAAGACCTAACTCGAAGTCCTCCTGACTTTAGAGTCT…
500	2359	9	2359_9	30	8.02	-0.0202	0.2431	0.1491	0.2226	0.145	0.094	0.139	none	TGCAGGACTCCAGAGGACCAGTAGGGGGTGTGTGCCCTGCGCTGCTGATGCTCTTCTGTCATTCACAGCCATGCTACTCCACTAATGGAAGCACCCGGCAGTGGCACACACACGACACACACACACGACTGATGTGCGCC	TGCAGGACTCCAGAGGACCAGTAGGGGGTGTGTGCCCTGCGCTGCTGATGCTCTTCTGTCATTCACAGCCATGCTACTCCACTAATGGAAGCACCCGGCAGTGGCACACACACGACACACACACACGACTGATGTGCGCCTTTGATGAAAGCTAGGGGTTTGCCAGTGACATAGAGAGAAAATAGCCCTCTGGACCTGCCGGGCAAATACCTGAGGTATGGTGCGCTGAAAGATTCATTGGCGTTTTGTAAAGCACTATATGTCATGATAAGTGCTACTTGAGAATATTTCAGGAGCAGGAGTGGGAGTCAGTCGGCAATAGAGTACAGCGCTGGGTTTTATGTCCCAGTGTGAATTAGTGGGTGTTTGTCGGGAGGTGTAGGATGTACTTACACAAGG…
501	2360	54	2360_54	3	56.741	0.0362	0.1412	0.3785	0.4973	0.481	0.719	0.476	none	TGCAGGCTCTTATCTTGATTATTGTCAAGTCATATTGTGCTGCAAAGAAAGACAGAGTTAAGCTGCAGCTGGCCCAGAACAGAATGGCACGTCTTGCTCTTCATTGTAATCAGAGGGCTAATATTAATACTATGCATGCC	TGCAGGCTCTTATCTTGATTATTGTCAAGTCATATTGTGCTGCAAAGAAAGACCGAGTTAAGCTGCAGCTGGCCCAGAACAGAATGGCACGTCTTGCTCTTCATTGTAATCAGAGGGCTAATATTAATACTATGCATGCCAGTCTCTCTTGGCTAAGAGTTGAGGAAAGACTGACTCTGTCACTTCTTGTTTTTAAAAGAAACATTAATGTGTTGGAAATTCCTAATTGTTTGCATAGTCAACTTACACACAGCACTGACACACACACTTATCCCACAAAACATGCCACCAGGGGTCTTTTAACAGTCCCCAGGTCCAAGACAAATTCAAGGAAATTTACAGTATTATACCTTTGCAGATTGATCTGCTACTGGTACTCCCTGTATACAGTGCATTGGG…
502	2362	115	2362_115	32	47.09	-0.0092	-0.0079	0.0531	0.0522	0.01	0.028	0.042	none	TGCAGGGAGTACTTTAGCGTGTCAGTGCCCAGTCTGGGGCCGGCAACCAGCCCAACTACAGGGTTGGAAACCACCTCTGCGTCGGTGCCCAGGGTGGGCACGACGTGCAGCCCCGTTTTGGAACAGGAGCTCCTAAATGT	TGCAGGGAGTACTTTAGCGTGTCAGTGCCCAGTCTGGGGCCGGCAACCAGCCCAACTACAGGGTTGGAAACCACCTCTGCGTCGGTGCCCAGGGTGGGCACGACGTGCAGCCCCGTTTTGGAACAGGAGCTCCTAAATGT
503	2367	31	2367_31	2	84.24	0.0286	0.0551	0.4607	0.4903	0.317	0.528	0.413	none	TGCAGGAGCGAGTCACTGCTCTGATGTTTGCGTAGAACGACAGGGTGTTGTCCAGGGTCACGCCAAGGTTCTTTGCACTCTGGGAGGGCGACACTGACGTTGTCAACCGTGATGGAGAGGTCTTTGAGCAGGCAGCCCTT	TGCAGGAGCGAGTCACTGCTCTGATGTTTGCGTAGAACGACAGGGTGTTGTCCAGGGTCACGCCAAGGTTCTTTGCACTCTGGGAGGGCGACACTGACGTTGTCAACCGTGATGGAGAGGTCTTTGAGCAGGCAGCCCTTCCCCGGGAGGAAGAGCAGCTCTGTCTTGTCGAGGTTGAGCTTGAGGTGGTAGGCTGACATCCAAGTTGAGATATCTGCCATGCACGCAGAGATGCGTATCACCACCTGGGTGTCAGAAGGGGTGAAGGAAAAAAGTAGTTGAGTGTCATCCGCATAGCAATGATAGGAGAGACCATGTGAGGATATGATGGAGCCGAGTGACTTAGTGTATAGAGAGAAGAGGAGAGGATCTAGAACCGAGCCCTGGGGGACACCAGTA…
504	2370	127	2370_127	26	6.464	0.0061	-0.0571	0.4839	0.4916	0.65	0.5	0.583	none	TGCAGGACTTGCTTTGTGGGGTGTGGTGTCAAGAAAGCAGAGCATCTCTAAATGATTTGTACCATATACAACGGTTTTAGTTTTAGAGATGTTCAGGACCAGTTTATTACTAGCCACCCATTCTAAAACAAACTGCAACT	TGCAGGACTTGCTTTGTGGGGTGTGGTGTCAAGAAAGCAGAGCATCTCTAAATGATTTGTACCATATACAACGGTTTTAGTTTTAGAGATGTTCAGGACCAGTTTATTACTAGCCACCCATTCTAAAACAAACTGCAACT
505	2377	90	2377_90	1	44.372	0.0069	-0.0093	0.0325	0.0322	0	0.025	0.024	none	TGCAGGGTTTGCATTGATCTGATATATGTTTTTGACGTTTTATGAGTCCTACAAGACCTAGTAGTCCAGTTGTAAGAACACTTTCAGCACCAGATCATTAACTCTTGAATCTTGCACTAATCCTAACCCCTGCTGGGATG	TGCAGGGTTTGCATTGATCTGATATATGTTTTTGACGTTTTATGAGTCCTACAAGACCTAGTAGTCCAGTTGTAAGAACACTTTCAGCACCAGATCATTAACTCTTGAATCTTGCACTAATCCTAACCCCTGCTGGGATG
506	2379	110	2379_110	10	48.766	0.0132	0.0619	0.3398	0.3956	0.778	0.632	0.786	none	TGCAGGGGCGTTGCCAGAGGGGTGGCAGGGGTGGGACCAGCCAAATATGATTGGCCACCCTTAGTGCCCCCCCATTCTCATTGGGTCAGAGCGCTGTCAATCTGGCTCATATTGGAGAGAAAAGACAGTGCATTTATTTT	TGCAGGGGCGTTGCCAGAGGGGTGGCAGGGGTGGGACCAGCCAAATATGATTGGCCACCCTTAGTGCCCCCCCATTCTCATTGGGTCAGAGCGCTGTCAATCTGGCTCAGATTGGAGAGAAAAGACAGTGCATTTATTTTGGCAGTTTAGTGGTATTACAGGGCTGGCTTGAGGACCATGTGAGGACCATTTAATTTGTGTAGAAATGCAGTAAATCAGCTTCAACTTTCAAAAAAGTCCTTGGAGGGGGGTAAAGGTTTGTTGGAGGGGAAGTTACCACTGAACATGTATCTAACTTGAATATGGATCAATATGGATAACTTCAAATTGATTTAGTTGAATCAATTAGGGCAGATACAAATTAACAGTTGAAACAGTTATTCAATACAATGCAAAGCC…
507	2388	137	2388_137	NA	NA	-0.0098	-0.3892	0.6646	0.4609	0.622	0.632	0.676	none	TGCAGGTAGCAGACAGGTTGTTCTCTTCGTTTGGTCAGGACATTCTGGACGCCCTCTACTGGACCGCTACAGAACCCAAAGAGAAGAAGAGAGCTCATTTAGGAGTTGTACCCCACTTCCTCATGGCTGTTCTATATGTC	TGCAGGTAGCAGACAGGTTGTTCTCTTCGTTTGGTCAGGACATTCTGGACGCCCTCTACTGGACCGCTACAGAACCCAAAGAGAAGAAGAGAGCTCATTTAGGAGTTGTACCCCACTTCCTCATGGCTGTTCTATACGTCTGTATCCTTACCTTATTTTTTAAATTTTTATTTCACCTTTATTTAACCAGGTAAGCCAGTTGAGAACAAAAAGCCAGTTGTACCTGACTTCCTCATGGCTGTTCTATACGTCTGTATCCTTACCTACTGAACCCAAAGAGAGACGGTATAGGAGTTGTACCTGACTTCCTCATGGGAGGTTGTTTTCCTGTGTGTGTGTTTTGTAACAGTTTTGACCTGAGGTTATGGTTTGTTAGGGGTGGTAGGTCCAGGTAGGTCA…
508	2412	94	2412_94	6	25.937	0.0088	0.2541	0.3206	0.4881	0.519	0.562	0.694	none	TGCAGGCTGACTTTGATCGGCAGTTGAACGGTGTTTCCTCCGACACATTGGTGCAGCTGGCTTCCTGGTTAAGCGAGCGGGTGTTAAGAAGCGTGGTTTGGGGGGGTCATGTTTCGGAGGACGCCTGACTCGACCTTCAC	TGCAGGCTGACTTTGATCGGCAGTTGAACGGTGTTTCCTCCGACACATTGGTGCAGCTGGCTTCCTGGTTAAGCGAGCGGGTGTTAAGAAGCGTGGTTTGGGGGGGTCATGTTTCGGAGGACGCCTGACTCGACCTTCACCTCTCCCGAGCCCGTTGGGGAGTTGCAGCGATGAGACAAGATCGTAATCACGAAATTGGGGAGAAAAAGGGGGTCAAAATTACACCAAAAAAAAAGGGACTTAGGTGTAGGGCGTGGCAATGTGCACGGTCGGCTCGTCGGCGCGGTTGAATTTTTTAGGACATTTTAGAGGCCCCCGATTTTGGCATTGTGGAGAAAGTTTTGCAGTTTAATTAGCCATAGCTAATTCTGTGTTCTTTTGCTCAAACATAACAAAATC…
509	2416	73	2416_73	26	5.404	-0.0153	0.1264	0.2976	0.4095	0.241	0.294	0.312	none	TGCAGGTACATCTGGATGGACGGCTTTGGTTGACCTTTAGAAAATAAAATACAAATAAATTACGAATAAATAGAAAATGGTGGGTGCAGGAGTTTATATTTTTTTACAGTGTAGATTTTTGGGGCAGTAACTTCAATCAT	TGCAGGTACATCTGGATGGACGGCTTTGGTTGACCTTTAGAAAATAAAATACAAATAAATTACGAATAAATAGAAAATGGTGGGTGCAGGAGTTTATATTTTTTTACAGTGTAGATTTTTGGGGCAGTAACTTCAATCATCAAAAAGGACATAAGAGACTTGACTCTTCTAAACACTTGGTAAGCTTGGTGGTGTTAACTCTTCTAAAGACTTGATAAGCTTGGTTTTACCTTTACCCTCCGACCCACTGGCATGGAGACTAGGAGGGTTGTTGACACGCTGTGGGGAGAATGCTGGAAGGCTGGTGGTTTTCCTTGCGATCCTTCTTGTTTTAGCCTGTGATGTGGTTGAGGTCGTGATCGGGTTTGAGGTGGACTGGGTGGTATCGAGGTGGGTGGA…
510	2423	61	2423_61	30	12.256	0.0142	-0.1574	0.4727	0.405	0.336	0.176	0.326	none	TGCAGGTATGATACACACATACACACACACACAGAACCAACAGATTTCAATGTCAAGTTCCCCAACAGAAAATGTTTTAACTTAATCTATAGTGCCCATCACAAGGGTCAAGAGTTGTTCCTGACCACACAAGTTTTTCT	TGCAGGTATGATACACACATACACACACACACAGAACCAACAGATTTCAATGTCAAGTTCCCCAACAGAAAATGTTTTAACTTAATCTATAGTGCCCATCACAAGGGTCAAGAGTTGTTCCTGACCACACAAGTTTTTCTTGGTCAGGTCATATAGACAGAAAAAAAGGGGGGAATGCCTGTTAAAATGTGGCATTCATTTTGATGATAGAGGTAGAGGAAAGAATCTGAACTCCCTGGCAAGGCTTTCATCAAAAATGCAACAGGTTCATTCCAACCCCCTCCCCTGTTATTCATTAGATCAGGGTCAGTCAGGAGGTGAGCCCTGGTCCTGCTCCAGTTGATGGCTGTTCTCTGGACTATCACTGAAGTAATAAAGGCCCAGGCTCTGATCTGGCCC…
511	2437	51	2437_51	NA	NA	0.0624	-0.0582	0.0697	0.0679	0.989	1	0.906	none	TGCAGGCCTCTTATCACTGACAGACTGTAAGCCTGCGGTGAGGTGGTGCAAGCCTGTCTAATGCTGCTCTAATAGTGGAACTCAAACCATACCTGATACAGTGTCAGGGACTGAGAGAGAGAGAGAGTCAGAGAGAGAGA	TGCAGGCCTCTTATCACTGACAGACTGTAAGCCTGCGGTGAGGTGGTGCAAGCCTGTCTAATGCTGCTCTAATAGTGGAACTCAAATCATACCTGATACAGTGTCAGGGACTGAGAGAGAGAGAGAGTCAGAGAGAGAGA
512	2441	16	2441_16	NA	NA	0.0516	0.208	0.1791	0.262	0.143	0.038	0.278	none	TGCAGGATCGGGTCACCGCCTTGATGTTAGCGGAGAACGACAGGGTGTTGTCCAGGGTCACGCCAAGGCTCTTTGCACTCTGGGAGGAGGACACAATGGAGTTGTCAACCGTGATGGCCGATCATGGAGCGGGAAGTCCT	TGCAGGATCGGGTCACCGCCTTGATGTTAGCGGAGAACGACAGGGTGTTGTCCAGGGTCACGCCAAGGCTCTTTGCACTCTGGGAGGAGGACACAATGGAGTTGTCAACCGTGATGGCCGATCATGGAGCGGGCAGTCCTTCCCTGGGAGGAAGAGCAGCTCCATCTTGCCGAGGTTCAGCTTGAGGTGGTGTATTTGTCACATACACGTGTTTAGCAGATGTCATTGCGGGTGTAGCGAAATGCTTGTGCTTCTAGCTCCGACAGTGCAGTAATATCTAACAAGTAATATCTAACAATTTCACAACATATACCCAATACACACAAATCTAAGTAAGGAATGGAATTTAAGAATATATACATATATGGACAAGCACTGTCAGAGCGGCATGGACTAAGA…
513	2445	96	2445_96	6	43.709	0.0241	0.0401	0.3261	0.3536	0.824	0.654	0.842	none	TGCAGGGGAGGAACGGCCGTCAAAGGAAAGCCTCCATGTTAGCATTAGCAATTCATTTCAGTCTATGGTCCAGGTTATTAGAAATAAGACAAGAGAAAATGATCATTTAACCAGTAGACGTTTGGTATATTGGTGTTATG	TGCAGGGGAGGAACGGCCGTCAAAGGAAAGCCTCCATGTTAGCATTAGCAATTCATTTCAGTCTATGGTCCAGGTTATTAGAAATAAGACAAGAGAAAATGATCATTTAACCAGTAGACGTTTGGTATATTGGTGTTATGTTTTGCTCCCAAGCTGTGACATTGAGGCATTGTGTGAATTGTGTATTAGCATCTAGCTGCTGCTCCATCTTACTCATAGATTGATACAAGGCCAGAGGAGTCATTGGCTTTGCTCTCCCAGTGCTTGTCCTTCTTCAGGCCTTTCTCCATGCCTGCCTTAGCCTGGGCTGCAATCCTCCACAGGGCCAGGCCATACAACCCTGAGTCTGGGGAGAGGGGACAAAGGAAAGTGACAACAGTCATATATTATTACACTAAC…
514	2452	109	2452_109	17	52.398	0.0455	0.1965	0.3425	0.4263	0.298	0.447	0.167	none	TGCAGGTGCCCGGCCCACCACAAGGAGTCGCTAGAGCGCGATGAGCTGATATCTCTAGCTTAAACAGACAGATTTTGATGGGGATTTTTTTGTTATGTTAATTAAATTTCCGCGGGAGCACATAAATTGTAGGCTAAGGG	TGCAGGTGCCCGGCCCACCACAAGGAGTCGCTAGAGCGCGATGAGCTGATATCTCTAGCTTAAACAGACAGATTTTGATGGGGATTTTTTTGTTATGTTAATTAAATTTCCGCGGGAGCACATAAATTGTAGGCTAAGGGTTGAATCATAAGGGCACCATAATCTTCATGATTTGTCATAACCATAATGACATTAGCAGAATGTTTGTTGCCCTCATCAGTCACAATCTGGTATGACAATCAGGAACTATACAGTCCTTCTGTGATAAACTTATATTTTCAAATATTCTCTCTTAACCTTTTTTGTTTCAGAAAATGATCAAGTTCAACCGTGACTTTGACAATTTCAAAACAGCCTGCATTCCATGGGAAAGAAAGATTAAAGAGGTTGAGAGTGGGT…
515	2460	96	2460_96	33	30.372	-0.0034	0.0211	0.3021	0.2777	0.117	0.194	0.184	none	TGCAGGCTGTGTACTGCTATTTTACCAAAAAGGAGAGTGATGGAGTGCTGCATCAGATGACCTGGCCTCCACAATCCCCCGACCTCAACCAAATTGAGATGGTTTGGGATGAGTTGGACCGCAGAGTGAAGGAAAAGCAG	TGCAGGCTGTGTACTGCTATTTTACCAAAAAGGAGAGTGATGGAGTGCTGCATCAGATGACCTGGCCTCCACAATCCCCCGACCTCAACCAAATTGAGATGGTTTGGGATGAGTTGGACCGCAGAGTGAAGGAAAAGCAGCCAAAAAGTGCTCAGCATATGTGGGAACTCCTTCAAGACTGTTGGAAAAGCATTCCAGGTGAAGCTGGTTGAGAGAATGCCAGGAGTGTGCAAAGCTGTCATCAAGGCAAAGGGTGGCTATTTGAAGAATCTCAAATATAAAATATATTTTCATTTGATTAACACTTTTTTGGTTACTACATGATTCCATATGTGTTATTTCATAATTTTGATGTCTTCACTATTATTCTACAATGTAGAAAATAGTAAAAATAAAGAA…
516	2463	98	2463_98	NA	NA	0.0349	-0.2653	0.5276	0.4201	0.398	0.2	0.295	none	TGCAGGTGAAGAAGCTGGATGTGGAGGTCCTGGGTTGGCATGGTTACACGTGGTCTGTGGTTGTGAGGACGGTTGGACGTACTGCCAAATTTTCTAATACGACGTTGGAAGCGGCTTATGGTAGAGAAATGAACATTCAA	TGCAGGTGAAGAAGCTGGATGTGGAGGTCCTGGGTTGGCATGGTTACACGTGGTCTGTGGTTGTGAGGACGGTTGGACGTACTGCCAAATTTTCTAATACGACGTTGGAAGCGGCTTATGGTAGAGAAATGAACATTCAATTCTCTGACAACAGCTCTGGTGGACATTCCTGCAGTCAGCATGCCAATTGCACTCTCCCTCAAAACTTCTGTGGTATTGTTATGTGTGACAAAACTGCAGATTTTAGAGTGGCCATTTATTATCTCCAGCAAAGTGTGCACCTGTGTAAAGATCATGCTGTTTAATCAGCTTCTTGATATGCCACACCTGTCAGGTGGATGGATTATCGTGGCAAAAGAGAAATGCTCACTAACAGGGATGTAAACAAATTTGAGCACA…
517	2474	27	2474_27	NA	NA	0.0907	0.2405	0.0635	0.0915	0.857	1	1	none	TGCAGGAATAAGGCGCCATTTGGGATTCATCCTGTCTCTCTTATCAGCTGCAAACCAAGCAGATGACCTGGGATAGCAGCTAGCTAGCATACCAGAGGAACAGCCTGAACCAGGTTATTAGAATGTCCTGTGTTCTAGAA	TGCAGGAATAAGGCGCCATTTGGGATTCATCCTGTCTCTCTTATCAGCTGCAAACCAAGCAGATGACCTGGGATAGCAGCTAGCTAGCATACCAGAGGAACAGCCTGAACCAGGTTATTAGAATGTCCTGTGTTCTAGAAGTCAACAAGACAGCTTTACAATGTCAATGGAATGATCAATTCTCAAAACCATCAGATAACAGTTTTGTCAGTCTCTTTCTGTCAATAGAATCCTTTGACTTGACAATCCATGTCAGATAAAGTGCACGGGGCTAAACAGGGTCAACTTCCATGCTAGTTCCTGCCCAAGTAATGTAAATAAAGTGCTCAACATGAGGTGTGTCCCAAATAGTAACCTTTTCCCTATATAGTGCACTACTTTTGACCAGGGCCCATATAG…
518	2478	18	2478_18	32	25.57	0.032	0.0786	0.4024	0.4716	0.457	0.423	0.233	none	TGCAGGGCCACAAGCATCACACATACAGGAACACATTTAACAGGGTTGCACAGGGGCCAAAGAAAGGGGAAGGGGGTCAGGGAGGGAAGGGGCAGTTTAAGAGAATAGGGGGTGAAGGGCCACAGGGCAGGTGAAGGTGG	TGCAGGGCCACAAGCATCACACATACAGGAACACATTTAACAGGGTTGCACAGGGGCCAAAGAAAGGGGAAGGGGGTCAGGGAGGGAAGGGGCAGTTTAAGAGAATAGGGGGTGAAGGGCCACAGGGCAGGTGAAGGTGGGGGGCGTGAGGGAAGAGGTAGGGCACAGGGCTAAGCAGGACACTTTGAGGAGGGATACGTGGAGTGCAGTGGCCAAAGGGGTACTAGGAGGTAAATAAATCTGCCAGATGTATTCACAAATGGCAGTGATTAGAACCAGTCAATCACTTCCCTCCCTCCCTTCTCTCTTAGGCAGTCCCCCCTTTATAGAGCCCACCCTCAAACTCTCTCCATCTTGCTCCCCAGCCCTCTCTGTCAGCGCTAGGCCACACAGACTCTC…
519	2480	70	2480_70	20	49.284	-0.0179	-0.0189	0.5193	0.5019	0.471	0.474	0.478	none	TGCAGGTAAGATAGAGAAGATGCGTCCTGTGCCTCCTGCTTCCCCGTCCTCGTTTGAGGGTCCCCTGCCCTCGCCGCTCTCGGACCTGGGCAGTGACGACTCGGGGGGCAGCGGTCGCCCCAAAAACTTCATGCAGACCC	TGCAGGTAAGATAGAGAAGATGCGTCCTGTGCCTCCTGCTTCCCCGTCCTCGTTTGAGGGTCCCCTGCCTTCGCCGCTCTCGGACCTGGGCAGTGACGACTCGGGGGGCAGCGGTCGCCCCAAAAACTTCATGCAGACCC
520	2503	32	2503_32	NA	NA	0.0039	-0.0428	0.1071	0.1022	0.969	0.964	0.906	none	TGCAGGTGAAAAACATCCCCACAGCATGATGGTGACACCACCATGCTTCACCGTAGGGATGGTGCCAGGTTTCCTCCAGATGTGACGCTTGGCATTCAGGCCAAAGAGTTCAATCTTGGTTTCATCAGACCAGAGAATCT	TGCAGGTGAAAAACATCCCCACAGCATGATGGTGACACCACCATGCTTCACCGTAGGGATGGTGCCAGGTTTCCTCCAGATGTGACGCTTGGCATTCAGGCCAAAGAGTTCAATCTTGGTTTCATCAGACCAGAGAATCTCGTTTCTCATGGTCTGAGAGTTTCTCATGGTCTTAGGTGCCTTTTTGCAAACTCCAAGCGGGCTGTCATGTGCCTTTTACTGATGAGTGGTTTCCGTCTGGCCACTCTACCATAAAGGCCTGATTGGTGGAGTGCTGCAGAGATGGTTGTCCTTCTGGATGTTTCTCCCATCTCAACAGAGGAACTCTGGATCTCTGTCAGAGTGACCATCAGGTTCTTGGTCACCTCCCTGTCCAAGGCCCTTCTCCCCCAATTACTC…
521	2504	134	2504_134	NA	NA	0.2282	0.3293	0.2605	0.4722	0.815	0.333	0.727	none	TGCAGGATGCAAAGTGAGACGGCAAGAAGACGGCAAGAATCACTATGTACAGGTAATCAAAGCAACTCTTGGCCCGACAATCAACAGCTCCGTCCATCTCCCGTCTGATCATTCGGACAGTAGCCTAGCTCCAATTTCAG	TGCAGGATGCAAAGTGAGACGGCAAGAAGACGGCAAGAATCACTATGTACAGGTAATCAAAGCAACTCTTGGCCCGACAATCAACAGCTCCGTCCATCTCCCGTCTGATCATTCGGACAGTAGCCTAGCTCCAATTTCAGTTTGATGGAAATATGTATTTTATTTTGGCTGCTCTCAATCATGGGTTATGCAGCCTCTTGGATTCAAGTAGGCCTAGGCTACAGCAGGCCATGGCCTTATGATTTTGCTGAAATATTTATATTTATTTTGTAATTATTATTTTTGGGGGCCATAATGGACAATTATTTGTCTTCTCTGGTTATGGACATTGGTTATGGACATTGCGCCGCTCCGTGGAATCAAGCAGAGCAGACCACTCCGACTTGGTCTAATTGACTG…
522	2507	110	2507_110	NA	NA	0.08	0.0701	0.1735	0.1696	0.037	0.2	0.042	none	TGCAGGAAGGGTACCACATGAGGGAGGAGGATGTCTTCCCTGTAACGCACCGCGTTGAGATTACCTGCAATGACAACAAGCTCAGTCCGATGATGCTGTGACACACCGCCCCAGACCATGACGGACCCTCCGGATGAATC	TGCAGGAAGGGTACCACATGAGGGAGGAGGATGTCTTCCCTGTAACGCACCGCGTTGAGATTACCTGCAATGACAACAAGCTCAGTCCGATGATGCTGTGACACACCGCCCCAGACCATGACGGACCCTCCGGATGAATCCGACCATCACCCCTGGTGAGACAAAATCGCGACTCGTCAGTGAAGAGCACTTTTTGCCAGTCCTGTCTGGTCCAGCAACGTTGGGTTTGTGCCCATAGGCAACGTTGTTGCCGGTGATGTCTGGTGAGGACCTGCCTTACAACAGGCCTACAAGCCCTCAGTCCAGCCTCTCTCAGCCTATTGCGGACAGTCTGAGCACTGATGGAGGGATTGTGCGTTCCTGGTATAACTCGGGCAGTTGTTGTTGCCATCCTGTACC…
523	2509	52	2509_52	NA	NA	0.016	0.1165	0.2422	0.2784	0.098	0.188	0.211	none	TGCAGGTGACCAGACATGATTGGTCACGATTAACCAGCGTAAACTAGTTAACCGTTCTCACTGCCTCTGCTCTGGGTTACAAGGGTTAGGGTGTTATATACACACTAAAAACAAATGGTTCTATATAGTTCCAAATAAGG	TGCAGGTGACCAGACATGATTGGTCACGATTAACCAGCGTAAACTAGTTAACCGTTCTCACTGCCTCTGCTCTGGGTTACAAGGGTTAGGGTGTTATATACACACTAAAAACAAATGGTTCTATATAGTTCCAAATAAGGGTTCTTTGGCTTGTAAGCACAGCGGGACCCTTTTTATGAAGGTTCTATAAAGAACCATGCTCATAATGTTCTAAATGGAACCTTTATTGTGCTGTAAATAAGCGTTTCCTACGGTTCTATAAAGAACCATTAATTAAATGTTCTATATAGCACCAAATAAGGGTTCTGCTATGATTAAAACCCTTTTTGGGGCTATATAGAACCTGTTTTAATGGTTCTATAAAGAAACTTTCTCAATCTCAAGGTTCTAGAAAGAACC…
524	2528	73	2528_73	NA	NA	-0.0049	-0.0096	0.0411	0.0406	0.02	0.042	0	none	TGCAGGCTAATCAGTCCGATTATGTCATCTGTGGAGTGAAGCTGCCCAACTCTGAGGATTTCCAAGGTAACGGATCTATTTCAACGGGAAACGGAAGGGTTTGGAGTGACACAGAGACACGCATAAAACAGGGCGCATCT	TGCAGGCTAATCAGTCCGATTATGTCATCTGTGGAGTGAAGCTGCCCAACTCTGAGGATTTCCAAGGTAACGGATCTATTTCAACGGGAAACGGAAGGGTTTGGAGTGACACAGAGACACGCATAAAACAGGGCGCATCTGCTTCCTTTTATTGAAGGTTCAAACTGACCTCTCTTTTGGTTCTACATCACCATCTACATATAATAAGTGTGAGCCAGTACTCCATCTCAGAGGTTCCATGGATCCGTCTAAGCAGATGCTCTAATCCTCTCCTGTAATAGAGACACTATGGTTGAGTCCCAAATGGCACCCTATTCCCTATATATAGTGCAGTACCATTTTTATGGGCACTATATAGGGAATGGGAAAAGAGTGCAAGTTGGGACGCAGAATAATATC…
525	2532	38	2532_38	2	83.787	-0.0121	0.026	0.4006	0.4372	0.63	0.708	0.711	none	TGCAGGCGCCCGGCCCGCCACAAGGAGTCGCTAGAGCTTGATGAGCCAAGTAAAGCCCCCACTAACAAACCCTCCACTAACCCGGACAACACTGGGCCAATTGTGCGCCGCCCTATGGGACTCCCGATCACGGCCGGTTG	TGCAGGCGCCCGGCCCGCCACAAGGAGTCGCTAGAGCTTGATGAGCCAAGTAAAGCCCCCACTAACAAACCCTCCACTAACCCGGACAACACTGGGCCAATTGTGCGCCGCCCTATGGGACTCCCGATCACGGCCGGTTG
526	2546	121	2546_121	28	41.133	0.1408	0.0545	0.3614	0.4268	0.509	0.194	0.211	none	TGCAGGTGTCGGGCCGAGACAGCTAGCCTTTTTTCTGACCAGGCGAAATCATGCAGCAGCATCATCAATATGGATATACCTGTCAATGCAAAAAAGCCAAAACAAGTGAAAAGGCAGCTAGTTAGCTGTCCTTTCGGAGT	TGCAGGTGTCGGGCCGAGACAGCTAGCCTTTTTTCTGACCAGGCGAAATCATGCAGCAGCATCATCAATATGGATATACCTGTCAATGCAAAAAAGCCAAAACAAGTGAAAAGGCAGCTAGTTAGCTGTCCTTTCGGAGTTTGACATGACTGTGTTAGCTTTTGTTAGCTGTTGTTGGCTAAAATCCACATTACACTCTGGGGTAGGGATAGAACCCTCAAGCTTCTTTGCCTTCAGGTGAATATATATAACCTTTTTTAGTAAAGGGTTCTTTAATCTCGTCAAAATAACCATACGATTCTATATAAAACCCCAAATAACCGTTTTTCTAAGAGTGTACTTTATTTGAAAAATGCAACTTTGTGTGTCCACAGGCATTACCTGGGGGGGAATGTCTAC…
527	2559	41	2559_41	11	10.408	0.0491	-0.0411	0.3811	0.4758	0.402	0.214	0.526	none	TGCAGGCAGACTCACTCACAGGACAGTGATAGGAGCACAGCGACAAGCGCAAGGAAGGTTGTATGCGTCCAGGACATCTTGAGAGCTGTGTCTGAGCCGTTCAGGGATAGGAGAGTGGTGAGTGAGGTGAGAGAGAAAGA	TGCAGGCAGACTCACTCACAGGACAGTGATAGGAGCACAGCGACAAGCGCAAGGAAGGTTGTATGCGTCCAGGACATCTTGAGAGCTGTGTCTGAGCCGTTCAGGGATAGGAGAGTGGTGAGTGAGGTGAGAGAGAAAGAGTGAGAGAGAGAGAGAGCGAGAGAGAAGAAGGAGGCGAGTAAGAGAGAAAGAGAGAAAGAGAGAGAGAGATGGAGAGAGAGAAAGAGAGGTAAAAAGAGAAACGTACGTGAGAGCAGATGGCACCCAGGAGGGCTGGGGGAAGATCAGCTAGATGGAATTTCGGAGGCTTTGACAAACCGTTGGTCAGGGAGGGGAAGAGAGGATCCATGGGGATATTCATGGGGACCATAGAAGCAACGCCACAAAAACATTAACAAG…
528	2562	69	2562_69	NA	NA	0.0033	0.2616	0.0455	0.0567	0.056	0.031	0	none	TGCAGGAACTTCTTGATGACACAAGCCTGGAGGGTGATGACACACTCCCCAAAGTCCTTCAGGTTCTCCAGGTCACGCACCTGAACACACACAGAGACAGGGGTCAGGGGGGGAATGGTCAAGTTCAGAGGTCATACTCT	TGCAGGAACTTCTTGATGACACAAGCCTGGAGGGTGATGACACACTCCCCAAAGTCCTTCAGGTTCTCCAGGTCACGCACCTGAACACACACAGAGACAGGGGTCAGGGGGGGAATGGTCAAGTTCAGAGGTCATACTCTGCTGGATGTGCAAGGCACAAAGACAAATACAGGTAAATGGGCATTGAGGAAGATCTTGATAAGACGGTAGATACAAAATAATGTGTATGGACATTAGTTTTTCCTGACCATATGACCTGATAAGTGATCAGGAAAAACTCCTGATTCAGAACATGTGAATTGATTGTATGAATAGATAGATACCTTCTTCTCAAACTCATCCATGCTGTCGTCCATGTAGCCCAGGCCGCCCTTCTGGAGGCGCGAGGCCACCTCGATG…
529	2566	32	2566_32	NA	NA	0.079	-0.36	0.6193	0.4947	0.573	0.269	0.464	none	TGCAGGCTCTAGTTTGATCTTATCTTGATTTCTGTCCAGTCATATGGTCAAGTGCTGCAAAGAAAGACCTAGTTAAGCTGCAGCTGGCCCAGAACAGAGCGGCACGTCTGATTGTAGGCAGAGGGCTAATATTAATACTA	TGCAGGCTCTAGTTTGATCTTATCTTGATTATTGTCCAGTCATATGGTCAAGTGCTGCAAAGAAAGACCTAGTTAAGCTGCAGCTGGCCCAGAACAGAGCGGCACGTCTGATTGTAGGCAGAGAGCTAATATTAATACTATGCATGCCAGTCTCTCATTGCTAAGAGTTGAGAAAAGACTGACTGCGTCACTTCTTGTTTTTATGGTTTTTTAATGTTTTTATGGAACTGCGGAAGCACAGTTCCCGCTCAGCCCAGTCAAAACTGTTCGCTGCTCTGGCACCCCAATGGTGGAACAAGCTCCCTCACGACGCTAGGACAGCGGAGTCACTCACCACCTTCCGGAGACACTTGAAACCCCACCTCTTTAAGGAATACCTGGGATAGGATAAAGTAATCC…
530	2567	37	2567_37	19	5.847	0.0158	0.0204	0.3462	0.3483	0.843	0.694	0.795	none	TGCAGGTTCATGCTCTAAAACATTCGCAGAGTACGAACCTACCTTACACAAAAAGCGGCACAGGTCCTAGTCCAGGCACTTGTCATCTCCCGTCTGGATTACTGCAACTCTCTTTGGCTGGGCTCCCTGCCTGTGCCATT	TGCAGGTTCATGCTCTAAAACATTCGCAGAGTACGAACCTACCTTACACAAAAAGCGGCACAGGTCCTAGTCCAGGCACTTGTCATCTCCCGTCTGGATTACTGCAACTCTCTTTGGCTGGGCTCCCTGCCTGTGCCATTAAACCCCTTCAACTTATCCAGAACGCTGCAACCCGTCTGGTGTTCAACCTTCCCAAGTTCTCTCATGTCACCCCGCTCCTCCGCACACTCCACTGGCTTCCAGTTGAGGCTTGCATCTACTACAAGACCATGGTGCTTGCCTACGGAGCTGTGAGGGGAACGGCACCTCCTTACCTTCAGGCTCTGATCCTACACCCAAACGAGGGCACTACGTTCATCCACCTCTGGCCTGCTAGCTCCCCTACCTCACAGTTCCCGC…
531	2571	93	2571_93	12	61.652	-0.0151	-0.0195	0.0689	0.067	0.029	0.026	0.048	none	TGCAGGGACTGTATGTAAGCAATAAGGCCCGAGGGGGTATGATATATGGCCAATATACCACGGCTAAGGGCTGTTCTTAATCACGACGCAACGCGGAGTGCCTGGATACAGCCCTTAGCCGTGGTATATTGGCCATATAA	TGCAGGGACTGTATGTAAGCAATAAGGCCCGAGGGGGTATGATATATGGCCAATATACCACGGCTAAGGGCTGTTCTTAATCACGACGCAACGCGGAGTGCCTGGATACAGCCCTTAGCCGTGGTATATTGGCCATATAA
532	2574	47	2574_47	1	74.587	-0.0065	-0.0132	0.0397	0.0392	0.028	0.031	0	none	TGCAGGAGGCCTCCCGGGACAGCGGCTCCGTCTGCTCCAATTAGGGCTCCCACCAGGCCAGACCAGGCAGGCAGGCAGGCGGCAGATGCTTACACGGGGCCTGGCAGGTTGAGTACAGGGGGAGGGAGGGGAGAGACTGC	TGCAGGAGGCCTCCCGGGACAGCGGCTCCGTCTGCTCCAATTAGGGCTCCCACCAGGCCAGACCAGGCAGGCAGGCAGGCGGCAGATGCTTACACGGGGCCTGGCAGGTTGAGTACAGGGGGAGGGAGGGGAGAGACTGCGGGGATCAGGGCAATACACTTAGAAGGTGGGTGATTATTGAAAAATCCAGCTTCTCTCCAAGCATCTCACATCATTGGCACACTGCATGAATAAATGATGATGATGAGGAGGAAGTGAAGGATAATGGTAATGATGAAAATTATGATTTACCCTTCTCAACCCACACAAGGAATGAGATCACTCAAGTATTTGCTTATGATATGACTCCTTTATCTGAAACAATTGAATGTCCCAAACCACCATCTAGATTTCTAGTAT…
533	2575	26	2575_26	NA	NA	0.0344	0.198	0.4044	0.5022	0.61	0.607	0.389	none	TGCAGGGCTACTGTGGCAGTTCAGGTGGAGAGTCAAAGGTTTCTTCCTAAATACATTTTTGAGTAGGCCTAGTCCAAAACATTCACTATCTGACGCTGACTGGCCTATAACCTATGTTCTGTTCAGTTTGAGAAGGAGAG	TGCAGGGCTACTGTGGCAGTTCAGGCGGAGAGTCAAAGGTTTCTTCCTAAATACATTTTTGAGTAGGCCTAGTCCAAAACATTCACTATCTGACGCTGACTGGCCTATAACCTATGTTCTGTTCAGTTTGAGAAGGAGAG
534	2587	108	2587_108	NA	NA	-0.0119	-0.0545	0.1206	0.114	0.068	0.071	0.042	none	TGCAGGCTGACTTCGGTCGTCAGTTGAACAGTGTTTCCTCCGACACGCTTCCGGGTTAAGCGGGCAGGTGTTAAGGAGCGTGGTTTGGTGGGTCATGTTTCGGGGGACGCATGACTTGACCTTCGCCTCTCCCGAGCCCG	TGCAGGCTGACTTCGGTCGTCAGTTGAACAGTGTTTCCTCCGACACGCTTCCGGGTTAAGCGGGCAGGTGTTAAGGAGCGTGGTTTGGTGGGTCATGTTTCGGGGGACGCATGACTTGACCTTCGCCTCTCCCGAGCCCGTTGGGGAGTTGCAGCGATGAGACAAGATCGTAAATGAAATTGGGAGAAAAAGGGGGTAAAATACAAAAAAAGAAACGCACTGAGCAAATTTAAATGTTATGAAGATTCTTTGCAACTTCCAGCGCGCGATTACTGTGAACACTGAGGCTGTACCTGCTTTAAGTTATAGTTTTAACAGTGGCCATGTAAGCTGCTGTGGCTATTTGATTGGCATACCATCAAAAACAATGGAGAAAATGCATCCCATAACATTTTAACA…
535	2597	115	2597_115	NA	NA	0.028	-0.0928	0.1761	0.1615	0.946	0.947	0.842	none	TGCAGGAGCGAGTCACTGCTTTGATGTTTGCAGAGAATGACAGGGTCTAGTCCAGGGTCACGCCATGGTTCTTTGCACTCTGGGAGGGCGACACTGTTAAGTGATCAATCGTGATGGAGAGGTCTTTGAGCGTGGAGGCC	TGCAGGAGCGAGTCACTGCTTTGATGTTTGCAGAGAATGACAGGGTCTAGTCCAGGGTCACGCCATGGTTCTTTGCACTCTGGGAGGGCGACACTGTTAAGTGATCAATCGTGATGGAGAGGTCTTTGAGCGTGGAGGCCTTCCCCAGGAGGAAGAGCAGCTCTGTCTTGTCGAGGTTGAGCTTGAGGTGGTGGGCCGACATCTAAGTTGAGATATATGCCAGGCACGCAGCGATGCATGTCACCACCTGGGTGTTAGAAGGGGGAAAGGATCAAAATTGTTGAGTGTCATTCACATAGCAATGATAGGAGAGACCATGTGAGGATATGACAGAGACAAGTGACTTGGTGTATAGAGAAAAGAACCGAGCCCTGGGGGACACCAGTAGTGAGAGAACAT…
536	2598	110	2598_110	NA	NA	-0.0137	-0.0258	0.2625	0.3094	0.773	0.818	0.844	none	TGCAGGAATACACTGTGTAAACATTGCAAAGGTGAGTTCAATTGAAATCCTGACACAGTTTTCCCTCTCAGGTCGTCCATAACAGGTCCCTGTGTAGGGAAGAGGAAAGAATTTCAGCAACAGTGCATGGGAGAAGAGAC	TGCAGGAATACACTGTGTAAACATTGCAAAGGTGAGTTCAATTGAAATCCTGACACAGTTTTCCCTCTCAGGTCGTCCATAACAGGTCCCTGTGTAGGGAAGAGGAAAGAATTTCAGCAACAGTGCATGGGAGAAGAGACATGATATGTTTTCAGGCCTGAGACACAATGCACCTAAAAGGATGTATTGATTGCATTTTTGTTACACCTGTCTGTGAGAATGATCAAAGAGAGCAAGGGGGCTATGTGCTTAGTTTAGTTAATTAGGATCCCCATGAGCTACTGCACATGCAGCAGCTACTCTTCCTGGGGTCCACATAAAATGTACAAATACACATGACAGCTGTCACGCCCTGGCTCTGGGGACTCTTATATGTTGAGCCAGGGTGTGGATTTTCTA…
537	2609	18	2609_18	NA	NA	0.0039	-0.0683	0.1321	0.1241	0.07	0.105	0.023	none	TGCAGGTCAGTGTTTTTCGTCATGAATCTTGTTCTGGAGGCAGCTCTGCAGAGTGGTCACTAGCTGGCACTGTCACAAAGTCAGAAAATCAGATTTTAAACCTAACCTTAACCCTAACCTTAACCACACTGCTAACACTA	TGCAGGTCAGTGTTTTTCGTCATGAATCTTGTTCTGGAGGCAGCTCTGCAGAGTGGTCACTAGCTGGCACTGTCACAAAGTCAGAAAATCAGATTTTAAACCTAACCTTAACCCTAACCTTAACCACACTGCTAACACTAATGCCTATCCCTAACCTTAAATTAAGACCAAAAAGCACATTTTAGTTCCCATGAAATTTTACAGTATAGTCAATTTTAACTTTGCAGCTGGCCCATCTAGCGGAAGTCGCTCAGTTCTGCATCCAGGGCAAGATTCATGACAATAAATGTCAACCTGCAAACAACCTAAGCCCGGTTTCCCAAAAGCATCTTAAGGCTAAGTTCATCGTTAGAAACTTAGTAGGAGCATCATTAAATCTCGGAGCTGTTTCCCAAAACC…
538	2612	83	2612_83	6	86.668	0.0162	0.1503	0.4213	0.4753	0.565	0.562	0.729	none	TGCAGGAGCAGGTCACTGCTTTAATGTTTGCAGAGAACGACTGAGTGTTGTCCAGGGTCACGCCAAGGTTCTTCGCACTCTGAGAGGGGGACATTGTGGCGTTGTCAACCATGATGGAGAGGTCTTGGAGCGGGCAGGAC	TGCAGGAGCAGGTCACTGCTTTAATGTTTGCAGAGAACGACTGAGTGTTGTCCAGGGTCACGCCAAGGTTCTTCGCACTCTGAGAGGGGGACATTGTGGCGTTGTCAACCATGATGGAGAGGTCTTGGAGCGGGCAGGACTTCTCCGTTAAGAAGAGCAGCTCCGTCTTGTTGAGCTTGAGGTGGTGGGCCGACATCAAAGCTGAGTAGTCTGCCAGGCACGCAGAGATGCGTGTCGCCACCTGGGTGTCAGAAGGGGGGAAGAAGTATAGTAGTTGAGTGTCATCCGCATAGCAATGATAGGAGAGACCATGTGAGGATATGATGGAGCCGAGTGACTTGGTGTATAGAGAGAAGAGGAGAGGGTCTAGAACCGAGCCCTGGGGGACACCAGTGGTGA…
539	2619	110	2619_110	31	42.409	-0.0082	0.2336	0.1085	0.1423	0.926	0.964	0.881	none	TGCAGGCAAAAATGCATTAAAGGCTGGTTGCAATTGTGCAAAGAGCACAAGCACACATACGATTCAACATTCAGCATCACATCATGAACAGTTTCAATACTAGACAAGAAAAGCAGCTAGCTGTTGATGAGGACAGATGC	TGCAGGCAAAAATGCATTAAAGGCTGGTTGCAATTGTGCAAAGAGCACAAGCACACATACGATTCAACATTCAGCATCACATCATGAACAGTTTCAATACTAGACAAGAAAAGCAGCTAGCTGTTGATGAGGACAGATGCTTACAGGTATTCTTCATTCACTGTTTCTCTGGACTTTCAAGAAGCAAAGTGTCACCGGCCACATCATCATGATGATGCAAAATGCTTTTTGGGGGGATTGGTTGCTGCTGTTGACTTAAAATGCAGTACACCTGGATGATCACTCATACCCAAAGTATTACAGTTTTAGTAAATAGATTCACTTTCATTAAGCAGTTAGGCAATACACCTGGGTGACTCATCTACAGACTATTAGAAATTAGATTCTTTGTTCGTTAGG…
540	2622	99	2622_99	NA	NA	0.0018	-0.0262	0.0426	0.042	0.043	0	0.021	none	TGCAGGTGAAGAAGCCGGATGTGGAGGTCCTGGGCTGGTGTGGTTACAGGCGTGGTTACACATGGTCTGCGGTTGTGAGGCCGGTTGGACATACTGCCTAATTCTCTAAAAAATGTAAGCTGCAATATGTAACTTTTTGG	TGCAGGTGAAGAAGCCGGATGTGGAGGTCCTGGGCTGGTGTGGTTACAGGCGTGGTTACACATGGTCTGCGGTTGTGAGGCCGGTTGGACATACTGCCTAATTCTCTAAAAAATGTAAGCTGCAATATGTAACTTTTTGGGCATCCCAACCAAATACACATAGATCTGTCATTGTCATTGAAAGCAAGTCTAAGAAGCAGTAGATATGTTGTATGTGCGCTGTTTCAATGCTTCATGTTCTTAAGTTTCGTTTTTGCGTTTTTTACTTTCTGTTTTGTACACCAGCTTCAAACAGCTGAAAATAAAATATTTGTGCTTATGGAAAATATATTTCACAGCGGTTTAGATGGTACAATGATTCTGTACACTATACTTGATTGTTTTGTCACATAAATTGAA…
541	2624	132	2624_132	NA	NA	-0.0031	-0.0281	0.0622	0.0607	0.038	0	0.056	none	TGCAGGTCACACAGAATGGCATTGTGGGTAAATTGGTCCCGGAGGTGTCCCCTGTGGGTTTAGAGGCCGAGGAGATGGAAAAAAATATAGACACATGCTGACTGATATCTTTCTCATCTCCTGTGAGAGATGTATTTTAA	TGCAGGTCACACAGAATGGCATTGTGGGTAAATTGGTCCCGGAGGTGTCCCCTGTGGGTTTAGAGGCCGAGGAGATGGAAAAAAATATAGACACATGCTGACTGATATCTTTCTCATCTCCTGTGAGAGATGTATTTTAATATTCATCAAGTGGAAAAAAGTGGTGAAAAATCTCCTCAATTAAAACAAAGGCTGTCCCTTTGTTTGTGAGCATAACACTACCTTGGTTAGTTTCCTTAACATGGATGATTTGCCCCCTTTCTCTATCTCTCTGTCTCCGAACCTCTCCACAATTCTCACCGTCTCTTCCTCACTTCAGTGTCATTGTGTCATTCAAAACAGGGGTAGCGCCTTAAAAAATAATACTCGATCCAATGCTGCACTGTAATCTGTAATAGC…
542	2626	106	2626_106	NA	NA	0.0213	0.0517	0.1018	0.1285	0.9	0.895	1	none	TGCAGGCTGTAGGGCAACACACCCTCATAAATGAATAAAAACAGAGTAGACTAAATACATTATATTGTTTACTTCAAACATCCCTTCCTGAGGTTGTTTAACTGGAGATTTTATGTCTGTTGACTTTTGGAACTCTGCCT	TGCAGGCTGTAGGGCAACACACCCTCATAAATGAATAAAAACAGAGTAGACTAAATACATTATATTGTTTACTTCAAACATCCCTTCCTGAGGTTGTTTAACTGGAGATTTTATGTCTGTTGACTTTTGGAACTCTGCCTTTGTTTCCTACAACTATAGATTAGTTTTTATCAGGCAACATCAGCACAGACCTGCGGTGGTGTGTCTTCACCAGGAGGGGGAGTCCCTACTTTACACAGACTCCGGTATGCCAGGTGTCACTCAGAGCCCGTTCAGCCCAAAGGGCAGAGAGAGCTAGACTGCGCTCAAACACAGATAGATAGGTTGAGGGTTTTCCCTGAGAGTCACATTTCCAAGGATTCACTCCCTTCCTAGACAAGGAGGACATTTGTGCCTATA…
543	2628	12	2628_12	NA	NA	-0.0177	0.3021	0.0755	0.1176	0.939	0.917	0.958	none	TGCAGGCGCCCAGCCCGCCACAAGGAGTCGCTAGAGCGCGATGAGCCAAGTAAAGCCCCCCCGGCTAAACCCTCCCTTAACCCGGACAACGCTGGGCCAAATGTGCGCTGCCCTATGGGACTCCCGATCACGGCCGATTG	TGCAGGCGCCCAGCCCGCCACAAGGAGTCGCTAGAGCGCGATGAGCCAAGTAAAGCCCCCCCGGCTAAACCCTCCCTTAACCCGGACAACGCTGGGCCAAATGTGCGCTGCCCTATGGGACTCCCGATCACGGCCGATTGTGATACAGCCTGGGATCGAACCCAGGTCTGTAGTTACACCACTCGGGAGGCCCATTACAGCCTTATTCTAAAATTGATTAAATAAAACATTTTCCTCAGCAATCTACACACAATACCCCATAATGACAAAGCGAAAAAAGGTTTTTAGAAATTTTTGCAAATTTATAAAAAATGTAAAACTGAAATACCTTATTTACATAAGTATTCAGACCCTTTGCTATGAGACTCGAAATTGAGCTCAGCTGCATCCTGTTTCCAT…
544	2631	127	2631_127	NA	NA	0.0478	0.0506	0.1225	0.1462	0.078	0.158	0	none	TGCAGGCTCACAGTGCTAGTCCATTTTCCTCTGCCTATGCATGCTGAGTTCAGCAGATTGGTGTGAATTGGTTGGAGTTTGTACACGGAGAACCCATAGAGCTATGGAGTTATCAGAACAGAGGGAGAAGTATTAGACAG	TGCAGGCTCACAGTGCTAGTCCATTTTCCTCTGCCTATGCATGCTGAGTTCAGCAGATTGGTGTGAATTGGTTGGAGTTTGTACACGGAGAACCCATAGAGCTATGGAGTTATCAGAACAGAGGGAGAAGTATTAGACAGGCTTGGATGGGTTTAACAATCACTTCCTGTTGTTGGTGAAAATATCTCACATCTACCTCATTACCATATATTTACAGGTTTTAAAATTGAGGGAACAACAAGGCTGGCCCAATCCATTTTCCACAGACTTCTTGGAATCAACAGTAATGGTGTGACTGCTGCCATAGGTCTGGTTCCTAATGCCTTGGAGTTTTTCAGTGAGAGCAGACTGGTTCTGGTGTAAATGTGCAATTGAGACATCAATCAAGAGCTCTGATCA…
545	2655	9	2655_9	NA	NA	0.0039	-0.0342	0.0514	0.0504	0.051	0.026	0	none	TGCAGGCTGCAATGTTTTTATTTGTTGGCTTTATGTAGGCTATTTTTACATAGTTGGCAATAGAAGTTACTTTTAGAATTCTGATTAACCACATGATCATGACTGAGATACAAAGAATTTATTATAAATTAAATGAAACT	TGCAGGCTGCAATGTTTTTATTTGTTGGCTTTATGTAGGCTATTTTTACATAGTTGGCAATAGAAGTTACTTTTAGAATTCTGATTAACCACATGATCATGACTGAGATACAAAGAATTTATTATAAATTAAATGAAACTGATCCTCGAAAATGCGCATATAAAAATCATAACTGACACGCAGATCGGTAGAAATGGTAAGATAAATTGCCACTTCAAACGGAAAAGGCGTAGCCTATTAGAAGCGTAACAGCAGGAGCATAACAGCAGAATCTGCAAAGGCCAGCCGCAGCGGGAGGATGAGGGTCGGGAACAGGTTTTTCTTCATCTTGATTTCTGGCTCCCTCGAGTCACTTGCATGTCTTCATTATTTAATTACAGTGTGCTCAAAGCATTAGAC…
546	2658	110	2658_110	30	7.567	0.1953	0.2231	0.335	0.4828	0.721	0.765	0.318	none	TGCAGGGCAGGCGAAGGGGCAGGTTTCGGGTCGAGAGCCAGACATGCCTCACTGCGGTGGCGGTCGGCGCTCGCCTGTTGTCGCCTGATGGCCCGCTGCAGGCGTACATAGGCAGCGTTCCAGGTCTCTTCCGAGCGCTG	TGCAGGGCAGGCGAAGGGGCAGGTTTCGGGTCGAGAGCCAGACATGCCTCACTGCGGTGGCGGTCGGCGCTCGCCTGTTGTCGCCTGATGGCCCGCTGCAGGCGTACATAGGCAGCGTTCCAGGTCTCTTCCGAGCGCTGAAACCACTCCTCCACTGCAGGAGCCTCGATCTGGCTCTGATGCCAAGGTGCCAGGACCAGCTGATAACCTAACACACACTGAAAGGGAGAAAGGTTAGTGGAAGAGTGGCGGAGTGAGTTTTGGGACATTTCTGCACAGGGGATAAAACCCGACCACTCCCCCGGCCGGTCCTGGCAATAGGACCGCAGAAACCTACCCACATCCTGGTTAACTCTCTCCACCTGCCCATTACTCTCGGGTTGAAAACCTGAGGTCAGG…
547	2661	75	2661_75	25	51.03	-0.0159	-0.1135	0.4953	0.4727	0.639	0.618	0.614	none	TGCAGGTTACCGCTGTATTTCTTAACACGCTACTAATGGGAGATTACGCGGCGCTCCGAGCTAAAATAACCCTGGTTGCAACGAAAAAAAACAGTGGACTAAAACTAGTAGACAAGCCGATCTGACGCTGTTACGATGTC	TGCAGGTTACCGCTGTATTTCTTAACACGCTACTAATGGGAGATTACGCGGCGCTCCGAGCTAAAATAACCCTGGTTGCAACGAAAAAAAACAGTGGACTAAAACTAGTAGACAAGCCGATCTGACGCTGTTACGATGTCAAGCCGCCTTAATACTAGACAGCAGAAATGGCATGGTAAATGGCCACTACTCCCGCCCCAATGATGAAACATCCTATCAGGAACAAAATGTTAATATGAAAAAGATCAAATGGAAGAATGTGACATTACAACTGAAATAAAATGATTAGACTGTAAATGTATCCTGTCAACTATGATGATTTAGTTAACACGTTTAATTGCAGACAATTAAGCCAAATTATGCCTATGTCGAGGGTACTCTTCTGTGAAAATAAGATGG…
548	2668	16	2668_16	NA	NA	-0.0155	-0.0301	0.0942	0.0904	0.964	0.944	0.95	none	TGCAGGCTGTGTAAGGGCTATTTTACCAAGAAGAAGAGTGAAAGAGTGCTGCATCTGATGAACTGGCCTCCACAATCCCCCGGTTTGGGATGAGTCGGACCGCAGAATGAAGCAGCCAACAAGTGCTCAGCATATGTGGG	TGCAGGCTGTGTAAGGGCTATTTTACCAAGAAGAAGAGTGAAAGAGTGCTGCATCTGATGAACTGGCCTCCACAATCCCCCGGTTTGGGATGAGTCGGACCGCAGAATGAAGCAGCCAACAAGTGCTCAGCATATGTGGGAACTCCTTCAAGACTGTTGGAAAACCATTTCAGGTGAAGCTGGTTGAGAGAATGCCAAGAGTGTGCAAAGCTGTCATCAAGGCAAAGGGTGGCTATTTGAAGAATCTCAAATATAAAATATATTTAGATTTGTGTAACACTTTTTTGGTTACTAAATGATTCCATGTGTGTTATTTCATAGTTTTGATGTCTTCACTATTATTCTACAACGTAGAAAATAGTAAAAATAATGAAAAACCATTGAATGAGTAGGTGTTCT…
549	2670	118	2670_118	23	41.916	-0.0229	0.1961	0.3575	0.4085	0.73	0.719	0.705	none	TGCAGGGGCCCAAGGGCCAAGCTCAATGGCTGAGAGAGAGAGAAACACGTGAACAAATATGTTGTGTAGAGAGGGGTCAGGTTAATAGTAATCATCATGATATTCAAGGATCTTATCAAAACGGAGTCAAATTTGGCATC	TGCAGGGGCCCAAGGGCCAAGCTCAATGGCTGAGAGAGAGAGAAACACGTGAACAAATATGTTGTGTAGAGAGGGGTCAGGTTAATAGTAATCATCATGATATTCAAGGATCTTATCAAAACGGAGTCAAATTTGGCATCATTCATCTGCTTCTACCAATCCTTCTCCTGTGACTCCAACAATTCCTTTACGCTCTGAGCCTATGTCTTACTATTGCCTGTCTGTAATCTGTGGTCCTACCTGCCGACTCCCTGCACTGCCCTGCCCTACAGGATCAGCCATGCTCTCTCCCATCCCCTGTCTCTCGGCTGAGAGGTAGGGGGACATGGGGCCAGGGGAGAGACAGAGAGGGGCCATGTAGGTCACGAGGCCCTGCTCACTGTCCCTGGCATCAAGTAA…
550	2674	22	2674_22	NA	NA	0.0288	1	0	0.0317	1	1	0.952	none	TGCAGGCTTTAGTGTAACTGCTATTTGTTATTTCTGTTAATAAAGTAACAATAGCCTTACCATAGTCTGCAGAATGGGACTGTAGATGGAATGCATCACTTAAGCACAGTATTATTCAAGGGACAGCTTATCACACTGAA	TGCAGGCTTTAGTGTAACTGCTATTTGTTATTTCTGTTAATAAAGTAACAATAGCCTTACCATAGTCTGCAGAATGGGACTGTAGATGGAATGCATCACTTAAGCACAGTATTATTCAAGGGACAGCTTATCACACTGAACATTCAAAGCAATTTCAATATGGAGAAATGTCTGTCTATTGTTGGCAGAGGGAATAGGATTGTTTTTGTGTGTGTGTGTCATTTTTCAATCCTCTTCACAGGGAACGTGTGTCAACCTGGCCACTCTAGACAGAGTCTCTCCCCTTCATGGAGCATGTCTTCAGGGACACACTGATTGTGCCAGGTTACTGATAGAAAATGGTGCAAATGTGAGTAAGGAATTAAACTCTATCTGCACCACCTCTGATTTTGGCGGATT…
551	2675	109	2675_109	NA	NA	0.0137	0.383	0.0196	0.0324	0.049	0	0	none	TGCAGGTTGACGTTACCAGCCAATGCTGTAGCTACTAAATGTGAAGCAGGATCTTTTATTAATGGAGATAGTTTCTATAGGCTCTTTCAGGACTGGAGGGAATGGCCTCCAGATTCTGACCATACACCCCTAATAGAGAA	TGCAGGTTGACGTATCCAGCCAATGCTGTAGCTACTAAATGTGAAGCAGGATCTTTTATTAATGGAGAGAGTTTCTATAGGCTCTTTCAGGACTGGAGGGAATGGCCTCCAGACTCTGACCATACACCCCTAATAGAGAAAAGAGAATGAAGACAATAGATCACTAATATGTTAACTCAATGGATATTATAATTATCTCTATATGTAAAATACTTTGTTCCAATAAATTGCTAGATTATTGAGTACATATTACAGAGGCCCAGCAAGACCAGGAGGAGGTGTAGTTTGCCTGTCATCTTTTTAGTTGCGTGGTAGCATGTCAACATGCATATAAAAGATATAAAAGGGTGTTTAAGGCAATCAATTTTAAGTCAAAGCCAAACATCAAATAAAATCACA…
552	2682	109	2682_109	14	45.452	0.0291	-0.0035	0.4999	0.4818	0.5	0.281	0.409	none	TGCAGGATGGCCCACCCACCTGGGCAAAGAGTGGTAAGTGATTGTAGTTAACGAGAGGGTGTAGTCCTTGTCTGGCCTGTTGACAGGTGTGCTACAGGTGTAACTTAGCCTGGTTGTCAGTCTGTTTCTGCTTCTTTTGC	TGCAGGATGGCCCACCCACCTGGGCAAAGAGTGGTAAGTGATTGTAGTTAACGAGAGGGTGTAGTCCTTGTCTGGCCTGTTGACAGGTGTGCTACAGGTGTAACTTAGCCTGGTTGTCAGTCTGTTTCTGCTTCTTTTGCTATTGTCACACGTTTGGCGTGACAACAAGAAAGGAGTTAGCTAATACAGACTGCTAACAGAAGGTCAACCAAACTATACTGAACAAAAATATAAACGCAACATGTAAAGTGTTGGTCCCATGTTTTGTGAGCTTAAATAAAAAATTCCGGATATTTTCCATATGCACAAAAAGTCCTCATAAATTTTGTACCTTTCTCCTTTGGCAAGATAATCCATCCACCTGACAGGTGTGGCATATCAAGAAGCTGATTAAACAGC…
553	2683	81	2683_81	35	4.21	-0.0024	0.1501	0.4042	0.4844	0.66	0.526	0.609	none	TGCAGGCACCCGGCCCGCCACAAGGAGTCGCTAGAGCGCGATGAGCCAAGTAAAGCACCCCCGGCCAAACCCTCCCCTAATCCGGACGACGGCTGGGCCAATTGTGCGCCGCCATATGGGACTCCCGGTCACGGCCGGTA	TGCAGGCACCCGGCCCGCCACAAGGAGTCGCTAGAGCGCGATGAGCCAAGTAAAGCACCCCCGGCCAAACCCTCCCCTAATCCGGACGACGGCTGGGCCAATTGTGCGCCGCCATATGGGACTCCCGGTCACGGCCGGTA
554	2689	42	2689_42	NA	NA	0.0566	-0.0667	0.0841	0.081	0.021	0.105	0	none	TGCAGGACTCCAGCCCCAGTCCCCCTTACACCCCTCAGGGCCTGGAACCTAGACCCTTCCACTGCAGCCCGGCCCCGGACCCAAGGTCCTACCGCTGCAGAATGTGTCGGGTGGCTTACAGCCAGAGTTCCACCCTGGAC	TGCAGGACTCCAGCCCCAGTCCCCCTTACACCCCTCAGGGCCTGGAACCTAGACCCTTCCACTGCAGCCCGGCCCCGGACCCAAGGTCCTACCGCTGCAGAATGTGTCGGGTGGCTTACAGCCAGAGTTCCACCCTGGACATCCACCTCCGCTCTGTACTGCACCAGAAACGAGCCAGTGCAGCTCGAACCCAGCTACCGCTGAACCCCCACACCCGCCAAACCCCAGTCCCAGCCTTGGTGCAGACCCCTGCCTCCAGCCATTCACCAGGGGGAGGAGAGGGGTCTACCAAGGGAACCCCCCCAACAGCCACCAGATCAGCCCCTGCCTCCCCAAGTCCCTTTCCCTCCCTGAGTGAAGCCCAGCTGAGTGTGGGTGTCTCTGGGAAGGCTGAGGGCC…
555	2693	91	2693_91	7	42.742	0.0907	0.0753	0.45	0.4801	0.436	0.675	0.708	none	TGCAGGTCAGAGATTTCCCTAACAAAGCTGTCCTGCTTGAGACGCATCTGACGGATCTCCTGGACAGCGGAAACGCAGCAAGATGTGATGAAATAAACAGGAGAGAAGGAAGAGTGTGTGTGAAAGGAGTGAGAACAATA	TGCAGGTCAGAGATTTCCCTAACAAAGCTGTCCTGCTTGAGACGCATCTGACGGATCTCCTGGACAGCGGAAACGCAGCAAGATGTGATGGAATAAACAGGAGAGAAGGAAGAGTGTGTGTGAAAGGAGTGAGAACAATAGATGATCAGCATAGAGGTAAGGAGACAGGGAAGTTCAGAAATTAGAAAACTGAAAGGTGACAGGTAAAGTCATTTTGGCTGTCCTGACAAGCTTGGGGGTTTAATTTCGAGGATGCCCCCGGACTCACTGTTAGTAACTCCTCGCTCTGTTTTAGCATCTCCTTCATCTCGTTGAACTGGAACTGCAGCACGCCGTGGGCATGTTTCTCACGCTCAAAGTCCTGGGAGAAATGACAGATGTTTGAATGGATTTGCACAA…
556	2696	130	2696_130	28	51.578	-0.0069	-0.063	0.1507	0.1402	0.056	0.105	0.065	none	TGCAGGTGAAGAAGCTGGATGTGGAGGTCCTGGGCTGGCGTGGTTACACGTGGTCTGCGGTTGTGAAGCCAGTTGGAAGTACTGCCAAAATCTCTAAAACGATGGCTTATGGTAGACAAATGAATATTACATTCTCTGGC	TGCAGGTGAAGAAGCTGGATGTGGAGGTCCTGGGCTGGCGTGGTTACACGTGGTCTGCGGTTGTGAAGCCAGTTGGAAGTACTGCCAAAATCTCTAAAACGATGGCTTATGGTAGACAAATGAATATTACATTCTCTGGCACCAGCTCTGGTGGACATTCTTGCAGTCAGCATGTCAATTGCTCACTCCCTCAAAAATTTGGACAACTGTGACAGTGTGTTGTGTGACAAAACTGAACATTTTAGAGTGTCCTTTTATTGTCCCCAGCACCTGTGTAATGATCATGATGTTTAATCAGCTTCTTAATTTGCCACACCTGGCAGGTGGATGGATTATATTGGCAAAGGAGAAATGCTCACTAACAGGGATGTAAACAGATTTGTGAACCAAATTTTAGAG…
557	2699	137	2699_137	NA	NA	0.0093	-0.0223	0.0607	0.0592	0.009	0.059	0.023	none	TGCAGGCCAGCCACACCCACCAAACCTCTCCTCACCTGCCCCTCCCCTCCATAGCTGTTCAGGTACAGTACTACTTATGTGTTGTCATGACAACCACTCTGTATCAAGTTTTGTTAGTTCAACATGAGGGTTAACAGGTG	TGCAGGCCAGCCACACCCACCAAACCTCTCCTCACCTGCCCCTCCCCTCCATAGCTGTTCAGGTACAGTACTACTTATGTGTTGTCATGACAACCACTCTGTATCAAGTTTTGTTAGTTCAACATGAGGGTTAACAGGTGGTTGCCATTATCACAGTTAATCACCACTGTTATGTAATTATTATGACACTAATGTCTAGACCTTATCACAGATTATTAAATGAAGTGTTGCAGGTTCTTAGTCAATACTGCGTCATGAGGATGGTATGTTGTGCAGTTGTCTCCAGCAACGCAGCAGATGCAGTCATCCCAGCAGACACATTCCCTGCATGCAGGCCAGGCGACTGGAGGACGTCGCAGGAGGTCTGTGGACCAGGACCCAGACGAGCGCAGGCAGAAG…
558	2717	132	2717_132	3	1.885	-0.0141	-0.0511	0.5417	0.4913	0.442	0.45	0.375	none	TGCAGGAGGGTAGTTCTCCAGGAACAGGGTTGGAGAGCCCTGTTCTAGACAGATAAACAGAAGAAGCAGTGTCCATATTTCCGTTGAGAGTTGAGTTAGGATTTTAGTGTGACAGATTCAGTTAGTCGTCCCAGAGTGGA	TGCAGGAGGGTAGTTCTCCAGGAACAGGGTTGGAGAGCCCTGTTCTAGACAGATAAACAGAAGAAGCAGTGTCCATATTTCCGTTGAGAGTTGAGTTAGGATTTTAGTGTGACAGATTCAGTTAGTCGTCCCAGAGTGGAAAACAAAGCATAGTCATGTTACAGGGCGGAATTAACTGACACATCAGAATTCACCACTCACCACAGCAGAGAAGACATATCTCTGGTCCTTCTCTTGGAGTAACAACAGCACGTCAGACAGCAGCACAGCCAGAATCTCTGAAATGAAAAGGGGAGGTACATTTTTAGACCTGTGTGAAATCAATACAGACAGAAGAGAAAAGATCACTTACTTCAGATTATTGGAGATGCAGCCCCTGAGGCAGGGTTGGGGTCAATT…
559	2720	60	2720_60	33	41.126	0.0518	0.0294	0.3588	0.4034	0.839	0.656	0.674	none	TGCAGGAACCTTCCTGGGTTCCTCATAGCAAGCACCTTTTATGCAATGAATGCAGGTAATGAGGGTTTTAGGGTTCCTTCCACTGTGATTATTTTTGCAATGCAAATCCTAGAACCAGCCTGTGAAAATCAACAGTGCCT	TGCAGGAACCTTCCTGGGTTCCTCATAGCAAGCACCTTTTATGCAATGAATGCAGGTAATGAGGGTTTTAGGGTTCCTTCCACTGTGATTATTTTTGCAATGCAAATCCTAGAACCAGCCTGTGAAAATCAACAGTGCCTTGCAAAAGTGTTCCTCCCCCTTAGGCGTTATTCCTATTTTGTTGCATTAAAACTTGTAATTTAAATGGATTTTTATTTGGATTTCATGTAATGGACATACACAAAATAGTCAAAATTGGTGAAGTGAAATGAAAAAAATAACTTGTTTCAAAGAATTCAAAAAAATAAAATAACAGAAAAGTGGTGCGTGCATATGTATTCACCCCCTTTGCTATGAAGCCCCTAAATAAGATCTGGTGCAACCAATTACCTTCAGAAG…
560	2722	46	2722_46	NA	NA	0.0159	-0.0405	0.0894	0.086	0.021	0.088	0.025	none	TGCAGGAAGGTGAACCTCCGTCCCAGTCTCAACTCTCTAGAAGACGGAAACAGGTTTCCCTCAAGAATTTCCCTGTATTTAGCACCATCCATCATTCCTTCAATTCTGACCAGTTTCCCAGGCCCTGCCGATGAAAAACA	TGCAGGAAGGTGAACCTCCGTCCCAGTCTCAACTCTCTAGAAGACGGAAACAGGTTTCCCTCAAGAATTTCCCTGTATTTAGCACCATCCATCATTCCTTCAATTCTGACCAGTTTCCCAGGCCCTGCCGATGAAAAACATCCCACAGCATGATGCTGCCACCACCATGCTTCACTGTGGGGATGGTGTTCTCAGGGTGATGAGAGGTGTTGGGTTTGCGCCAGACAGCGTTTTCCTTGATGGCCAAAAAGCTCAATTTTAGTCTCATCTGACCAGAGTACCTTCTTCCATATGTTTGGGGAGTCTCACATATGCCTTTTGGCGAATACCAAACGTGTTTGCTTATTTTTTTATTTAAGCAATGGCTTTTTTCTGGCCACTCGTCCGTAAAGCCCAGCT…
561	2725	7	2725_7	NA	NA	0.0589	0.0092	0.2582	0.2843	0.111	0.308	0.091	none	TGCAGGCGACGTACAGATGTTTCATTTCTCTCTCATGCCGTCATGGCTGAAGCCAGCACAAATTCCTACTATTTATGTGTTCAGGTTAAACGTGGGACGTCCCTCATTGTAAGCAAACAGTCGGTTAAATTCATGGTTAA	TGCAGGCGACGTACAGATGTTTCATTTCTCTCTCATGCCGTCATGGCTGAAGCCAGCACAAATTCCTACTATTTATGTGTTCAGGTTAAACGTGGGACGTCCCTCATTGTAAGCAAACAGTCGGTTAAATTCATGGTTAATGCATCATTTTCAGATCTATTAGAAACGATTAATAGACGAATCAACAATGTCATTGAACCAGTTGACTGGCCAGAGATCAGGGCATTCATCAGCAAAGACGCAGTGCAAGCTGATAGTATTTTGGACAACCAAATTGAAGTCAAAATGATTGATGAAATTGAAGTGTGTTAGCTGTATGGTGATTTGCGATTCATAACTTACATTTTACCGGTACTACCAGTAGTAGTAGGCCACCCGATAACACCAAGACGGAATGCA…
562	2735	81	2735_81	NA	NA	0.0037	-0.0415	0.4135	0.4032	0.784	0.719	0.667	none	TGCAGGATAGGATAGTGGGCTATAGGATCTTCTAACTTGGTACGGTCTTAGCAACTACAGACTGGTGTTAGTTACCCACAACATTAATCCACTCAACAATAATTCATAACGGTTCCAATCAGCAGCAGGCTAGACTCAAA	TGCAGGATAGGATAGTGGGCTATAGGATCTTCTAACTTGGTACGGTCTTAGCAACTACAGACTGGTGTTAGTTACCCACAACATTAATCCACTCAACAATAATTCATAACGGTTCCAATCAGCAGCAGGCTAGACTCAAACTATTTCATTTGACAGTTGAATTTTGTAAAGTGTGAAGAAATCAATAACCTATAGCCCCTACAGCTACCAGAGGATGTTTATACAGCCAAGACAAGGAGCACCTGCTTAGAATACTATTAACTAATTTAAATAATAAGATAAGAATTCCAGAGTATTAGCTCTGTATCTGATAGAGAATTGACTATGTGAGGTGCGGCTGTGGGGAGGGTGAAGGTTATCGCAGACTCTTGTGTTGTATAGATGGATTTCAGAATTAAC…
563	2737	127	2737_127	NA	NA	-0.0115	0.1519	0.3142	0.3741	0.291	0.211	0.237	none	TGCAGGGTCCTGGACAGAGGGGTCATGGCCACTAGTTTGGACAGGTCCTGCTCACTCAGACAGGGGGCTGTGCTCTGTAGGTGTACTGGTACAAAGAAATCAGAAGATAAGTCGGAAGTTAATACACAACACTGCAAAGT	TGCAGGGTCCTGGACAGAGGGGTCATGGCCACTAGTTTGGACAGGTCCTGCTCACTCAGACAGGGGGCTGTGCTCTGTAGGTGTACTGGTACAAAGAAATCAGAAGATAAGTCGGAAGTTAATACACAACACTGCAAAGTCCTATATTTGTGTGGGAGTAGTTGCATGTCCCACTTCATAGGGCGACGCAAGTTGACCGAGTTAAAGAAATACTGTGTTGAAAAGCGTTAAAGTCATTCAGGTTGAATAAACAAAACCGCTGTTCCTAGACGTGACCCGACTACGGTGTCTGTGTCTCCTCACTTCATAACTTAACACTATATGCTGAATTTACAGTGGACCGAGGTTACATATTCTCGCAATATATCTGGCTCTTCTAATCATTCACAGCTGGTGAAT…
564	2739	107	2739_107	38	47.784	0.1622	0.2192	0.3349	0.5035	0.641	0.605	0.2	none	TGCAGGTTGGTCAAGTCTTCTCTTGCTGGACATCTAACATAATTTGACGATAGTCCAATATCCAAACATGTCGTCTAAATGTGATCATACTCAAGAAATGTCCTGTACCTGAGGTTGGTCGAGTTGTTAAGGTCACCGCC	TGCAGGTTGGTCAAGTCTTCTCTTGCTGGACATCTAACATAATTTGACGATAGTCCAATATCCAAACATGTCGTCTAAATGTGATCATACTCAAGAAATGTCCTGTACCTGAGGTTGGTCGAGTTGTTAAGGTCACCGCC
565	2740	110	2740_110	NA	NA	0.066	-0.1659	0.4299	0.421	0.442	0.214	0.235	none	TGCAGGACCCATAGGGCTCTGGTCAAAAGTAGTGCACTATGAAGGGAATAGGGTACCACTTGGGACGCATCCAGAGTGTTAGCGTAGCATGCTAAGTACAATAACAATAGTGGTGCATATTGCAAATGAAATGTCTGGGG	TGCAGGACCCATAGGGCTCTGGTCAAAAGTAGTGCACTATGAAGGGAATAGGGTACCACTTGGGACGCATCCAGAGTGTTAGCGTAGCATGCTAAGTACAATAACAATAGTGGTGCATATTGCAAATGAAATGTCTGGGGTATACCTGCCCGTGCAAATTACACTTAAATCGATCACACACAGAAAACAATATTGGCACTATTTGAATGTTATTACAGTGGGGGCACTGTAGAGATATGAATTGTTGGTAGGAGTAAACATTATTATGTTGTACCGTGGTGTGACGACTAATAGATGCATTCAGAAACTAGTTTGTGTTCAGTCAGTTTATTAAAAGATCGATAGTCCTGAATCAATGTGTGGAAAATATATAAAGAGTAAAGTACTACTTTACATGCG…
566	2741	25	2741_25	NA	NA	-0.0166	-0.0171	0.0568	0.0556	0.035	0.026	0.024	none	TGCAGGGAGGACACTTTTCAGCGTCGCGCAGCAGTTTCTGGCATGCTCGTGGCCCTGCCTGCTTCCGAAGTAGCCACGCTGCTTTGTTGAAGGATGTGTGTGTCCTCTATGGGTTCACGTTCATGGTGTGATGTGGCCGT	TGCAGGGAGGACACTTTTCAGCGTCGCGCAGCAGTTTCTGGCATGCTCGTGGCCCTGCCTGCTTCCGAAGTAGCCACGCTGCTTTGTTGAAGGATGTGTGTGTCCTCTATGGGTTCACGTTCATGGTGTGATGTGGCCGTGCACTGACTATGTACATTTTTATAATTTTGCACGCTTTATGGCACCTTAGCAGTCACTCTCCGATTATTATTTTTTCTCCAAATTCATTACTTCACCTCTCCTTTGCACTTGCCCAACTCATATAAAAGATAATTGTCTTTTCTGAACATTTCAGAAATGATTATCATAACTTTAATGAGAAAGGTGAGGAGGGAATTATTTGAATATTGATAGAAAGGGAATGTTATCACGTACATCTGCCAGAGGATAGGCTTACTT…
567	2756	27	2756_27	NA	NA	-0.0188	-0.0444	0.1134	0.1077	0.939	0.941	0.95	none	TGCAGGGTCACGTCGTGAATGCTATCTGTCTCGTCCGCTTCCTCCAGCAGGTTCCGGAAGTGTTGGGAGAAGGAGGAGCGAGATACGCTGGGAATCTCATACAGGCTGGGTGGGGGAAGGAGCGAGATCAGGGTCATGAA	TGCAGGGTCACGTCGTGAATGCTATCTGTCTCGTCCGCTTCCTCCAGCAGGTTCCGGAAGTGTTGGGAGAAGGAGGAGCGAGATACGCTGGGAATCTCATACAGGCTGGGTGGGGGAAGGAGCGAGATCAGGGTCATGAATCAGGGTCACGTTCACTAGGTACGAAATGATCAAAAATGTAGTTAAACAGGGATGTACTATCTGAATTTACACAATAACAAACACTTCTTGTCCATTTCAAAACTTCTTGTTACGGTGTGGCCTAATGAAGACATAGTTCAAATGTTATAAAGTTGCGACAACACACAGAGAGGAACAGTACCTGGTTTTGGGGTCCGACTGCAGCACTCCAAAGTTGCGTCCCTTGGAGTCCATGGTGATGCTGACCGCACGGTGGAC…
568	2757	84	2757_84	20	39.306	-0.0174	0.1302	0.1788	0.2075	0.907	0.868	0.875	none	TGCAGGGACACCACCCTTAACCTGGACCAACTGGTGGATATGTCGATAAGGCTGGATAACCTGTTGGCGACCCCTTGGACATCTAGATCAGGGGCCGTCCATTCCATCCCCCAGCACCTCCGACCCTACCCCTATGGAGC	TGCAGGGACACCACCCTTAACCTGGACCAACTGGTGGATATGTCGATAAGGCTGGATAACCTGTTGGCGACCCCTTGGACATCTAGATCAGGGGCCGTCCATTCCATCCCCCAGCACCTCCGACCCTACCCCTATGGAGCTCGGAGGTGCTGCACTTAGGGAGACCGGAAGAAGGGCCATCTCCTGCACCAACTGTGGCTGCAGAGGACACACTGCTGGTCGGTGCTGGAGAGGGTCTTTAGGAGGTCGAGGCAGTAGGCAGAGCACTGGTGGACCGTCTCAGGTGAGAGGCACCCGACTCACCCAGAGCTCCCTGTTACGCATATGTGCATTGATGTCGTATTTCCAGAGTTTTCCCCTCATTCCCAGCATAAGGCGCTCTTAGATTCAGGCGCAGCT…
569	2759	32	2759_32	NA	NA	-0.0093	-0.007	0.0486	0.0478	0.009	0.036	0.028	none	TGCAGGGGAGCAGACAGTAGTCCTGTCTGTCTGATCAGATACTGCATACTCCTCAAAGGGATGCTCTGCTATCAGATCCACCATCACAAACATGTACATCTGGGCTGGGTGTTTTCCCCACAGGAGGTGAATCATACAGT	TGCAGGGGAGCAGACAGTAGTCCTGTCTGTCTGATCAGATACTGCATACTCCTCAAAGGGATGCTCTGCTATCAGATCCACCATCACAAACATGTACATCTGGGCTGGGTGTTTTCCCCACAGGAGGTGAATCATACAGTATAAAGAACAGAAACAAATACAAAACAATAGTCTTTCATTTAAGCGGATTTGACCCATTTCTCTCCTTTAAACAGCACTAGCTATATAACTCACTCGAATAGCTCTGGCAGTGTTACAGTTAAGCGAGAGGGAGGCATTCTTTGAAATCATATTCCGGATCATTCCTAGAAAGCAATAACGAGCTGATATGAATATCCTGGTGGGTCCTATCAGCCCTAAAAAGATGAGAGAATAATTTATCATGTGTGTGATTTTCTC…
570	2762	25	2762_25	6	81.029	-0.0173	-0.0235	0.0746	0.0723	0.037	0.029	0.045	none	TGCAGGTTGAACGGTGTTTCCTCCGACACATTGGTGCATATGGGTTAAGCGGGCGGGTGTTAAGAAGCGCGTTTTGGCGGGTCATGTTACGGAGGACGCATGACTCGACCTTCGCCTCCCGAGCCCGTTGGGGAGTTGCT	TGCAGGTTGAACGGTGTTTCCTCCGACACATTGGTGCATATGGGTTAAGCGGGCGGGTGTTAAGAAGCGCGTTTTGGCGGGTCATGTTACGGAGGACGCATGACTCGACCTTCGCCTCCCGAGCCCGTTGGGGAGTTGCTGTGCTTCTTCGCAATTGAGGAGAAAAATAGGGGTAAAAAATAAGAATTATTTGTTAGGTGTAAACACTGTGTTAAAATATGCTTAAAAAGTGATTTTGTTTGTGAAATGAAGATAGACATTTTTTTGTTAAGCAGAGGTAATATTTCATTCAGTACAGACTGCTGTACCCACAGCCTAACTTACCCAATACCCAGGGTAAGTTGCGCCAAGAGACCACTTTTTTTGGACAAGATATGTTTTCAGAACTGTAATATTTAG…
571	2764	12	2764_12	24	17.065	0.0894	-0.0732	0.45	0.4969	0.42	0.542	0.722	none	TGCAGGCACACATTTTGTGGTTGGATTTCCAGTCTGCATTGGAATGATAAGGAGCATGTCCATGGCAGTGAATGAGATGGTTTAGGGGGTTTGTCTGTTTGTAAGTTCTGATCCATCCCATGTGTGTCACATGGGCTGTG	TGCAGGCACACGTTTTGTGGTTGGATTTCCAGTCTGCATTGGAATGATAAGGAGCATGTCCATGGCAGTGAATGAGATGGTTTAGGGGGTTTGTCTGTTTGTAAGTTCTGATCCATCCCATGTGTGTCACATGGGCTGTGGCCAGGCCTTTAAGCATGATATGAGATGTCTTTCTTATTGTAAACACAAAAGTAATGGTGACTGTTCTAATTTTCCATAATGCAGTTGGGTTATATGATTGATTGATAGATGTAAAATGAGCTGAAATGTGCCAATTTGAGCTGCAGAGCACTAACAAAGGAGCTCCACTATGATGAAATATCGACACCCCAGACTACACAACACTGAAAATAGGCTTAAGATAGATAGTGATAGTGATTTTCACTGGGTTGGACTGAA…
572	2768	123	2768_123	NA	NA	-0.0212	0.259	0.1281	0.2234	0.153	0.107	0.119	none	TGCAGGGCATGTTCATCTTCATCTTCCACTGTGTCCTCCAGAAGAAGGTGCATGTTTTACTCTAACCTTGTGGTTCAGGGACCGTATTCATAAAGCGTCTCAGAGGAGGAGTGATGATCTAGGATCAGGTCCCGCCCTGT	TGCAGGGCATGTTCATCTTCATCTTCCACTGTGTCCTCCAGAAGAAGGTGCATGTTTTACTCTAACCTTGTGGTTCAGGGACCGTATTCATAAAGCGTCTCAGAGGAGGAGTGATGATCTAGGATCAGGTCCCGCCCTGTCCATGTAATCTTATTCTTTGTGATCTAAAGGCAAAACTGATCCTAATTCAGCACTCCTACTCTGAGAAGCTTTATATATACAGTGAGGGAAAAAAGTATTTGATCCCCTGCTGATTTTGTACATTTGCCCACTGACAAAGAAATGATCAGTCTATAATTTTAATGGTAGGTTTATTTGAACAGTGAGAGACAGAATAACAACAAAAAAATCCAGAAAACACATGTAAAAAAATGTATGAATTAATTTGCATTTTAATGA…
573	2782	18	2782_18	19	57.684	-0.0031	-0.0192	0.0405	0.0399	0.036	0.025	0	none	TGCAGGCTGACTTCGGTCGTCAGTTGAACGGTGATTCCTCCAACACATTGGTGCAGCTAGCTTCCAAGTTAAGCGGGCGGGTGTTAAGAAGCGTGGCTAGGTGGGTCATGCATGACTCGACCTTCGCCTCTCCCGAGCCC	TGCAGGCTGACTTCGGTCGTCAGTTGAACGGTGATTCCTCCAACACATTGGTGCAGCTAGCTTCCAAGTTAAGCGGGCGGGTGTTAAGAAGCGTGGCTAGGTGGGTCATGCATGACTCGACCTTCGCCTCTCCCGAGCCCGTTGGGGAGTTGCAGCGACGAGACAAGATCGTAATCACGAAATTGGTGAGAAAAAAGGGGGTAAAAAACAAAACAAATCCCTAGTAAGGCAGAAACCTGGTGAGGAACCGTGCTCTGAGGGGTTGCCAGTCCTCTTCTGGCTGTGCCGGGTGGAGACTATAAGAGTACATGACCATTAAGGCCAGATTGTTCTTCAAGATGATCAAATGTTCATAGATGACCAGCAGGGTCAAATAATAATCACAGTTGTTGTAGAGGG…
574	2795	32	2795_32	8	52.634	0.0563	0.0213	0.2486	0.2534	0.089	0.263	0.091	none	TGCAGGTCGTCGTGAAGGTCCTGAAACACGCCGCGGTCAAAGGACAGATCCAGCTGAACCGCTGGCTCCAGAGATCCTCCCTGGACGAGTGCGATAAAGCAGACATCTTGATATGCAACGCCTTTGAGGAGAGAGGAGGC	TGCAGGTCGTCGTGAAGGTCCTGAAACACGCCGCGGTCAAAGGACAGATCCAGCTGAACCGCTGGCTCCAGAGATCCTCCCTGGACGAGTGCGATAAAGCAGACATCTTGATATGCAACGCCTTTGAGGAGAGAGGAGGCGCCATCGACGAAGACCCGGAGAGCATCGTTGACACTAGAGTGTCCTTCACCGGTGGCGCCACCAACGAGGAGTTCAGACACCAGTGTTGTATTACAACGTGCTGCTTCAAGAGCACCCTCCTGGCATGCATTCTGACAGCTGTCTGCTTCTCCTCCGTGGCTCTAGTTCGACAGTACCTCAAGGACCTTCTGCTCTGGGTGGAGAGCTTGGACAGCCTGGTTGGAGCCATGCTGTTCATAGTTGGTCTGATCATTGTGT…
575	2798	14	2798_14	NA	NA	0.0382	0.3001	0.0603	0.0873	0.009	0.036	0.091	none	TGCAGGCACCCGGCCCACCACAAGGAGTTGCTAGTGCGCGATGAGCCAAGTAAAGCCCCCCCCGGCCAAACCCTCCCATAACACGGACGACGCTGGGCCAATTGTGCGCCACCCTATGGGATTCCCAGTCACGGCCGGTT	TGCAGGCACCCGGCCCACCACAAGGAGTTGCTAGTGCGCGATGAGCCAAGTAAAGCCCCCCCCGGCCAAACCCTCCCATAACACGGACGACGCTGGGCCAATTGTGCGCCACCCTATGGGATTCCCAGTCACGGCCGGTTGTGACACAGCCTGGGATCAAACCCAACACTGCGATATAGTGCCTTAGACCGCTGCATCACTCAGGAGGCCCCAGTTTTGCGCCTTTTGATGCCATTTACCCATGGTTTCTGTTTTTTGGATATGTGTGAATATTTACTGTTGGAACAATGTCCTCTTTCATTTCCTGATGAACCATGTGACTGAGTCTGTGTACTCATCTATGTTATTGTCGGAGGTGACCCGGAACATTTCCCAGTCTACGTCATCAAAAAAGTATTG…
576	2809	10	2809_10	23	53.584	-0.0009	-0.0186	0.4916	0.4983	0.5	0.375	0.476	none	TGCAGGCATTGACTAGTCTGTATCCATGGGGCCTGGGGCAGAGAGCAGAATCTCTCCACTGCTAGACCAGCGTGATAACACTCATCCCAAACAGCGAGGGAGAGGAGGAGAGGAGGGGATGCTGAAAGCTCCACAGCCTT	TGCAGGCATTGACTAGTCTGTATCCATGGGGCCTGGGGCAGAGAGCAGAATCTCTCCACTGCTAGACCAGCGTGATAACACTCATCCCAAACAGCGAGGGAGAGGAGGAGAGGAGGGGATGCTGAAAGCTCCACAGCCTTGGTGATACATTTCCAAGCATAATCCTGAACATAGATCAAAACCTTGCCAACGTGTTAACATAATCCTATGAAGCCATGATATGTGCCATGCTAGTCTTGCGATGCCTGACTTGTCATATAAGTATTTTCAACACAGTGTTTTGACAGTGGGTCTTAGTGGGGTGACACTGTCCTACTACCTACAGTGGGGAGAACAAGTATTTGATACACTGCCGATTTTGCAGGTTTTCCTACTTACAAAGCATGTAGAGGTCTGTAA…
577	2810	31	2810_31	31	47.859	0.0065	0.1069	0.3312	0.4022	0.324	0.176	0.325	none	TGCAGGCGGACGGGGGTGGCGTTAAGACAGCTGTGCTGCAGCTGAGAGGGGACATGAATGAATCCAACACTATGAGAATATTGTGAACACTAGCCCTCCCCATTCCAGTGCTATGGTGCTCCAGTCCCTGTCTGTACCCA	TGCAGGCGGACGGGGGTGGCGTTAAGACAGCTGTGCTGCAGCTGAGAGGGGACATGAATGAATCCAACACTATGAGAATATTGTGAACACTAGCCCTCCCCATTCCAGTGCTATGGTGCTCCAGTCCCTGTCTGTACCCACTGCGTGCAAACATCATATACTCATGCTACTATAGTACAGCAGGCAGTAGACATTTACTATACACTTGGCAGAGACTCTCACTGGGTGAGGGCTGATGGGGGGCATGTCATTACCTCTCCCCAGTCTGTAGTGAGGCTGTGAGCAGAGCAGTGCAGTGCAGGGCCGGCTGTGGCTCTCTGGGGTATCTTCAGGGAGTAAGAGGCTGTTGTATAATGGGGGAAGGGGAAAGTGGGATACCTAGTCAGCTGCACAACTGAA…
578	2817	117	2817_117	NA	NA	0.0331	0.0763	0.3425	0.4049	0.181	0.375	0.278	none	TGCAGGACTGACTGGGGCACTTTGCTGGCGTAGTACTGGTGGTTGCGTAGAGTGGCCAGCACCCCGGCAGAGTTCATGTGCTTCACGTTAGCATCGTAACGCAACGCACTGCCATGCATGTCTGTCAGCTTACCTGCAGA	TGCAGGACTGACTGGGGCACTTTGCTGGCGTAGTACTGGTGGTTGCGTAGAGTGGCCAGCACCCCGGCAGAGTTCATGTGCTTCACGTTAGCATCGTAACGCAACGCACTGCCATGCATGTCTGTCAGCTTACCTGCAGAGGGACAGACAGAAACAAACACATAGCAGGCAATATTATTACTGTCATTACTCATAATTAGAGGTACTTTCAGTAAGATCGAGAGGAAGGATGTTGCTTACCTCCTACTGCATGCAGGATGGCTTCAGGGGCACATGTGTCCCACTTTTTAGTTCCTAGACTGGCAAAGACATAGGCTGAGGCCTTCCCCTCCACAAGCTGAACAATCTACACAAAGGAAGGGTTCAACAGAGAAATAATACATTTTATAGTTATGTTGA…
579	2823	132	2823_132	15	13.023	-0.0173	0.0321	0.3791	0.3759	0.768	0.737	0.75	none	TGCAGGCCTCAGTAGCACCGTAGCACTGTGGTAATTTACCAACAGCCCTGGCCCATTTGGTCACAGGTGAGCGAGGGGTGTTACACTCTCCGAATGATGTAGTAACTCTTCCAGGTAAATTACAATTTTATATTACGGTA	TGCAGGCCTCAGTAGCACCGTAGCACTGTGGTAATTTACCAACAGCCCTGGCCCATTTGGTCACAGGTGAGCGAGGGGTGTTACACTCTCCGAATGATGTAGTAACTCTTCCAGGTAAATTACAATTTTATATTACGGTATATTTAAATATTACAGGCCTTCATTTTTTTGTCCTTTTGATTGAACCACTGAACTAGAGTGTACCTGATAAAGGCATGGGTGCCTCTAGAACAGTGGTATTCAAACTCTTTCAGCAGGAAGCCAATTTTTTTCCACAATAATTTCTGGGGATCCCATTTTTTTCCCAACAATTTTTTGCAACCCCACCCCAAATTTTATGACACAACCTTAAAATCGGTACATTTCGATTTTTACATCAACAAATAACCTTCAATTAAT…
580	2831	24	2831_24	32	39.832	0.028	-0.1721	0.2135	0.1919	0.175	0.031	0.114	none	TGCAGGCGCTATATAATTTTCCATGTTTTGGAATTTGCCAAGTTTCTTAGTTGAGGTATAAGACATTGTCATAATCTCATTCTAAAGCACTGTTAGGTTCTAAACAAACAGAGTCCTACCTTATTAGTGACTGAAACCAG	TGCAGGCGCTATATAATTTTCCATGTTTTGGAATTTGCCAAGTTTCTTAGTTGAGGTATAAGACATTGTCATAATCTCATTCTAAAGCACTGTTAGGTTCTAAACAAACAGAGTCCTACCTTATTAGTGACTGAAACCAG
581	2832	85	2832_85	NA	NA	-0.0001	-0.0524	0.2004	0.2054	0.157	0.075	0.114	none	TGCAGGTTCCTGGTGATGTTGATGCTGATGTCTTTCATCTCCATGTACTTCAGACTGGTCAGCTTGTTCATGTTCTCCAGTAGATGATAGTCCTCACAGGTGCCTGGGAGAGGAGGAAAACGGGGGAGCATGAGAATGAG	TGCAGGTTCCTGGTGATGTTGATGCTGATGTCTTTCATCTCCATGTACTTCAGACTGGTCAGCTTGTTCATGTTCTCCAGTAGATGATAGTCCTCACAGGTGCCTGGGAGAGGAGGAAAACGGGGGAGCATGAGAATGAGATTTTCTCCACAACAGGAGATTTTTATGACAGTTGTTGTTATCCTGAAGACAAGACAGTATATAGTTTGCGACTATATAGGCCTGTATAGACAACATAGATGGAGAGACAGACAGGGAGACAAGCAGACATGCAGGAAGACAGACAGATATACAGACAGACAGACCAGTGAGTTCTCCTTGTAGGAAGACAGCCATCTTATCGAACATGTCTGTACAGAGTTCATTGATGTCTGGCTCTGCTGGCTCTACAGCCTCCTC…
582	2835	95	2835_95	28	54.45	0.0599	0.1089	0.1914	0.2588	0.892	0.722	0.932	none	TGCAGGCTGAGGAGACTGTCTGAGGAGGAAGAGAGACGAAGGTTAGAGGAGAAGGAGACTGAAAGGATAAGGAGGGAGCAGGCGGAGAAAGAGAAAGAGTGGAGGAGAAAGGAGAAGAAGAGAAGCCAGTTGGAGATGAT	TGCAGGCTGAGGAGACTGTCTGAGGAGGAAGAGAGACGAAGGTTAGAGGAGAAGGAGACTGAAAGGATAAGGAGGGAGCAGGCGGAGAAAGAGAAAGAGTGGAGGAGAAAGGAGAAGAAGAGAAGCCAGTTGGAGATGAT
583	2837	33	2837_33	24	20.85	0.1948	0.0176	0.322	0.4089	0.804	0.444	0.9	none	TGCAGGATTTGTGATCCGAAACCAAGCCATAGGTGTGTCTTGTCATGAAACCACTAAGGGAACATGTCAGTCATAGATTATTATTTTAATTTAGCCAGAACACAAGACTCAGATCAAGATGTCTCGATTGTGCATATTTG	TGCAGGATTTGTGATCCGAAACCAAGCCATAGGTGTGTCTTGTCATGAAACCACTAAGGGAACATGTCAGTCATAGATTATTATTTTAATTTAGCCAGAACACAAGACTCAGATCAAGATGTCTCGATTGTGCATATTTGCATGTCAATCAGAATAACATTAGCTAGCTAACACAGCTAAAGTTAAGTAGCTAGCTAACGGAGTGGGCTGTCAATCAACATCATAACTCATCATTTTATTAACTAACGTAACGTTAGTAGCTAGCTGTCTACCCCCTGACTAGTAAACAACTTCGAATAAGTTAACTAACTAGTTTGATTAGCCACAATAAGATTATGAATTCAGCTAGACAACCAGATAGCTAACTCACCTATAAATTGTTATTAACGTACCCAGCTA…
584	2838	37	2838_37	29	50.223	0.0086	0.1615	0.295	0.3939	0.22	0.225	0.354	none	TGCAGGCTGACTTCGGTCGTCAGTTGAACAGTGTTTCCTCCGACACATTGGTGTGGCTGGCTTCCGGGTTAAGCGGGCGGGTGTCATGACTCGACCTTTGCCTCCCAAGCCCGTTGGGGAGTTACAGCGATGAGACAAGA	TGCAGGCTGACTTCGGTCGTCAGTTGAACAGTGTTTTCTCCGACACATTGGTGTGGCTGGCTTCCGGGTTAAGCGGGCGGGTGTCATGACTCGACCTTTGCCTCCCAAGCCCGTTGGGGAGTTACAGCGATGAGACAAGATCAAAATTGGGGTAAAAAAATAGATTTAATAAATAAAAGGCCACTCCCCTGTTTTATAATCAGCCTGTTATAATTTCCATATTTCCTATTATTCAGGAGTTTCATAAATTGTAGAGGAATGGTGATGAAACTAAGCAGTTGCTCCAGCCACTGTGGCTTTTAATGTTGTATCCCAGTGCTAGGCAACCTGCCTGAGGCGGGCTATAATTGAAGTTGATGTTACGAGAGGAATGGGACGAGGTCATCGGAGGAACACATC…
585	2846	113	2846_113	NA	NA	-0.0071	-0.007	0.0334	0.0331	0.019	0.031	0	none	TGCAGGGTAAAGAGGCTTCCACTCGGGTGACCTGGGGGCTTGTACATTTGTTTAAGCTGCATAATTCATGAAGGGCGACATAGTAGCCCTGCTAGCGTGACTGCCTCCGTATGCTGGGCCTGACGAGAGCAGCCCGGACA	TGCAGGGTAAAGAGGCTTCCACTCGGGTGACCTGGGGGCTTGTACATTTGTTTAAGCTGCATAATTCATGAAGGGCGACATAGTAGCCCTGCTAGCGTGACTGCCTCCGTATGCTGGGCCTGACGAGAGCAGCCCGGACAGCTGAGGGCGTCCTCTGAGGTCTGACATTACCTCAGCAAAAACGTGTGGAGGGATTAGAGGTACTACCACGACACAACACCCGGTCCCTGACCTCCACCTCTCTATACTGACATCGTCCTCTCTCTCACTTCCAGTCTTTTCCATCTCTCTCTCTTTTCAGTCTCATGGCTGTGTATAGAGGTGGTAAGGGATGCAACAACATTGCCTCTATACCAGCCGTCACTGACCCACACCTCTCTCAATGGAATGACCTTGCGC…
586	2850	48	2850_48	NA	NA	-0.0103	0.0062	0.0063	0.0063	0.991	1	1	none	TGCAGGCTGGTGAGGAGGTTGGTGTGCAGGGATACTTCCCCCAGCTCAGCCAGCCCACTGAAGGCCCCTGTGGACACAGAGCTGATCTGGTTCTGGCTCAGCACCAGCAGACGTAGCTGGGTCAGGTTGCTGAAGGTGTT	TGCAGGCTGGTGAGGAGGTTGGTGTGCAGGGATACTTCCCCCAGCTCAGCCAGCCCACTGAAGGCCCCTGTGGACACAGAGCTGATCTGGTTCTGGCTCAGCACCAGCAGACGTAGCTGGGTCAGGTTGCTGAAGGTGTTGTCCTCCAGGTGTGTCAGCCGGTTGTCATATAGCCACAGCTCCTTCAGGGCCATGGGGCCGAAAACCCCTGGGGACAGACTCTGGAGCTCATTCTTATACAGGGAGATCTGGGCCAAGTTTGGGAGGTTGAGGAAAATCCCCTGTGGGAGGGAAGTCAGCCGGTTGCTGGAGAGATAAAGCTTCTGTAGGCTCTGCAGCTGGGAGAACAGGTTAGCGGGGAGATGAGTGATGTCATTATCCTGCAGAGAAAGCTCCTCC…
587	2853	9	2853_9	35	29.734	0.0127	0.3842	0.026	0.054	0.017	0	0.065	none	TGCAGGCTCTAGTTTTGTATTATCTTGATTATTGTCCAGTCGTGTAGTCGAGTGCTGCAATGAAAGACCTAGATAAGCTGCAGCTGGCCAAGAACAGAGCGGCACATCTTGCTCATCATTGTAATCAGAGGGCTGATATA	TGCAGGCTCTAGTTTTGTATTATCTTGATTATTGTCCAGTCGTGTAGTCGAGTGCTGCAATGAAAGACCTAGATAAGCTGCAGCTGGCCAAGAACAGAGCGGCACATCTTGCTCATCATTGTAATCAGAGGGCTGATATAAATACTATGCATACCAGTCGCTCTTGGCTAAGAGTTGTTGAAACACTGACTGCATCACTTCTTTTTATAAGAAACAAAAATCCCAAATTGTTTGCATAGTCAACTTACACACAGCTCTGACTCACACACACTTACCCCACCAGACATGCCACCAGGGGTCTTTTCACAGTCCCCAAATCCAGAGCAAATTCAAGGAAGCGTACAGTATTATATAGAGCCATTATTGCATGGAACTCTGTTCGATCTCATATTGCTCAAA…
588	2855	15	2855_15	18	54.164	-0.0003	0.4938	0.0113	0.0226	0.034	0	0	none	TGCAGGGCGGCCCCCATCCGCAGGATCTGGTCATTCTGCTCCCGGACTCTGTCCTCCAACGTCTCCTGTGCGGCTGCGGCTCCTGCTGATTCCATTCGAGCGGGTGTGTGATTCTGTCAGTGAGCTGTAGGTGGGTGTGG	TGCAGGGCGGCCCCCATCCGCAGGATCTGGTCATTCTGCTCCCGGACTCTGTCCTCCAACGTCTCCTGTGCGGCTGCGGCTCCTGCTGATTCCATTCGAGCGGGTGTGTGATTCTGTCAGTGAGCTGTAGGTGGGTGTGGTGGTGGAATCAGGCGCAGGACGCAGAACGTTAGTCCAAAATACTTTAGTAGATGCACAAAACACAAGCACGAATAAATGCCCTGAGGCAAGAACTCCGCACGTAGGCGAAAACAAACGGGCGCACTAACAGGTGCGACAAAACACTCCAAACACTATGGAGAATAGCTCAACCGAGCAAACAGTAGAATACTAGCCAACCGCACGACAGTAAAACAATCACACACAACACTTGACAAACACAACGTGAACTTATAGGAC…
589	2858	26	2858_26	33	16.268	0.4608	0.1053	0.2903	0.5025	0.167	0.5	0.854	both	TGCAGGAGAGGCTGCCCCTCTCGCCCCACTGCTAAGTAAAAAATAATAGATTACTGTGCACAGGCGGGAGAGATACAAATGAATCAAGGTTTGTTTGTTACCATTGCTGCATGATATTATGCAATATCTGTTACTTTGGC	TGCAGGAGAGGCTGCCCCTCTCGCCCCACTGCTAAGTAAAAAATAATAGATTACTGTGCACAGGCGGGAGAGATACAAATGAATCAAGGTTTGTTTGTTACCATTGCTGCATGATATTATGCAATATCTGTTACTTTGGC
590	2867	81	2867_81	25	5.689	0.0191	0.2735	0.3156	0.474	0.453	0.417	0.262	none	TGCAGGCTGACTTCGGTCATCAGTTAAAAGGTGTTTCATCCGACACATTGGTGCAGCTGGCTTCGGGGTTAAGCGAGCGGGTGTTTCGGAGGACGCATGACTCGACCTTCGCCTCTCCCGAGCCCGTTGGTGAGTTTCAG	TGCAGGCTGACTTCGGTCATCAGTTAAAAGGTGTTTCATCCGACACATTGGTGCAGCTGGCTTCGGGGTTAAGCGAGCGGGTGTTTCGGAGGACGCATGACTCGACCTTCGCCTCTCCCGAGCCCGTTGGTGAGTTTCAGAGATGAGACAAGATCGAAATCACGAAATTGGGGAGAAAAAGGGGGTAACATTTTTTAAAGAATGCAGTGATGTGTACTGAACCTATCACCCGTAATAAAATGTAGTGCTCTATGGTTATGAAGTCTTTATGTAGGTACCCTTCAAATAAATTGTTGTTGGAAATGTTGTGTTGAATGTAAGACAGCGAACAAAAGACTGGAATTTAGGACAGGGCGATTAAAGCTAAAACTGCCTAGTTTCATAATGTTATTATCCCCA…
591	2868	54	2868_54	7	45.012	0.1048	0.0348	0.2401	0.2657	0.043	0.176	0.25	none	TGCAGGCCACCATCTTCCTACCGACCATCCTGTACAAACCTGCCACGCTAAAACCCAGTGCAAACACACCATCCAGAGAAACCGCAGTGTATCTCTCACACATAGAGCCGAACACACAGAGTGGGCTGCCCGTCAAACAC	TGCAGGCCACCATCTTCCTACCGACCATCCTGTACAAACCTGCCACGCTAAAACCCAGTGCAAACACACCATCCAGAGAAACCGCAGTGTATCTCTCACACATAGAGCCGAACACACAGAGTGGGCTGCCCGTCAAACAC
592	2874	71	2874_71	32	46.788	0.0242	0.0032	0.3605	0.3604	0.308	0.267	0.125	none	TGCAGGGACAATAATCTTAACCTGGACCAGCTGGTAGATTTATCGATCCGGCTGGATAACCTGCTACCCGCGGACGTCCAGATCAGGGTCCGTCCAGTCCATCCCCCAGCACTTCCGAGTCCACACCTATGGAGCTTGGA	TGCAGGGACAATAATCTTAACCTGGACCAGCTGGTAGATTTATCGATCCGGCTGGATAACCTGCTACCCGCGGACGTCCAGATCAGGGTCCGTCCAGTCCATCCCCCAGCACTTCCGAGTCCACACCTATGGAGCTTGGAAGTGCTGATGCGGAGAGACCGAGCAAGGGGATGGTCTCCTGTACCAACTGTGGCCATGGACACACTGCGGGCCGGTGCAGGAGAAGACCCTCATGGAATCGAGGCAGCAGGCAGGGTTCTGGGGGAACATCCCAGGTGAGTAGGCACCCAACTCACCCAGAGCTCCCTGTTGCTCACATGATGATTAATGTTGTTTTCCCTGAGTTTTCCCCACATTCCCAGCATAGGGCGCTCGTAGATTCCGGCGCAGCTAGGAATT…
593	2882	17	2882_17	2	42.461	0.0399	0.026	0.4429	0.4765	0.304	0.325	0.525	none	TGCAGGCGCCCGGCCCGCCACAAGGAGTCGCTACAGCACAATGAGCCAAGTTAAGCCCCCCTGGCCAAACCCTCCCCAAACCCGAACGATGCTGGGCCAATTGTGCACCGCCCTATGGAACTCCCGGTCACAGCCTTTTG	TGCAGGCGCCCAGCCCGCCACAAGGAGTCGCTACAGCACAATGAGCCAAGTTAAGCCCCCCTGGCCAAACCCTCCCCAAACCCGAACGATGCTGGGCCAATTGTGCACCGCCCTATGGAACTCCCGGTCACAGCCTTTTGTGACACAGCCTGGGATCGAACCCGGGTCTGTAGTAATGCCTCAAGCACTGCGATGCAGTTCCTTAGACCGCTGTTCCACTTGGGAGGCCCGTAATGTTTCATTCCTATTGGAATCCAGTCAGAGTTAGGCTATCCAACAAGTGAAATTCAGAATGACTGCCAGGGTAGGGAAGATTGAATAAGGAGACTACTCAATCATCTAAACTGGAACAACCATCTCAGTAACCATCTCAACTACTAACAGAATGGATTAGTTTAG…
594	2886	65	2886_65	33	7.776	0.1169	-0.0692	0.2867	0.2949	0.907	0.658	0.9	none	TGCAGGAGTCAGCACTCATCGGAGTGGAAGTAGGAGAGTAGGAGAGCACTGCACTGAGGTGGGGATGTGGTTATACCATCTGGTGGGAAGACAGCAGTACTGCAGGTCATTGCGGTCAGTGTTGTGGGCTGCTTCACTTG	TGCAGGAGTCAGCACTCATCGGAGTGGAAGTAGGAGAGTAGGAGAGCACTGCACTGAGGTGGGGATGTGGTTATACCATCTGGTGGGAAGACAGCAGTACTGCAGGTCATTGCGGTCAGTGTTGTGGGCTGCTTCACTTG
595	2893	52	2893_52	NA	NA	0.0131	-0.0183	0.0362	0.0357	0.009	0	0.045	none	TGCAGGAGACTGCTGAAGGACACTGCAACCTGCAGCTGAGAGTATGGTCCTGTCAGTCATACAATATAAAAGAGGATACAGTAATAATAATAATAATAATATGCCATTTAGCAGACGCTTTTATCCAAAGCGACTTGCAG	TGCAGGAGACTGCTGAAGGACACTGCAACCTGCAGCTGAGAGTATGGTCCTGTCAGTCATACAATATAAAAGAGGATACAGTAATAATAATAATAATAATATGCCATTTAGCAGACGCTTTTATCCAAAGCGACTTGCAGTCATGTGTGCATACATTTTTACGTACGGGTGGTCCCGGGGATCAAACCCACTACCCTGGCGTTACAAGCGCCATGCTCTACCAATTGAGCTACAGTGCCATCAGAAAGTATTCACACCCCTTGACTTTTTCCACATTTTGTTACAAAGTGGGATTAAAATGGATTGTCATTTTTTTGGGTCAATAATCTACACAAAACATAGGCAAAATTGAGAACAAGTCGATTCGTACCCACCAATAATTTCTTTAAAATCAAAAAA…
596	2894	94	2894_94	NA	NA	0.0377	-0.028	0.0278	0.0276	1	1	0.958	none	TGCAGGCAAATGAGAGCATTTACATGGCAACCAGGTCTCTTTGCGCCTGTGCTGGAATTTGCCTGTGTTTGCATGGCCAGAGCGGCTCTTGATGGTCTAGGGGTACTCAGCTCTTACCCTATGAGGTCCGGAGCCTGTTC	TGCAGGCAAATGAGAGCATTTACATGGCAACCAGGTCTCTTTGCGCCTGTGCTGGAATTTGCCTGTGTTTGCATGGCCAGAGCGGCTCTTGATGGTCTAGGGGTACTCAGCTCTTACCCTATGAGGTCCGGAGCCTGTTCGTTTTCACCCCTGGCCTACAGCAAGCAAGGACACTTGAGATTGCTGGAGGTGGTTGAAAGGCTGTCGTGTTGTAATGTTGTTCCACATGAATGCCCATGTGATTAACATGAGAAACATGCATTGTTCAATGAGATTTTTTGTGTTAGGCTCATAATTGGTCTCATTTCTTCTTAGGTTTCGCCGAAAGTCCCCTAGTAATATCAGTAAATCACCTGGTGAGCGTCTAACTGAAGGTAAGAGCGCTTTTCTAATTGGGCC…
597	2896	24	2896_24	NA	NA	-0.0368	1	0	0.0135	0.02	0	0	none	TGCAGGGTTTGGGTTATTTCCACTAATTCAATTCTAATTCAATTCTAATTCAATTCTCTCTCCCTATAAATTCAATTTAATTCAATTCAAATTCCAGGTCAGTCTTTGAATTCTGAGATGGTTCAAATCCTCTCAATTCC	TGCAGGGTTTGGGTTATTTCCACTAATTCAATTCTAATTCAATTCTAATTCAATTCTCTCTCCCTATAAATTCAATTTAATTCAATTCAAATTCCAGGTCAGTCTTTGAATTCTGAGATGGTTCAAATCCTCTCAATTCCAATGTCAGGTAAATTCTAAGAATTCTATTCCCGATTCAATATTAACCCCCAACACGTCCACAAATTAAAATTAAAATTAAATTCCCCCAGGCTTTGACGCTGATCATGTCACTAGCTATACTGGATAAATGATTTAAAACAAATCCTGAAGTACATTTTTTATACTACAGTATGTGAATTAAGTCTATTAACTGGGAAATGTAAAAATATTTAATTCCAATATAATTAAATTCCAAAGATTTTATGTTTTTACAATTCC…
598	2905	123	2905_123	29	51.13	-0.0004	0.4935	0.0123	0.0468	0.019	0.053	0	none	TGCAGGAGGTCGGAGAGGGCTCTGCTTGGCTGGCACGGCCTCCCGCCTTCGTCCGAGCTGTTGGCGCCATAGATGGGTGTCACGTTAGGATTCGCCCTCCTGCTGAGCCGTTGCGCACATGCCATGTAAACAGGAAGCAC	TGCAGGAGGTCGGAGAGGGCTCTGCTTGGCTGGCACGGCCTCCCGCCTTCGTCCGAGCTGTTGGCGCCATAGATGGGTGTCACGTTATGATTCGCCCTCCTGCTGAGCCGTTGCGCACATGCCATGTAAACAGGAAGCAC
599	2908	43	2908_43	NA	NA	-0.0103	0.666	0.0069	0.0209	0.031	0	0	none	TGCAGGTGAAGAAGCTGGATGTGGAGGTCCTGGGCTGGCGTGGTTACACGTGGTCTGCGGTTGTGAGGCCGGTTGGATGTACTGCCAAATTCTCTAAAACGATGTTGGAGGCGGCTTATGGTAGAGAAATTAACATTAAA	TGCAGGTGAAGAAGCTGGATGTGGAGGTCCTGGGCTGGCGTGGTTACACGTGGTCTGCGGTTGTGAGGCCGGTTGGATGTACTGCCAAATTCTCTAAAACGATGTTGGAGGTGGCTTATGGTAGAGAAATTAACATTAAATTCTCTGGCAACAGCTCTGGTGGACATTCCTGCAGTCAGCATGCCAATTGCACGCTCCCTCAAAACTTGAGACATCTGTGGCATTGTGTTGTGTGACAAAACTGCACATTTTAGAGTGGCCTTTTATTGTCCCCAGCACAAGGTGCACCTGTGTAATGATCATGCTGTTTAATCAGCTTCTTGATATGCCACACCTGTCAGGTGGATGGATTATCTTGGCAAAGGAGAAATGCTCACTAACAGGGATGTAAACAAATTT…
600	2910	79	2910_79	16	12.109	-0.0116	0.0229	0.3372	0.391	0.27	0.206	0.312	none	TGCAGGGCAGTCCCGAGTTGATGGATCCGATCGTCCTGCCCGCGGACGCGCTCCTCCAAGGACTCGGGTGCTGCTGCTGCTCCTGCTGACTCCATATGGTGTGTTATTCTGTCAGAAACTGGCTGATGTGGATGTGGTGG	TGCAGGGCAGTCCCGAGTTGATGGATCCGATCGTCCTGCCCGCGGACGCGCTCCTCCAAGGACTCGGGTGCTGCTGCTGCTCCTGCTGACTCCATATGGTGTGTTATTCTGTCAGAAACTGGCTGATGTGGATGTGGTGGAGGAGTCACACGCAGGACACAGAAGCTAAGTCCAACCGACTTTACTGAACACAAAAATACACAGACTCTGGCCTCAACAAAGTAGGAGGCGAACTATGCGCAACAATGCGCAAACACAAAATATCCAAGGCGCACGAAACACACAGTGCGACGACCGGAATATACAAACTATAATGACGAGCCGCACCAGTAGACAGGCGCACAATAACACACAACACATGACTAACAAAACGAGAAACTTATAGGAGACATAATCAAC…
601	2921	58	2921_58	19	9.625	0.0221	-0.084	0.1055	0.1005	0.098	0	0.06	none	TGCAGGTTCCACTCAGACCAGACACATCCCAGACCATGTCCCAGGGGGCCTAGCGCTCTACAGCGTCTCCAAGCTTCTCCTCATGATCAGCTTTGTGTGAGTGTCTTTCCACCGCCACCCTGGGGGCTGTCACCACGGCA	TGCAGGTTCCACTCAGACCAGACACATCCCAGACCATGTCCCAGGGGGCCTAGCGCTCTACAGCGTCTCCAAGCTTCTCCTCATGATCAGCTTTGTGTGAGTGTCTTTCCACCGCCACCCTGGGGGCTGTCACCACGGCAACACCACAGCTGGGGTTTTTTTATTCTCTTTCATGCGTTTACTGAGAGGTGCAACCATAGAAATAGAATTACTAGAAGCCCCTCAATGTCAATTCTAGTAACTCTAATTCTATGGGTGGAGAACTCTAACTCGCTTCTAGATCCATTGAAGAGCCCATAGATATCTCTGGTCTCTACTTTTCTCAGTTGATTTTGAATGTTTTGGGTGTCATTTATGTGTCAAAGTTGCCTGTGGTGACTCATTTGATTAAATCTGTCC…
602	2943	96	2943_96	NA	NA	-0.0249	0.3974	0.0378	0.0488	0.973	0.975	0.977	none	TGCAGGCTTTAAATAAAGTGTTACTGAAAGGTTAATGGTTTAATGGATTTAGATAGAAACACTGTGGTGGTGCCCAGGCTATGCTGAGGGTCTGCATGCTGCCAAAGCAAGATTTAACCAATAGACACGTAACAGTACGG	TGCAGGCTTTAAATAAAGTGTTACTGAAAGGTTAATGGTTTAATGGATTTAGATAGAAACACTGTGGTGGTGCCCAGGCTATGCTGAGGGTCTGCATGCTGCCAAAGCAAGATTTAACCAATAGACACGTAACAGTACGGGCTTAGCAATAAGCCTGGGCGCCAGGCCAAAACCAACTGCAAACTGTGCAGCGTTTTCCTAGGAATGAACAGCAGTGGATGCCTCGACTTGTGCTGCTGTTGATCGTTTGCTTTCTGCTTGAGTCCTCTCTTTCTTCCGTGTTCTATCTCTTTATTTTCCCGAATTCTGTGTCTTCCATTGCTGTAGGAAAGATTCTAATTAAACTAACGTGAGTTATAGGCTTAGTTTTAGGAAGAACTCCTAAGTACTTGGTCTTAG…
603	2946	33	2946_33	14	23.586	-0.002	-0.0152	0.5199	0.4888	0.361	0.406	0.477	none	TGCAGGCTTTCCCTCTAGGTCTGTGTGAACTTGAACTTGAATGTGATAGGCCTATGTCCAATTTGACTGAATGTGAATTGGTTTTCTATGTGGTCATTGTGGTTTCAGTGTGGCGTTTTGGAAGCACACTCATTATTACC	TGCAGGCTTTCCCTCTAGGTCTGTGTGAACTTGAACTTGAATGTGATAGGCCTATGTCCAATTTGACTGAATGTGAATTGGTTTTCTATGTGGTCATTGTGGTTTCAGTGTGGCGTTTTGGAAGCACACTCATTATTACCATTATAAGGTAGCCTATACTATGCTGGACTATTCCTGGTCGTCTGCAGAGCTTGTACATACTGTTGAGAGAGGATGGACTGCATTCATGTGAGCAAAGGTGTGAGGCAGGGAGGCACTGACTGTGAGACACGTGAATGAACACACATACGCACGCGCACCCACACATTTCAAGCACATCCTACAGAAGAAAGGACACGCCCATGGAGCAACAAGTGGATGACACGCGACAATTAAGACCCACAACAACAGGTGGGCACC…
604	2955	98	2955_98	10	39.529	-0.0021	0.3172	0.2515	0.3509	0.273	0.15	0.25	none	TGCAGGTGCCAAATCAGCCAAGCCAACGCAAATCAATGAGGCTTGCGGGTTAGTCGTCCTGTGTTGATTGAGAGTGGCATACAGTGCATCAGATGTTGGGACTGAGTTTAAAGAATATGACCGCCAATGCTGCAGGGTTA	TGCAGGTGCCAAATCAGCCAAGCCAACGCAAATCAATGAGGCTTGCGGGTTAGTCGTCCTGTGTTGATTGAGAGTGGCATACAGTGCATCAGATGTTGGGACTGAGTTTAAAGAATATGACCGCCAATGCTGCAGGGTTAGTTTTTGTGGTAAATAATGTCTGCAGGGTTTCTTATATATTCAACATTGGCATACATATAATGCAAAAACGATAGCCGATATATGCATACACAAGTGAGAATCAGACCCAGTACTCCAACCAACTAAGCCATCTAAATCACATAGCTTAATCAGCGCAATGTTTGTGCAGAGGTAAATTTGGCATAGCTAATGCATAAGGATAATAATGGGAAGGCTTCCTGTATGAGAGTGGCTGCTTAGAAGAGCAGGTCTGAGAGT…
605	2958	45	2958_45	NA	NA	-0.0125	0.3926	0.0271	0.0627	0.981	0.944	0.978	none	TGCAGGCCAGTGGTTGCCTCATGACACCCAGGCAGACAAGATGCATGTAGTCTAATGGGAACCCACTGACCATGCCCAAAGACCTTTCGACCAGAGGTGAAGGCCCGAGATGATGCCCTTCATCTGCAATTTCTCTTAAG	TGCAGGCCAGTGGTTGCCTCATGACACCCAGGCAGACAAGATGCATGTAGTCTAATGGGAACCCACTGACCATGCCCAAAGACCTTTCGACCAGAGGTGAAGGCCCGAGATGATGCCCTTCATCTGCAATTTCTCTTAAGTCCTCGTCAGTCCGTAGGAGGGCATCAATTTGAGGGAATGTCACTCTGTTGTTCACAAATTCCCCCTCCTAAGACAGTGATGTTCTTGGGCCCGCCCTTCCTGTGACCTGCCCTCAACTGGATCAGCACAGAATCTCCTGCCCTGTCGGCCCTTCAAGGCTCCTCTGCCACTGCATCCATGAATGCGTGCCAATGCTTCCCTGCTGCCCCCCTTTTCCCCCACTCTCAATGCTTCACCCGTTCCACCGCTGCCTCCACT…
606	2961	77	2961_77	30	31.58	0.0861	-0.1148	0.3841	0.3732	0.191	0.429	0.118	none	TGCAGGGGACAAAAATGGAAATATTTGTGATTGTAATGTTAAATTCAACTTACATTTATGTTTGTGAAAAGGTTAGGAACATGGCAGTGGATCCGAGATTAAGAACATGCTAACAATGCTGTGATTAGTGCTAATGCTAA	TGCAGGGGACAAAAATGGAAATATTTGTGATTGTAATGTTAAATTCAACTTACATTTATGTTTGTGAAAAGGTTAGGAACATGGCAGTGGATCCGAGATTAAGAACATGCTAACAATGCTGTGATTAGTGCTAATGCTAATGTGGCTATGAATGTAAATTGCAGTCTCTCCTAGCTCTAACACAAATTATACACATTTTGTATTTTAGTTGAAGTATACCTCTAACATGATATGTTCTATTCTCTGTACATCTTGTACATATCTAAGTTCAACAAAAACATTGACTGCATAATATGCTATGATTTCCATGTTCATAAATATTCCCACCCAAATTCTAGAAACAAAACTATACATCATTTATTTTCTGTACAGCTAGAATATGTAACTTAGTGTTCTCAT…
607	3008	38	3008_38	NA	NA	0.0552	0.6451	0.0152	0.095	0.023	0	0.125	none	TGCAGGCTGACCTCGGTCGTCAGTTGAAAGGTGTTTCCTCCGACACATTGGTGCTGCATGCTTCCGGGTTAAGCGGGCGGGTGTTAAGAAGCGCAGTTTGATGAGACAAGATCGAAATTGGGGGAGAAAAAAAATCAAAA	TGCAGGCTGACCTCGGTCGTCAGTTGAAAGGTGTTTCCTCCGACACATTGGTGCTGCATGCTTCCGGGTTAAGCGGGCGGGTGTTAAGAAGCGCAGTTTGATGAGACAAGATCGAAATTGGGGGAGAAAAAAAATCAAAACAAAGAAAAGTTGTTTTTGGTGGGGTAATTGGTATTGCCGAGAATGAATATAAAAACTTTGGGAGCCATGCCATTCTGAAGAGGTTTATTCAACCTGAAGATTTATGGTAAGATTGTTCCATTTAATTAGATCTGCTTTCATACTATTGAGTAATGGGATAAAGTTATCTTTATATATTTTTTCTGTTCTCAAAGCATGCACAGACCAGCTGGGAAGTGTCTTCACAGACATTTTCAATCTTTCCTTGTCCCAGTCTGT…
608	3009	83	3009_83	NA	NA	0.0723	0.0769	0.3454	0.431	0.207	0.472	0.25	none	TGCAGGTGCCCGGCCCACCACAAGGAGTCTCTAGAGCGCGATGAGCCAAGTAAAGCCCCCCCGGCCAAACCCTCCCCTAACCCGGACGATGCGCCGCCCTATGGTACTCCCGGTCACGGCTGGTTGTGACACAGCCGTAG	TGCAGGTGCCCGGCCCACCACAAGGAGTCTCTAGAGCGCGATGAGCCAAGTAAAGCCCCCCCGGCCAAACCCTCCCCTAACCCGGACGATGCGCCGCCCTATGGTACTCCCGGTCACGGCTGGTTGTGACACAGCCGTAG
609	3021	27	3021_27	18	51.437	0.0372	-0.0331	0.0505	0.0496	0.991	0.933	1	none	TGCAGGTTCAACTTGGTTTTAGCTTTTTGAATTGGTTGTCATTGGAGAAAAATATAACAGAGTGGAAAATATAATATAGTTGTCACGATCGTTGGAGGAAGTGGACCAATGCGCAGCGTGATTTGCGAACATACTTATTT	TGCAGGTTCAACTTGGTTTTAGCTTTTTGAATTGGTTGTCATTGGAGAAAAATATAACAGAGTGGAAAATATAATATAGTTGTCACGATCGTTGGAGGAAGTGGACCAATGCGCAGCGTGATTTGCGAACATACTTATTTTATTCCACACGAAACAAAACGATAACGTGAAGTCCTTGGTTACAATACAAAACCAACACGGAACAAGATCCCACAAAACACTGTGGAAAACAGGCTGCCTAAGTATGGTTCCCAATCAGAGACAACAAGCAACAGCTGATACTCGTTGCCTCTGATTGAGAACCACCCCGGCCAACCCAGAAACACATGAGCTAGATAATCAACCTAGAACACAAAACACATAGAAACAACACACCCTGGCTCAACATAACAGAGTCCC…
610	3027	136	3027_136	1	58.174	0.0966	0.4107	0.1843	0.303	0.069	0.2	0.283	none	TGCAGGTGTCTGGAATGGCTCCTCAATAACCTCATGACTCATCAGAATGTTGACCTGATGAAGGAGCTGGGGTGCGTATCTTCAATGTTTTCATATTTTTCCCTATACACTATATATACAAAAGTATGTGGACACCCTTC	TGCAGGTGTCTGGAATGGCTCCTCAATAACCTCATGACTCATCAGAATGTTGACCTGATGAAGGAGCTGGGGTGCGTATCTTCAATGTTTTCATATTTTTCCCTATACACTATATATACAAAAGTATGTGGACACCCTTCAAATTAGTGGATTTGGCTATTTCAGCCACACCTGTTGCTGACAGGTGTATAAAATCGAGCACACAGCCATGCAATCTCCATAGACAAACATTGGCATTAGAATGGCCTTACTGATGAAGAGCTCAGTGGCTTTCAACGTGGCACCGTCATAGGATGCCACCTTTCCAACAAGTCAGTTGGTCAAATTTCAGCCTTGGTGGCACAAAATAATCAAAGGTCTGACTGCACGGTCATGCTTGGGAAAAATGGTTACAACGGG…
611	3039	133	3039_133	4	2.405	0.0629	-0.2303	0.5483	0.4971	0.463	0.6	0.283	none	TGCAGGTCGTAATTATCGTGCAGGAGCAGGCTGAGGACGTAGCGGGTGTAGATCATGGCGTCGACCCCGCACTTCTCCAGCTCCTGGCCCAGCCAGCTCTGCACTGGGCCCAGAGAGTGGAGCAGGGACATCCCTGAGGC	TGCAGGTCGTAATTATCGTGCAGGAGCAGGCTGAGGACGTAGCGGGTGTAGATCATGGCGTCGATCCCGCACTTCTCCAGCTCCTGGCCCAGCCAGCTCTGCACTGGGCCCAGAGAGTGGAGCAGGGACATCTCTGAGGCGGGTAGGGGGCCCACTGGGGTTAGGGGGCACGAGAAGCTTACAGGAGGAGCAGGACCGTCCGACTCGTCGCTCACTGGACGCATGGGAATCTTTAGGTGTTGGCCATTCTGAGGTGGAGCAGCATTGTGACGGATGGATATGGAGGGGCGGTGGTGCGGAGAGGGGACAGGGCAGTATTGCCTATCTGGAAGGGGGGGG
612	3043	110	3043_110	18	21.695	0.0345	-0.0046	0.451	0.4449	0.235	0.444	0.31	none	TGCAGGACCTTTACGCAGGATCAGAGACTTTATGCTGTAAGATGAGCAAGCCTAGTTTCTAAATGCCAAGGAATTGTATCCCATCTTGAGGGGCTTGTGTGTTTTACACCGGGAAGTGCTCTTATATGGAACTGTGCATG	TGCAGGACCTTTACGCAGGATCAGAGACTTTATGCTGTAAGATGAGCAAGCCTAGTTTCTAAATGCCAAGGAATTGTATCCCATCTTGAGGGGCTTGTGTGTTTTACACCGGGAAGTGCTCTTATATGGAACTGTGCATGATGCATCCCAGGCCCTAAACTCCATCCATGGAAGGTCCTGAACATGGACATGGCACACAGCCATCTTTATGCTCCTCAGACAGCACTGTGCATGTGGTTTGATGGGACGGGGCAGCTGTGCACTCCGTCGCATTCCTCTGGCTTGCTCCGGGGGCACAGAGCGAGCCCCATTCCAAAACACTACCAGTAAGTCTCAGTCTTCCCTTACAGGGACCATGCGTCTCACATCCCCTGCACCCCCCAAATGCACAGACAGATG…
613	3046	77	3046_77	NA	NA	0.0457	0.4062	0.049	0.1131	0.974	0.868	0.979	none	TGCAGGGTAATTAGCAGAGAACCCGCGCCATAGCAGCATGTTAAAACAATTCACAACACACAAATAGAACAAGCTAGTTGGCAAGTTGTGTAAGGTAAATTACAGTTTGTGCAGCAAGAGCCACCATACTAATGGATGCA	TGCAGGGTAATTAGCAGAGAACCCGCGCCATAGCAGCATGTTAAAACAATTCACAACACACAAATAGAACAAGCTAGTTGGCAAGTTGTGTAAGGTAAATTACAGTTTGTGCAGCAAGAGCCACCATACTAATGGATGCACACGGAGTCGTAATGTAACGCCAACGAAACAAGTACGACAAACCACGGGCGGAAGATACAGATCAACCGCGCGCAGTGAGTGGAGCACTCAAGGGGAAGGGCTGACGTTCGCCGAGAAAATGAAAGAGAACCTGTCGCGGCCATGGGGTCTATATATAGGGGCGGACCCCAGCCGTGACACTGGTGTACACGGGAGTAAATCTGTAAATCCTCACCTCGGATGTATCCCTCCGCCGCGGAGTGATACCAATATATTGGA…
614	3061	13	3061_13	32	44.217	0.033	-0.031	0.0537	0.0526	0	0.056	0.025	none	TGCAGGAGTGTCCCACAAACACATCACTCTCACAGTGCAAGGTGGGTCCTCAGGTGGATTGTTGTTGAGGTTATACAGTAATGGTTCATGTTTTTGCTTTGGAACTCTCTAATGTCTTAATTCTACCATTTAACAATCTG	TGCAGGAGTGTCCCACAAACACATCACTCTCACAGTGCAAGGTGGGTCCTCAGGTGGATTGTTGTTGAGGTTATACAGTAATGGTTCATGTTTTTGCTTTGGAACTCTCTAATGTCTTAATTCTACCATTTAACAATCTGTAGGTGATAAACCATGTTAATGGATTTGCCCTCTCCCGCTCAGAGCCCCCTGAGATCAGGCCCATGACAGAGGAAGTACAAGTAGTGTTGCATCATGGGACGGTTCTGCCTTGCGAGGTGCAGGGTTTCCCTCGACCCTCCATCACCTGGCAACGAGAGGGTGTTCCCATATCAGCTGGTGAGAATGCCCTCTTTGGACACTTGATCAGAAATCAAGCCATTATATAACACAGTAGTCAGTTATAGTCTGCTGTTTCTC…
615	3076	56	3076_56	NA	NA	-0.0164	-0.0186	0.0605	0.0591	0.038	0.031	0.022	none	TGCAGGCATCGTGGAGGTGCTACAGGCAGTGCAGGCGGTTCCTGCAGTGGAGGGACTCTGCCCTGATAATACAGAGGCGCTGGAGAAACTGCTGGCAGCACAGGGCTCTGGCGGCCATTACGGTGCAAACAGCCTGGCGG	TGCAGGCATCGTGGAGGTGCTACAGGCAGTGCAGGCGGTTCCTGCAGTGGAGGGACTCTGCCCTGATAATACAGAGGCGCTGGAGAAACTGCTGGCAGCACAGGGCTCTGGCGGCCATTACGGTGCAAACAGCCTGGCGGGCCTACAGAGAGAGAGCCCACTACAGTAGGACACGTGGTGCAGTTATGCTGCTACAGGCAGCGTGCAGGGGCTACATGGCACGCCTAAGGTAACTAGGAGTGATAAACATTTCTATTTTATGATATACGCTGAGTATATCAAACATTAAGAACACCTTCCTAATATTGAGTTGCACCATCCCCTTTGCCCTCAGAACAGCCTCAATTCATCGGGGCATGGACTCTACAAGGTGTCGAAAGTGTTCCACAGGGATGCTGG…
616	3078	112	3078_112	NA	NA	0.0091	-0.0294	0.0661	0.0645	0.028	0.071	0	none	TGCAGGCTGCAATGTTTTTATTTGTTGGCTTTATAGGCTATATTTCCATAGTTAGCAATGGTAATAGAAGTTTAGGTTTGTTTCATTTTCATTTAGATTTGGATAGAATTTCGATTAACCACATGACAATGATTTTCAGA	TGCAGGCTGCAATGTTTTTATTTGTTGGCTTTATAGGCTATATTTCCATAGTTAGCAATGGTAATAGAAGTTTAGGTTTGTTTCATTTTCATTTAGATTTGGATAGAATTTCGATTAACCACATGACAATGATTTTCAGATACGAAGACGTAATTAAACTGTTCCACGAAAATGTGCATAAGAAAACCATAACTGGCACGTAGATCGGTAGAAATTGTAAGATAAATTGGCATTCCACATGAGAAAGTTTGCAGACTCCTCATGTAGCCTATTACCAGCAACTTCAACAGAGTAACAGCAGACTCTGCGAAAGCCAGTAGGAGCGGGAGGAGGATGGTCAGGACAGGTTACGTTTTAAAAATTCTGGTTATCTTGATCTCTGGCTCCCCCTTGAGTCAT…
617	3087	94	3087_94	NA	NA	-0.0164	-0.0292	0.0905	0.087	0.038	0.053	0.045	none	TGCAGGGCTCCAGTAGTGCCTTCAGTTTCTGCAGTTTCTCCAGTTCAGCTGTGGTTGGCATGGTGATGTTCGTTTTTTGTTGGGCCAGAGCATCTCTCAGTGGTTGTTGGTTTCTGTGGACACGTTTGACCATTTCCAGA	TGCAGGGCTCCAGTAGTGCCTTCAGTTTCTGCAGTTTCTCCAGTTCAGCTGTGGTTGGCATGGTGATGTTCGTTTTTTGTTGGGCCAGAGCATCTCTCAGTGGTTGTTGGTTTCTGTGGACACGTTTGACCATTTCCAGAATGGAATTCAATCTTGTTGTGACATCTTCTGCGAGTGACTCCTTCTTTAGCGCATTTGCAACTTGCTGTTGTCCGAGCTCTGCAGTTGTCTGAGCTTTCGGCATTTGGCTAGGGCATTGTCGAACCCGCTGTTCTGTAGGGACAAAGTGATGGACCTTTGGAGACTGTGCGCAGTGCAGGGCAGGTGTTCAAAAGGCAGATGTCTTGCAGCTGCAATCATGTTCCGTGCACTGTCTTTGCAAACTGTGGTAACTTTGTT…
618	3093	57	3093_57	23	49.803	0.1571	-0.224	0.4398	0.4206	0.511	0.188	0.194	none	TGCAGGAGATCACTGGGTGCTCCCAAATGTCACCCTATTCCCTATATAGTGCACTACTTTTTACCAGAACCATATGGGCCCTGGTTAAAAGTAGGGTACTATAAAGGGAATAGAGTGCCATTTGTTACGCAGGGACTGAC	TGCAGGAGATCACTGGGTGCTCCCAAATGTCACCCTATTCCCTATATAGTGCACTACTTTTTACCAGAACCATATGGGCCCTGGTTAAAAGTAGGGTACTATAAAGGGAATAGAGTGCCATTTGTTACGCAGGGACTGACTCCACTTCAACATCACACACCGGGTTTCAATCTATTTATGTCACACTGTTTGATGATAATTTATGCATGTAGGCTACAGTACAGGCTACTTCTCTTTGTTATCCAACCTGCCCTTCATCCACAGTCACAGTTGAGTTTTATATAGGGACAAATTGTTTATTATGACCTCTATGTAAACAGATGGCATTAAAGCTATCTAACGGACAAATTCCTCTCTTTTTCTCCATGTGAAACCAAAGACATTAGCAGACGGCGACAG…
619	3101	118	3101_118	14	58.394	0.0425	0.182	0.2664	0.339	0.83	0.868	0.659	none	TGCAGGTGAGTGGTGTGCTTCGGATTTGATTGATACGGTTACTAGTTTTCATAGTTGCACTGCATCATCAAAGCTCTTTGCAAATATGCTTGACATTTGACCTCTTGTAAGAAATAAGTTTGATCTGAAGTCTCTTGCTC	TGCAGGTGAGTGGTGTGCTTCGGATTTGATTGATACGGTTACTAGTTTTCATAGTTGCACTGCATCATCAAAGCTCTTTGCAAATATGCTTGACATTTGACCTCTTGTAAGAAATAAGTTTGATCTGAAGTCTCTTGCTCATCTCCCACTCATGTCCCCAGGTGACATCAGTGGACATTTCAGGGTCAGTCACAGTCAACACCTGCATCATCCACTACCGTCACCAGGAGTTCTCCCATTGGCTAGACCTGTTTCCATGGAAACAGCTTATTCATAGGAAAGCAGCTCATAGAAAGAGGTATGAGCATTTTCAACTGACAAACCAGGCAGGAGAATGTCAAGCACACCAGTTGATTGCTTGAAACGGATGTAAAGACAATATCCAACAACATACATTAC…
620	3119	70	3119_70	36	28.249	0.0687	0.1675	0.1452	0.1939	0.95	0.938	0.789	none	TGCAGGCCGTTGACTTCCTGTCCAAGCTGTCAGCTTGATTGACAGCACAGTTGGCTTTACAAATGAATCTGTCCCGATTACATCTGACAGCGTTATGGACCAATAAATGCAGATTTGTGTTGCATTATAGTGCCTATCAG	TGCAGGCCGTTGACTTCCTGTCCAAGCTGTCAGCTTGATTGACAGCACAGTTGGCTTTACAAATGAATCTGTCCCGATTACATCTGACAGCGTTATGGACCAATAAATGCAGATTTGTGTTGCATTATAGTGCCTATCAG
621	3123	125	3123_125	6	10.056	0.0068	-0.0221	0.0256	0.0255	0.962	1	1	none	TGCAGGAATAATGCTTCATAACTTGTTAGAAGCATGTACAAACCTTTTTAATATATTACAATAAGGCTTACTTTGCTAGCTCCTCATGCATGCTGAATGCCAGATCAGTGATTCCACTACCTCAAAGATGGCAGCAGGGA	TGCAGGAATAATGCTTCATAACTTGTTAGAAGCATGTACAAACCTTTTTAATATATTACAATAAGGCTTACTTTGCTAGCTCCTCATGCATGCTGAATGCCAGATCAGTGATTCCACTACCTCAAAGATGGCAGCAGGGAACAGGCAAGGATGCATTTTATTTAGGCAGGGCTGTTAATGTGGTCACTCACCACCAACTGACCACCTGAATGAATATACAGTGAGGGAAAAAAGTATTTGATCCCCTGCTGATTTTGTACGTTTGCCCACTGACAAAGACATGATCAGTCTATAATTTTTATGGTAGGTTTATTTGAACAGTGAGAGACAGAATAACAACAAAAAAATCCAGAAAAACGCATGTCAAAAATGTTATAAATTGATTTGCATCTTATTGAG…
622	3131	90	3131_90	NA	NA	0.0167	-0.0282	0.0602	0.0589	0.981	1	0.929	none	TGCAGGACGAGTCCCAAATGACACCCCATCTCCTAAATAGTGCACTACTTTTGATAAAAACCCAATAGTCCCAGTCAAAAGTAGTGCACAACATAGGGAACAGGGTGCCATTGTCCCAAATGACACCCCATCTCCTAAAT	TGCAGGACGAGTCCCAAATGACACCCCATCTCCTAAATAGTGCACTACTTTTGATAAAAACCCAATAGTCCCAGTCAAAAGTAGTGCACAACATAGGGAACAGGGTGCCATTGTCCCAAATGACACCCCATCTCCTAAAT
623	3143	108	3143_108	13	53.17	0.2357	-0.0488	0.461	0.4825	0.188	0.375	0.636	none	TGCAGGAGCCAGTCACGGCTTTGATGTTTGCAGAGAACGACAGTGTGTTGTCCAGGGTCACGCCAAGGTTCTTTGCACTCTGGGAGGGCGACACTGGAGTTGTCAACCGTGATGGAGAGATCTTTGAGCGGGCAGGCCTT	TGCAGGAGCCAGTCACGGCTTTGATGTTTGCAGAGAACGACAGTGTGTTGTCCAGGGTCACGCCAAGGTTCTTTGCACTCTGGGAGGGCGACACTGGAGTTGTCAACCGTGATGGAGAGATCTTTGAGCGGGCAGGCCTTCCCTGGGAGGAAGAGCAACTCCGTCTTGTCAAGGTTGAGCTTGAGGTGAGAACAGAGGAGAGAGTGTCAGCTTTGGTAGTGTGGAGATCCTCCGTGCACAGAGAAGAGCAGTCTCGGTTGAGTGACACAGTCTTGAAGCCTTAGGGTCCAGAAGATTGTTCTGAGAGACATAACAGGAGAATTGATCAGAGACAGCACGCTCAAGTGTTTTGAAAATAAAAAAGGCATACAGGTCTGTAGTTTTTGACGTCAGATGAGT…
624	3144	46	3144_46	NA	NA	-0.0123	-0.0041	0.0282	0.028	0.98	1	0.977	none	TGCAGGTCATCTCTAGCTGACACCTTTGCTAACAGGTATTGTGTCAATTTAAAACTTGCACAAGACAGTTCACAGAATTGTCCATTTAAAGAAATGTAACCAATTTATTCATTACTACATTTAGCTAACATTAGATAGTT	TGCAGGTCATCTCTAGCTGACACCTTTGCTAACAGGTATTGTGTCAATTTAAAACTTGCACAAGACAGTTCACAGAATTGTCCATTTAAAGAAATGTAACCAATTTATTCATTACTACATTTAGCTAACATTAGATAGTTAATCCAGAGATTCTTACCTTTACCTCGATTCAGCAGTCTCGTCCAGATCATCATGTGTCTCCTGAGTGGCGCAGTGGTCTAAGGCACTGCATCGCAGTGCTAACTGTGCCACTAGAGATCCTGGTTCGAATCCAGGCTCTGTCGCAGCCGGCCGCGACCGGGAGACTCATGGGCGGCGCACAATTGGCCCAGCGTTGTCCAGGGTAGGGGAGGGAATGGCCGGCAGGGATGTAGCTCAGTTGGTAGAGCATGGTGTTTG…
625	3156	137	3156_137	NA	NA	-0.0162	0.1953	0.0793	0.088	0.945	0.941	0.976	none	TGCAGGAGGAGGCTTCTCTTTTGGGTGGGTGCATTGGATTATGTAATTTACATGGATGTTTGGATAGTTATAGCACTGTTATATTAATCTTAGGTAGGTTGTTGCCTGTTTAGCTTTTAGTTAGCCTGACAACTCTTTCA	TGCAGGAGGAGGCTTCTCTTTTGGGTGGGTGCATTGGATTATGTAATTTACATGGATGTTTGGATAGTTATAGCACTGTTATATTAATCTTAGGTAGGTTGTTGCCTGTTTAGCTTTTAGTTAGCCTGACAACTCTTTCAATTATTCCGCTGCTCTGTCGTTTGCTACATACAGTGGGGGAAAAAAGTATTTAGTCAGCCACCAATTGTGCAAGTTCTCCCACTTAAAAAGATGAGAGAGGCCTGTAATTTTCATCATAGGTACACGTCAACTATGACAGACAAATTGAGGAAAAAAAATCCAGAAAATCTCATTGTAGGATTTTTAATGAATTTATTTGCAAATTATGGTGGAAAATAAGTATTTGGTCACCTACAAACAAGCAAGATTTCTGGCTCT…
626	3160	19	3160_19	33	12.32	0.0049	0.1407	0.3144	0.3889	0.755	0.647	0.816	none	TGCAGGCCTTGCTTTGTGAAGTGTGGTGTCAAAAAAGCAGAGCATCTCTTTATCACGGACAGACCTCTCCCCATCTTTACAACCATTGAATCAATATGTCACATTGGCTCCGTGGTAAAATAAACTTGGCTGTGTATTCA	TGCAGGCCTTGCTTTGTGAAGTGTGGTGTCAAAAAAGCAGAGCATCTCTTTATCACGGACAGACCTCTCCCCATCTTTACAACCATTGAATCAATATGTCACATTGGCTCCGTGGTAAAATAAACTTGGCTGTGTATTCAAGTGGCCAGTAGGCCTACCCCAGACCTTACATTTTTCTTAAAGAATTGCATTTCAGCCAATGGACAAAAATATATAGCTCTTTACCTATTTCAATTATTTTTTTCCCAACCAAACATTTATTTTATTAAAGGTCTGGCTGACCAAGATATTTCAAAAACATGTCATATTGTATGCGTTCTGACCTTCAAATAACAGGAAGGTGAGAAAAAGCATCTAATGCGGGCCAGCCCACACCAGCTTGGTTAAAAAGACCTCTAA…
627	3163	38	3163_38	8	53.238	0.0097	-0.0269	0.4263	0.4296	0.382	0.306	0.238	none	TGCAGGAGCACACAGAGTGTGATGATGGTGAGAGACAGGATGGAGTTCAGTGATAGAGCCATAGTTATTCTCTGGTAGAGTATCTCTGAAGACGTAGTCTGCAATAATATCCAAGAGTCCACAGGACAGTAGAGTACACA	TGCAGGAGCACACAGAGTGTGATGATGGTGAGAGACAGGATGGAGTTCAGTGATAGAGCCATAGTTATTCTCTGGTAGAGTATCTCTGAAGACGTAGTCTGCAATAATATCCAAGAGTCCACAGGACAGTAGAGTACACACACAGTTATGGTTAACAGTAACAGTAGCTACAGCTTTACAGTCCTGAGTGATGCAGCTAGAGAGACAGAGCGAGAGGCAACAGGTGCTTTGTGCTGTAGTGTTCTCCAGCACCACTAATTATACCCCTCACCCTGTGATGTCACCTACCTAACCACGCCTACTATCCATGTTGTTACACAATGCTCACCGTTCAGCAGCTGCCTGCCAGCCTCTCACTCTCTACACATTCCAGGCAACAGGAAGAGAGAGGGAAAAGGA…
628	3165	72	3165_72	NA	NA	-0.0243	0.5824	0.0637	0.1212	0.061	0.036	0.095	none	TGCAGGTGAAGAAGTCGGATGTGGAGGTCCTGGGTTGGTGTGGTTACACGTGGTCTGCGGTTGTGAGGCCAGTTGGACATACTGCCAAATTTTCTAAAATGACGGAGGCAGCTTATGGTAGAGAAATTAACATGACATTT	TGCAGGTGAAGAAGTCGGATGTGGAGGTCCTGGGTTGGTGTGGTTACACGTGGTCTGCGGTTGTGAGGCCAGTTGGACATACTGCCAAATTTTCTAAAATGACGGAGGCAGCTTATGGTAGAGAAATTAACATGACATTTTCTGGCAACAGCTCTGGTGGACATTCCTGCAGTCAGCATGCCAATTGCACACTCCCACACAACTTGAGACATCTGTGGCATTGTGTTGTGACAAAACTGCACATTTTAGAGTGGCCTTTTATTGTCCCCAGCACAAGGTGCACCTGTGTAATGATCTCACTCTCAACGTCAACAGTGAAGAGGAGACTCCGGGATGCTGACCTTCTAGGCAGAGTTGCAAAGAAAAAGCCATATCTCAGACTGCCCATCTTAATCTTTT…
629	3169	78	3169_78	NA	NA	0.0987	-0.0093	0.4401	0.4708	0.222	0.375	0.523	none	TGCAGGTTCAGAAGCCGGAAGTGGAGGTCCTGAGTTGGCGTGGTTATACATGGTCTGCAGTTGTGAGGCCTGTTGGACGTACTGCCAAATTCTCAAACCATGTTGGATGCGGCTTATGGTATAGAAATTAACATTCTCTG	TGCAGGTTCAGAAGCCGGAAGTGGAGGTCCTGAGTTGGCGTGGTTATACATGGTCTGCAGTTGTGAGGCCTGTTGGACGTACTGCCAAATTCTCAAACCATGTTGGATGCGGCTTATGGTATAGAAATTAACATTCTCTGGCAACAGCTCTGGTAGACATTCCTGCAGTCAGCATGCCAATTGCACACTCCCTCAAAACTTGAGACGTGTGTGACAAAACCACACATTTTAGAGTGGCCTTTTATTGTCCACAGCACAAGGTGCACCTGTGTAATTATCATGCTGTTTAATCAGTTTATTGATATGCCACACATGTCAGGTGGATGGATTATCTTGACAAAGGAGAAATGCTCACTAACAGGGATGTAAACAAATTTGTGCACAACATGTGAGAGAAAT…
630	3176	136	3176_136	19	15.825	0.0264	0.0622	0.3044	0.3374	0.217	0.312	0.109	none	TGCAGGTTGTCAGAGACCAAAGGACCTGGCTATTTTTTTTTTTATGCATTCCTGAGGTGACTGACATTAGCACAGCCATTCCACCGCAGTACCAGTCCCCTTCCACCTCCTCAGGTGTCCAGCAAACTGGGTGTCCAGGA	TGCAGGTTGTCAGAGACCAAAGGACCTGGCTATTTTTTTTTTTATGCATTCCTGAGGTGACTGACATTAGCACAGCCATTCCACCGCAGTACCAGTCCCCTTCCACCTCCTCAGGTGTCCAGCAAACTGGGTGTCCAGGAGGGAGAGGGGAAGGGGATGAAGAGTGAAAACAGAGCCCCTCCCTAAGGGTGGAGAGGAGAAACAGATGGAAAAAAAGAGAGCAGGTGTCGCTCGCACGCTATCTGTGACTCAGACCTCACGCCTGAGCTGCTCCATGAAATCAGAGTTGCCCACAAGATAGACCTGGCAACAAGGTGAACGTGGGCGGAAAAGAGAGGAAGAGAGGGCGAGATAGCAAGGTTTAACAGTCACAGAGAGAGCGAGAAAGAGAGACTGAGA…
631	3180	72	3180_72	NA	NA	-0.0114	-0.0507	0.2451	0.2414	0.125	0.118	0.175	none	TGCAGGACTTGCTTTGTGGAGTGTGGTGTCAAAAAAAGCAGAGCATCGCTTTATTACGGACAGACCTCTATCGAACAGTACAGCTCCCACACATGTTGAGTGCCCTTCTCTATAAGGATGCTGAAAGTCTGTTAATTTGC	TGCAGGACTTGCTTTGTGGAGTGTGGTGTCAAAAAAAGCAGAGCATCGCTTTATTACGGACAGACCTCTATCGAACAGTACAGCTCCCACACATGTTGAGTGCCCTTCTCTATAAGGATGCTGAAAGTCTGTTAATTTGCTCAGAGAAATAGCTTTGCATTTGGTCAAACACCACTTTTTCCAACAGTTTGCTAAGAGCTGGCAGCAAGCTGATAGGTCTTCAGTTAGAACCAGTAAAGGCCGCTTTACCACTCTTGGGTAGCGGAATGACTTTGTCCTCAGGCCTGGAGGGAAGCCAAAGACTTTCCTCTAGGCTCATATTAAAGATATGACAGATAGGAGTGGCTATAGAGTCAGCTACCATCCTCAGTAGCTTTCCATCTAAGTTGTCAATGCCAG…
632	3182	29	3182_29	NA	NA	-0.0004	0.0779	0.1241	0.128	0.093	0.088	0.024	none	TGCAGGGGCTGAGATACACAAGATAACAGGGCATATTAACACTTTAGTGATTGATAGAGCTCACCAGATGGAGTGTAGAGTAGGACAATACACTACCCCTCCAATTGGACCCTTTCCAAATAGGTCTCAAACTGTTTGCC	TGCAGGGGCTGAGATACACAAGATAACAGGGCATATTAACACTTTAGTGATTGATAGAGCTCACCAGATGGAGTGTAGAGTAGGACAATACACTACCCCTCCAATTGGACCCTTTCCAAATAGGTCTCAAACTGTTTGCCAACAAAGTAGGCCTCATGACTTTGGTTAGCTTCCCGTTACACAACCACTGTTACCTAGTTCGTACCCTTGCAAGAGTTTGGGTACTCAAAGTTAACAGTGTTAGGGCTGTCCCTGACCAAGTAGTCTATTCTTTCGACCAATCGATTGGTTGAAATTTTAAAACGTGTATTTTTCCATATACAGTCCATCTGGAAAGTATTCAGACCCCTTCACTTTTTCCACATTTTGTTAAGTTACAGCCTTATTCTAAAATGGATT…
633	3184	62	3184_62	NA	NA	-0.0066	0.0366	0.4434	0.4408	0.735	0.654	0.643	none	TGCAGGGACACAGTCACAGGCCTGGGTCAAATTCATTACGTCAAATACTCCCAAATACTCATCAATGGTTTGGACCAGGGGAGAACGACTGCCCCCTCTCATTGAAGCCACGAAGTCCAAGGCCGACCGTGGTGTTGCAG	TGCAGGGACACAGTCACAGGCCTGGGTCAAATTCATTACGTCAAATACTCCCAAATACTCATCAATGGTTTGGACCAGGGGAGAACGACTGCCCCCTCTCATTGAAGCCACGAAGTCCAAGGCCGACCGTGGTGTTGCAGGCATTGTTTTCAGAAAACAGGATGCCCCCATAGTGAATGAGAAAATGGCAATCTTCCTGGTCAATATTTGTGTAAAACATTTTTTTTAAAGACAATCAATCACTTATTCTATTAGACCAGATGTATGTCTTTGAACCGATTATTTTTAAATCGCTCACAGAAGAAGTTATAAGGATAATTTAGTTGCTAACGGCAGCCTGCAGCACTCCGGTCGGCCTTCAAGTTGAGATATTCAACGAGAGGGGGCAGCACTGAGCTA…
634	3187	76	3187_76	22	22.142	0.0079	0.2123	0.3903	0.4909	0.358	0.529	0.37	none	TGCAGGAGATTTGTTTGTTCTAATTGAGTGTGGGGAAACAGCTGCGGGCAAGTTTCTGACACATCCAAGAAACACCCCCATCAAACCACACCCCCAAGCCAACTCACGTTTGGCTTCTGTCATGGCCGCCAGCATTTCAT	TGCAGGAGATTTGTTTGTTCTAATTGAGTGTGGGGAAACAGCTGCGGGCAAGTTTCTGACACATCCAAGAAACACTCCCATCAAACCACACCCCCAAGCCAACTCACGTTAGGCTTCTGTCATGGCCACCAGCATTTCATGAGGAACAAGCCAGAAAACGAGGCCAAATCAGTGGGTGCAGTTCCCCTTTAAGGAGTACATATTAGTCCTGAGTGTTACCTGACAATTGTTCACATAGCGTTTCATCTGACTAGCGAGTCCTTTGAGGAGATGATTACACACCTCAGGCATGCTCTGGCTCTGGTACTGAGGCAGCGGATGTCTGTTTCAATTTAGATAACTCTCAGTCCAATTCCATAACTTATCAGTATTAATAGGCTTGGGTCTATGGGGAATACA…
635	3189	50	3189_50	2	65.594	0.0325	-0.0151	0.4118	0.439	0.371	0.176	0.417	none	TGCAGGATCATACTCAACAACATCCGTAGAGTACGATCCTACCTCACACGGGAAGCGGCGCAGGTCCTAATCCAGGCACTTTTCGTCTCCCGTCTGGACTACTGCAACTTGCTGTTGGCTGGGCTCCCCGCTTTTGCCAT	TGCAGGATCATACTCAACAACATCCGTAGAGTACGATCCTACCTCACAAAGGAAGCGGCGCAGGTCCTAATCCAGGCACTTTTCGTCTCCCGTCTGGACTACTGCAACTTGCTGTTGGCTGGGCTCCCCGCTTTTGCCATCAAACCCCTGCAATTTATCCAGAACGCTGCAGCCCACCTGGTGTTCAACCTTCCCAAGTCCTCACATGACACACTGCTCCTCTGCACACCCCACTGGCTTCCAGTCGAAGATCGCATCCACTAAAAGATCATGGTACTTGCCTACGGAGCAGCAAGAGGAACTGCCCCTCCCTAACTTTAGGCTATGCTCAAACCCTACACCCCAACCCAAGTACTCCGTTCTGCCACCTCTGGTCTCTTGGCCCTCCCACCCCTGCGG…
636	3190	71	3190_71	NA	NA	-0.0004	0.0481	0.2324	0.3045	0.211	0.233	0.111	none	TGCAGGTTTTGTCTAGTTCCAAGTTTGTTCCAGGGATGTCCACAAGGACGTTTTTAGGACATTCTCAGAACGTTGTATCATGGTCCCCTGGAGGTTTTTGTTCAGTTGCGGTGAAAATATGGTAAATCTACAACTAGTTA	TGCAGGTTTTGTCTAGTTCCAAGTTTGTTCCAGGGATGTCCACAAGGACGTTTTTAGGACATTCTCAGAACGTTGTATCATGGTCCCCTGGAGGTTTTTGTTCAGTTGCGGTGAAAATATGGTAAATCTACAACTAGTTACTGTATTTTTACAGCTAAATTCAGGTCTTAATGTTAAATGACAGTATGCTGCTGTATGCTGATTACTTGGGACTCAACCTCACAACCTCTTGGTTGCTAGTTGTGACTTTGGCTATGGATATTCAAGATCATTTACTGATTAAATACTGGAGTAATTCATTCATCTAATTAATTTGGTTATCCTATCCAAATTAATCTGAGGGGCACCGTTAAGGGTTTTGATATAGAGAGACCCCTTAAATTAACTCTGGTCCTCTGT…
637	3192	119	3192_119	NA	NA	0.0549	0.5423	0.0511	0.1041	0.97	0.867	1	none	TGCAGGTCTTCATGTTCTGGGGAGTCCCGGGGTTGATGACGTAGCTCGCCGGTGGTGCCCCAACACAGCAGCAACACGAGCCCCGCTCTCCACAGCATGGCTCGATACTAGTCCTGGTAAAACGCACTCCAAATAAAACG	TGCAGGTCTTCATGTTCTGGGGAGTCCCGGGGTTGATGACGTAGCTCGCCGGTGGTGCCCCAACACAGCAGCAACACGAGCCCCGCTCTCCACAGCATGGCTCGATACTAGTCCTGGTAAAACGCACTCCAAATAAAACGGTAAAAGAACAGGAGATGAGAGAGAGACTTTGGAGATGACACCTGTCTCCAACGGCTTAATCTCTCTCTCCACCGTCTGGAAGAAAGAAACAAAAGAGGGAAAAACGACAGAAGTTTGTCCAAATGTCGGATAGTCCCGGAAAGTCCCGTTAAGTCCTGTTGTCCCGGTAATGGCTCGTGTTAAACATGTCACCAGTGACACTTGTTGTCTCTAGCGGTGGAATGAACGGTACTAATTATCCTCCGACTGTGCGCGGAA…
638	3193	14	3193_14	2	31.211	0.0097	0.1576	0.2752	0.3776	0.259	0.143	0.344	none	TGCAGGCTTTCTGCAATCGCTATTACTGATGAATTTCTGCTGATTTTGTTGTTGTCTCTGTGCTGTTGGAAATGAACCTCCCCCTGACCTAGCCCACCAGTATGTCATGTACTGTACTGTACTGTACAGAATAACCCTGG	TGCAGGCTTTCTGCAATCGCTATTACTGATGAATTTCTGCTGATTTTGTTGTTGTCTCTGTGCTGTTGGAAATGAACCTCCCCCTGACCTAGCCCACCAGTATGTCATGTACTGTACTGTACTGTACAGAATAACCCTGGCCTTCTGTTGTCTGAGGATCCCCTTCCTCTAACATGGCTCTCCTTTGTTTTCCTAGGATACTCTAAGATCTGGGAGTGGCCGCCACCAGAGGTGAGAAACCTTCCATATTACTTCTGTTGAGAATGAGGGCGTATATTGTTGTGTCTGGTTTGGTGGGAGTGAATGTGGCGATAAGTGAAGAAACAGAGAACCAGGAAGAGAAGGCAGCAGTTTAGTAGAATTACTATAGCAGATGACCTTGCGTGTAATGAAATAGAT…
639	3195	86	3195_86	NA	NA	0.0088	-0.0824	0.2279	0.2138	0.18	0.045	0.136	none	TGCAGGCTGCAATGTTTTTATTTGTTGGCTTTATAAAAGCTATTTTTACATAGTTGGCAATATAAGTTACTTTTTAGGTTTGTATCATTTAGATTTGGATAGAACTTTTTGATTAACCACATGACAATTATTTTGAGATA	TGCAGGCTGCAATGTTTTTATTTGTTGGCTTTATAAAAGCTATTTTTACATAGTTGGCAATATAAGTTACTTTTTAGGTTTGTATCATTTAGATTTGGATAGAACTTTTTGATTAACCACATGACAATTATTTTGAGATACAAAGACATTATAAATAAAATGAAACTGTTCCACAAAAGAATTTGCATATAAAAACCATAACTGGCAAACAGATCGGTAGAAATGGTAAGATAAATTGTCAAGATGAAGGTTGCCGGCTTCTCGTGTAGCCTATTACCTTCAGGAGAGTAACGGCAGGAGTGGGAGGAGCTTGGTAATTGATCTCTTGCTCCCTCTTGAGTCGTTTGTGTCTTCATTCATAAAACAGTGAGCATAAAGCATCAGACAAGCTCAATGCAT…
640	3199	65	3199_65	16	42.537	-0.0057	0.1672	0.1558	0.1872	0.927	0.853	0.909	none	TGCAGGCTGCAATGTTTTTATTTGTTGGCTTTATAGGCTATTTCTACATACAGTTGAAGTCGGAAGTTTACATACACTTAGGTTGGAGTCATTAAAACTTGTTTTTCAACCACTCCACAAATTTCTTGTTAACAAACTAT	TGCAGGCTGCAATGTTTTTATTTGTTGGCTTTATAGGCTATTTCTACATACAGTTGAAGTCGGAAGTTTACATACACTTAGGTTGGAGTCATTAAAACTTGTTTTTCAACCACTCCACAAATTTCTTGTTAACAAACTATAGTTTTGGCAAGTCGGTTAGGACATCTACTCTGTGCATGACAAGTAATTTGTCCAATACATTTTTACAGACAGATTATTTAATTTATAATTCATTGTATCACAATTCCAGTGGGTCAGAAGTTTACATACACTAAGTTGACTGTGCCTTTAAACAGCTTGGAAAATTCCAGAAAATAATGTCATGGCTTTAGAAGCTTCTGATAGGCTAATTGATATCATTTGAGTCAATTGGAGGTGTACCTGTGGATGTATTTCAAG…
641	3203	130	3203_130	NA	NA	-0.0095	0.3925	0.0346	0.0452	0.025	0	0.043	none	TGCAGGTGATTCCAGAGGAAGTGACCCGTGTGTTTGTGACCTTTGCCCCCCCGGAGGAGCCTAATGGGAACATCAGTTCCTACACGGTGCTGGTCTACCGCCAGGGTCAGCTAGAGATGACCATCGACCGCCTCACCGTG	TGCAGGTGATTCCAGAGGAAGTGACCCGTGTGTTTGTGACCTTTGCCCCCCCGGAGGAGCCTAATGGGAACATCAGTTCCTACACGGTGCTGGTCTACCGCCAGGGTCAGCTAGAGATGACCATCGACCGCCTCACCGTG
642	3206	64	3206_64	1	14.001	0.1039	-0.2523	0.2683	0.2574	0.294	0.075	0.083	none	TGCAGGATCGTCTGAGACCAGCCACCCGGACAGCTGATGAAACTGAGGAGTATTTCTGTCTAATAAAGCCCTTTTGTGGGGAAAAACTCATTATGATTGGCATGTCCTGGCTCCCCAGTGGGTGGGTCTGGCTCCCAAGT	TGCAGGATCGTCTGAGACCAGCCACCCGGACAGCTGATGAAACTGAGGAGTATTTCTGTCTAAAAAAGCCCTTTTGTGGGGAAAAACTCATTATGATTGGCATGTCCTGGCTCCCCAGTGGGTGGGTCTGGCTCCCAAGTGGGTGGGCCTATGCCGTCCCAGGCCCACCCATGGCTGCGCCCCTGCCCAGTCATGTGAAATCCATAGATTAGGGTCTAATGAATTTATTTCAATTGACTGATTTCCTTATATGAACTGTAACTCAGTAAAATTGTTGAAAATGTTGCATGTTGTGTTTATAGTTTTGTTCAGTATATTTAGAGCAAGGTTTCACTCCTTGATTCATTTTTTTATTTTATTGACGTACTCCATAGAAAAGTGAATCCAACCTGTGTGACC…
643	3211	30	3211_30	NA	NA	0.0443	0.2015	0.0903	0.1155	0.009	0.079	0.095	none	TGCAGGCTCTAGTTTTATCTTATCTTGATTATTGTCCAGTCATCTGGTTGTGCTGCAAAGAAAGTTAAGCTGCAGCTTGCCCAGAACAGAGGCAAATCTTGCTCTTCATTGTAATATTGATATTATGCCAGTCTTTTTTG	TGCAGGCTCTAGTTTTATCTTATCTTGATTATTGTCCAGTCATCTGGTTGTGCTGCAAAGAAAGTTAAGCTGCAGCTTGCCCAGAACAGAGGCAAATCTTGCTCTTCATTGTAATATTGATATTATGCCAGTCTTTTTTGTCTGAGAGTTGAGAAAGACTGCGTCACTTCTTGTTTTTATAAGAAAAAATTCAAAATTGTTTGCATAGTCAACTTACACACACAGACCCCACCAGACATGCCACCAGGGGTCTTTTCACTGTCCCCAAATCCAGAACAAATTCAAGGAAACGTACAGTATTATACAGAGGCATAATTGCATGGAACTCCCTTCCATCTTATATAGCGCAAGTGAACAGCAAACCTGGTTTCAAAAAACAAATAAAGCAACACCTCATGG…
644	3223	53	3223_53	NA	NA	0.0215	0.0559	0.2848	0.3121	0.143	0.15	0.283	none	TGCAGGATCGTCTTGGGGGGGTGGAGGGGAGTGCTGAGGAGTATTTCTGTCTGTAATAAAGCCCTTTTGTGGGGGAAAACTCTGATTGGCTGGGCCTGGCTGCCAAGTGGGTGGGCCTATGCCAATGGCTGCACCCCTGC	TGCAGGATCGTCTTGGGGGGGTGGAGGGGAGTGCTGAGGAGTATTTCTGTCTGTAATAAAGCCCTTTTGTGGGGGAAAACTCTGATTGGCTGGGCCTGGCTGCCAAGTGGGTGGGCCTATGCCAATGGCTGCACCCCTGCCTAGTCATGTGAAATCCATAGATTAGGGCCTAATTTCTTTATTTAAATTGACTGATTTCCTTATATGAACTGTAACTCAGTCAAATCTTTGAAATTGTTGCATGTTGCGTTTATATTTTTGTTCAGTATGCATTAATGTAGAAGTGTTCAGAAACATATTATATTCTTATTTACAATAAAAAGGACTCCAAAATTACACTACATTATTTACCATTATTTTATTTTGGGCACAACATAATCTGAAACACAACCAAAACAA…
645	3224	75	3224_75	1	21.443	-0.0188	0.0617	0.1365	0.154	0.08	0.079	0.091	none	TGCAGGAGCAGGCTGTCCCCAAGCCTGGGTGACCGGCTGGGCCCCATACGTGGATGGAGCCTGCTGGCCCCAGGGGGCCGGGGGTATGGGCAGGGCACCGAAGGCGGATGGCTGGGGGAAGGTGGTCTGGAGGTTGGGGA	TGCAGGAGCAGGCTGTCCCCAAGCCTGGGTGACCGGCTGGGCCCCATACGTGGATGGAGCCTGCTGGCCCCAGGGGGCCGGGGGTATGGGCAGGGCACCGAAGGCGGATGGCTGGGGGAAGGTGGTCTGGAGGTTGGGGAGTGTTACCCCTCCTGGCATTGTGAACATCGAAGGGCCTGGTGCTGGGACTCCCCACGGTGGTGGGGCTGTCCCATGAATGGTGACTGAAGGGGGACCCAACTGCAATGCTCCTGGAGGACAGAGGAAGAACAGGGGAGAGAGAGGAGGGTGATGAGGTGACCTTTTCCATTTAGGTTTGGGTACAGTAAGTAGACTGAAATGAACTTAGACACCATCTAGATTGCCTCAAGCTCAGCATAGCTAAAGCATGATAATAAA…
646	3229	80	3229_80	33	32.187	0.0425	-0.2088	0.5606	0.4772	0.482	0.25	0.432	none	TGCAGGTCCCTGTCTCGGTGAGGTGAGTCTCCGCGTGGGCCCTCAGGGCAGCAGAGTCTGTTAACAGTGCCATCCCACAGGCTTTACACGCCACCATACCTGACATCTGGCCAGGGTTCACTCCCTCTCTGCTAACCACT	TGCAGGTCCCTGTCTCGGTGAGGTGAGTCTCCGCGTGGGCCCTCAGGGCAGCAGAGTCTGTTAACAGTGCCATCCCACAGGCTTTACACGCCACCATACCTGACATCTGGCCAGGGTTCACTCCCTCTCTGCTAACCACTGCTCCATTCTCCACACACACCAAGTCCTCATCTTCATCGTCCTCCTCATCGTCCTCCTCCTCCATGTAGTTCTCGTCATCGCTCAGCTCAATGACGTCTTCAGCCAGGGGTCTCCACTGCTCCCCTCCTCCGTCAGTCCCTTCTTCATCTCCCTGCAGCTGCTCTCTCTCTTCCTCGTTGTCGTCATCATTATCTTCATCCTCCTCCCCTTCGAAGATGACCCCTGTCACCCCTGTGTGGCCACAGCTGACCCCACCCAC
647	3230	134	3230_134	NA	NA	-0.0075	-0.007	0.0343	0.034	0.018	0.033	0	none	TGCAGGGTCGTCTCAATGTCTTAGAGGACGTCACAGAGGCCTCGTTACTGGGCCCCACCTGTAAACAACAACAACAAACAAACACACACACAATGCGCCCCAGTTAACAACTGGCCTCAAGTCAGAGTTTAGGGTATTAT	TGCAGGGTCGTCTCAATGTCTTAGAGGACGTCACAGAGGCCTCGTTACTGGGCCCCACCTGTAAACAACAACAACAAACAAACACACACACAATGCGCCCCAGTTAACAACTGGCCTCAAGTCAGAGTTTAGGGTATTATACTGTATAATCAGGTCTGTAAGAACAGTGGATGAGGATTCTGCACAGACTAGTGCAGAGACCTCATGCTAAAGCTAGAACTAAAACTGACACTGATCTAAGGTCAGTTTTACCATTCCCCATTCATAGGTTAGGTTTAGGATTTGAGGAGATTAAACTGACCCCAGATCTGTGTCTATTGTCAACTTCTACCTGCAGCATAAACCAGCATAAGGCCTGCAGATACCTTCAGTAAATGCAGGTGAAGCCTGAAGCCCTGG…
648	3233	81	3233_81	30	17.706	-0.0033	-0.1396	0.4384	0.3928	0.223	0.25	0.324	none	TGCAGGATAAATAAACAGGCTGATTGTAAGCGGCGGAGAGAGCGGACGGATTACATTCACCTCCAGCGTCCCAGGGGGCCGAGTGGCGGGAGGGGCCATAATTGAGCTTTGATTAATTAGCCCCCGCATCGAGGGGGAGG	TGCAGGATAAATAAACAGGCTGATTGTAAGCGGCGGAGAGAGCGGACGGATTACATTCACCTCCAGCGTCCCAGGGGGCCGAGTGGCGGGAGGGGCCATAATTGAGCTTTGATTAATTAGCCCCCGCATCGAGGGGGAGG
649	3239	60	3239_60	11	36.004	0.0201	0.0272	0.2731	0.2997	0.209	0.25	0.087	none	TGCAGGACCTGGCCCTCCCCCTTCCATGGTCTTGGCCCCAGCCCCATTGCAAAACAGCACAGATAATGTATACAGTACTACAAAAGCATGGACCCATCTATGATGGAGAAGTCATATTGATCACATCTAACTACTAGCCC	TGCAGGACCTGGCCCTCCCCCTTCCATGGTCTTGGCCCCAGCCCCATTGCAAAACAGCACAGATAATGTATACAGTACTACAAAAGCATGGACCCATCTATGATGGAGAAGTCATATTGATCACATCTAACTACTAGCCCTATAACACCACTTTCGCATTCTTCTCAAACCTGTCTCTAGATGGGAATATCCTATAGTAAAAGTTGACACGTAACATTGGTGCCATACCAAGAATGCAAGAGCATCTCTGACGTAAGAGAGACAGCATTCTTTCCCTATGCAAAAATTTGCCAGTTACAGTTAACGTGAGGCTAATTCATTGCATCACTTCCTATATGAGTGCATTCATGTTTTGTTTGATTTATAATTGTATCTTTTTTTTGGGTGTGGTATTTTTTG…
650	3245	59	3245_59	14	51.198	0.0136	0.1135	0.1994	0.242	0.798	0.867	0.917	none	TGCAGGATTTCTCAGTACACCCCTGACCTTACACGGGAAGAGGTGGATACCTCATTCCATTTGGCCCTGAAGATCTGGAGTGACGCGGCCCCACTGAAGTTCATCAAGGTCAACCACGACACGGCAGACATCGTCCTCTC	TGCAGGATTTCTCAGTACACCCCTGACCTTACACGGGAAGAGGTGGATACCTCATTCCGTTTGGCCCTGAAGATCTGGAGTGACGCGGCCCCACTGAAGTTCATCAAGGTCAACCACGACACGGCAGACATCGTCCTCTCCTTTGCAAGAAAAAGTATTCTGACCCTAAATCATTCTCCGTTCAGTTCAGCGTATTTTCTAATAGAGGTGGTAGAGAATATGTGTGGCTGCATGTGATGTTTTAATTGTGCTATAATTATATACTTATTGGAGCCAGTTTCCAGGTACGTGACTGATAGTCCATCTCTCTCCATCCACCCATCGTAGCTCATGGAGACTTCTTTCCCTTTGACGGCCCCAAGGGTGTTCTGGCCCACGCCTTCGAGCCAGGGGAGGGCA…
651	3250	96	3250_96	15	32.129	0.0141	0.006	0.1916	0.2009	0.071	0.175	0.091	none	TGCAGGATGCTTATTTCCTCATAAGCATCCTGCCAGCACACAGGAGGTTTCTGAGGTTTGCTTTTCAAGGCACAGCCTACGAATACCTTGCTGTCCCATTCGGGCTAGCGCTAGCTCCCCGAACGTTCAGCAAGTGTGTA	TGCAGGATGCTTATTTCCTCATAAGCATCCTGCCAGCACACAGGAGGTTTCTGAGGTTTGCTTTTCAAGGCACAGCCTACGAATACCTTGCTGTCCCATTCGGGCTAGCGCTAGCTCCCCGAACGTTCAGCAAGTGTGTAGAGGCAGCCGTCACACCCCTGAGAAACAAGGGGCTGAGATTCTCCGCCTACGATTACCTGCTTTGCTCCCCATCCCGGGAACAAGCGGTAAGAGACACAACTTCCCTTGTAACCTACCTCTCCGAACTAGAGTTCAAGATCAATCAGATAAAGTTACGTTTGGTGCCAACACAGAGAATAGGCGTAATGTTGGATTCTCTCTCTTATCAGGCAACACTCTCATCGGGTCATTCCGGCTGTGCCCCTCCCTGTTCCACAG…
652	3256	94	3256_94	27	41.755	0.0176	-0.0209	0.0377	0.0372	0.009	0.048	0	none	TGCAGGATTATTTTCCTGCTGTAGCAAACTGGCTCAAATTAAGATCCTACATCTGTACAAGCTTGCCTGATGGGTGACGTCTAAATCACCTTCCACTTGACATCTAATATGGATGGCAAGGGGCTTTCTGTACATTCTGA	TGCAGGATTATTTTCCTGCTGTAGCAAACTGGCTCAAATTAAGATCCTACATCTGTACAAGCTTGCCTGATGGGTGACGTCTAAATCACCTTCCACTTGACATCTAATATGGATGGCAAGGGGCTTTCTGTACATTCTGAAGCATGGTGCTGTGCATTACATTAACTCTCCTGGGAAGAGAAGCACTTCTATTCTGTTACAGGGCACATGTGTCACATCATAAATCAGAGACCTGTAGAGAGATGACAGTGTGCTATTTACACTGCCCATGCCGGTCCCCGCCCAGTTACACACACAGCAAGGTCCTCTCATGGTGGGGTGGGAACAACGTCCACTGCTTCTGAGATTCAATCCAAGGCCATCCATTACGTGTGTGTGTAGGTGTGTGTGCATTCGTGT…
653	3261	119	3261_119	22	7.599	0.2362	-0.069	0.3039	0.3391	0.453	0.167	0.025	none	TGCAGGATCTGGTCACCGCTTTGATGTTAGCGGAGAACGACAGGATGTTGTCCAGGGTCACGCCAAGGTTCTTTGCACTCTGGGAGGAGGACACAATGGAGTTGTCAACCGTGATGGCGAGATCCGGGAGGAAGAGCAGC	TGCAGGATCTGGTCACCGCTTTGATGTTAGCGGAGAACGACAGGATGTTGTCCAGGGTCACGCCAAGGTTCTTTGCACTCTGGGAGGAGGACACAATGGAGTTGTCAACCGTGATGGCGAGATCCGGGAGGAAGAGCAGCTCCGTCTTGCCGAGGTTCAGCTTGAGGTGGTGATCCGACATCCACACTGATATGTCTGCCAGACATGCAGAGATGCGATTCGCCACCTGGTTATCAGAAGGGGGAAAGGAGAAAATGAATTGTGTGTCGTCTGCGTAGCAATGATAGGAGAGACCATGTGAGGATATGACAGAGCCAAGTGACTTGGTGTATAGAGATGGGGAAAAATGCACCACTTTTTTTTTTTTCTTCAACATAGAAATGCTACCAAAAAGAATTT…
654	3263	80	3263_80	NA	NA	0.1289	0.1134	0.3667	0.4945	0.408	0.679	0.206	none	TGCAGGAATGCAGCCCTCTACCTTCTGGGGTCCCCTGAGAAAATCTGTACTAATCTTATCAAACAAGCTACGAACTTTATAAAAAGAATGTGTCTCAATATGAACATCTCCACATGGCATATCTTCCCTAAAGGCCTACA	TGCAGGAATGCAGCCCTCTACCTTCTGGGGTCCCCTGAGAAAATCTGTACTAATCTTATCAAACAAGCTACGAACTTTATAAAAAGAATGTGTCTCAATATGAACATCTCCACATGGCATATCTTCCCTAAAGGCCTACATTAAAATGCACTCAAAATGGCAAACAATACCGTTTTTAAAATGTAATACGTTTTTGTTTATATCGGTGGTTGTTTGTCTATCTCGATCGCCCACTGGAGTTTACAGTTTACCCATTACCCACCATTTTCCCCCCACTACATCACTAATATTAATACAGAATCGTAAGTAATATTCTATTAATTCATGTGAATGTGATAATACGATGATCTGTGTGCTCCATTGATGTCTGTTTGTGTGGAATACAAATGTGAATGCTAT…
655	3264	52	3264_52	NA	NA	-0.0113	0.2647	0.0314	0.0691	0.047	0.059	0	none	TGCAGGACGTAATTAACACTGCACCGATGGGAGACCAGAGGGGTACCCACGCCTCCGCCTACCCTACCATCACCATCGGTCAGTCCTCCCATCGGTGTTCCGGAACCCAGTGGGATTCGGCTCTCGCTCCCGAGGGCGTA	TGCAGGACGTAATTAACACTGCACCGATGGGAGACCAGAGGGGTACCCACGCCTCCGCCTACCCTACCATCACCATCGGTCAGTCCTCCCATCGGTGTTCCGGAACCCAGTGGGATTCGGCTCTCGCTCCCGAGGGCGTATGATGGCACCGCTTCCGGGTGTCAGGGGTTCCTCCTGCATGATACGTCCTGCAGGA
656	3265	70	3265_70	19	15.07	0.236	0.0365	0.3057	0.4213	0.755	0.944	0.405	pcadapt	TGCAGGCCTGTGGACATGTACAGCAACATCTGAAGTCAGAAGTTTACATACACTTAGGTTGAGTCATTAAAACTCGTTTTTCAACCACTCCACAAATTTCTTGTTAACAAACTATAGTTTTGGCAAGTCGGTTAGGACAT	TGCAGGCCTGTGGACATGTACAGCAACATCTGAAGTCAGAAGTTTACATACACTTAGGTTGAGTCATTAAAACTCGTTTTTCAACCACTCCACAAATTTCTTGTTAACAAACTATAGTTTTGGCAAGTCGGTTAGGACATCTACTTTGTGCATGACACAAGTAATTATTCCAACAATTGTTTACAGACAGATTATTTCACTTATAATTCACTGTATCACAATTCCAGTGGGTCAGAAGTTTACATACACTAAGTTGACTGTGCCTTTAAACAGCTTGGAAAATTCCAGGAAATGATGTCATGGATTTAGAAGCTTCTGATAGGCTAATTGACATCATTTGAGTCAATTGGAGGTGTACCTGTAGATGTATTTCAAGGCATACCTTCAAACTCAGTGCCT…
657	3269	128	3269_128	20	34.892	0.0201	-0.1062	0.2203	0.2216	0.807	0.929	0.886	none	TGCAGGTTACCGCTGGATTTCTCAACACGCTACGACCAGGAGGTCCAAGCTAAAATAACCCTGGTTGCAATGAAAAAAACTGCGGAATAAAACTAGAAGAGCACCTGATCTGACACTGTTACGGTGTTAAGCCGGCTTAA	TGCAGGTTACCGCTGGATTTCTCAACACGCTACGACCAGGAGGTCCAAGCTAAAATAACCCTGGTTGCAATGAAAAAAACTGCGGAATAAAACTAGAAGAGCACCTGATCTGACACTGTTACGGTGTTAAGCCGGCTTAATACTAGACAGTGGAAATGGCATGGGAAATGGTCATTGTCTGCGTTTACATTGTCCCGCCCCAGTGGAGAAAACATCCTATCAGGGACAACGAAATAGAAATATGAAAAAGATAAATAGAAGAATGTGATATTTTACAACTGAAATACAATTACTTGACTGGAAATGTAGCCTGTCAATTACGATGATTATAACTTTGCAAAAAAAAAAGTTATTGAAGACCAACTTTTAATGAATTACTACATTGTATATGAAAGTGAT…
658	3270	121	3270_121	NA	NA	0.0844	0.1274	0.204	0.2781	0.9	0.69	0.913	none	TGCAGGAGAGGAAACATGACCCCTGAGTGTTGTGCCTGGTGACCCTTTTTGATCTTTGTTGACCTCTGACCCCCGTATGATCCCATTGAGGGGGAATTCTGTGCAGTATGAGAGTCAAATTATGTTAATCCTTCATGGGG	TGCAGGAGAGGAAACATGACCCCTGAGTGTTGTGCCTGGTGACCCTTTTTGATCTTTGTTGACCTCTGACCCCCGTATGATCCCATTGAGGGGGAATTCTGTGCAGTATGAGAGTCAAATTATGTTAATCCTTCATGGGGCTGCAGTATTAGTTATAATATTTCTGACACAGCCTAAATGGTGTTCAAAACATTGTATTCAATAGTCAAGCATCAAACTGCCAAATTTTTACATGTGTCAAAGTGCTCATATTTCTAATCTTAGACCTTTAGCCTATGGCTAAAGTACAGTATTCAAACCACTATTAAATTGAAACTGCTATTGGTAGGTCTAGTGATGCCAAATCATATTTGATTGTTAGTGTTTGAACAAACTTGATGCCTTTGTTTGTTTGTCTTA…
659	3271	94	3271_94	NA	NA	0.0017	-0.0343	0.049	0.0481	0.053	0	0.021	none	TGCAGGCTCTAGTTTTATCTTATCTTGATTATTGTCCAGTCATATGGTCAAGCGCTGCAAAGAAACACCTAGATAAGCTGGCCCAGAACAGAGTGGCACATCTTGATCTTCATTGTAATCAGAGGGCTAATATTAATACT	TGCAGGCTCTAGTTTTATCTTATCTTGATTATTGTCCAGTCATATGGTCAAGCGCTGCAAAGAAACACCTAGATAAGCTGGCCCAGAACAGAGTGGCACATCTTGATCTTCATTGTAATCAGAGGGCTAATATTAATACTATGCATGCCAGTCTCTCTTGGCTAAGAGTTGAGGAGAGACTGTCTTCATCACTTATTGTTTTTATAAGAAACATTAATGTGTTGGAAATTCCAAATTGTTTGCATAGTCAAATTACACACAGCACTGACACACACACTTACCCCACCAGACATGCCACCAGGGGTCTTTTCATAGTCCCCAGGTCCAGAACAAATTCAAGGAAACGTACAGTATTATACAGAGCCATGAGTGAATGGAACTCCCTTCCATCTCATATAG…
660	3274	32	3274_32	37	25.525	0.006	-0.0739	0.4664	0.4935	0.402	0.368	0.521	none	TGCAGGAAGGGTACCACATGAGGGAGGAGGACGTCGTCCCTGTAATGCACAGCGTTGAGATTGCCTGCAATGACAACAAGCTCAGTCCGATGATGCTGTGACACACCGCCCCAGACGGACCCTCCACCTCGATCCCGCTC	TGCAGGAAGGGTACCACATGAGGGAGGAGGACGTCGTCCCTGTAATGCACAGCGTTGAGATTGCCTGCAATGACAACAAGCTCAGTCCGATGATGCTGTGACACACCGCCCCAGACGGACCCTCCACCTCGATCCCGCTCCAGAGTACAGGCCTCGGTGTAACGCTCATTCCTTCAACTATAAACGCAAATCCGACCATCAACCCTGGTGAGACAAAACCGCGACTCGTCAGTGAAGAGCACTTTTTGCCACTCCTGTCTGGTCCAGCGATGGTGGGTTTGTGCCCATAGGTAACGTTGTTGCCAGTGATGTCTGGTGAGGACCTGCCTTACAACAGGCCTACAAGCCCTCAGTCCAGCCTCTCTCAGCCGATTGTGGACAGTCTGAGCACTGATGGAG…
661	3278	30	3278_30	6	66.6	0.0001	-0.1231	0.4721	0.4904	0.37	0.5	0.382	none	TGCAGGTCCTGCCTAATGCTCCCCAGTGCCGCCTCCAGCCGTTGCACCTCTGCCAGCAAGACATCATGGGACTCACTGTCCACACCCACAATGGAAGGCCACACATGGGGCAATATTCAACATCACTCATGATTTCATTT	TGCAGGTCCTGCCTAATGCTCCCCAGTGCCGCCTCCAGCCGTTGCACCTCTGCCAGCAAGACATCATGGGACTCACTGTCCACACCCACAATGGAAGGCCACACATGGGGCAATATTCAACATCACTCATGATTTCATTTAATTTATACAATCCAAAGGCAAAGGGTTGTGTGCTGAACTCACCTGACTGGCACAGGAATTGGTATAGGAACTGGTGGGGCACTGGCAGTCTCAACCTGCCTTCTCTGTACCTCCTGAAGATGTCATATATCCATGTTATGTTGATAACAATTACATTACACAGTAAGGTCTGTACATTTATATAAAATATTGTACCTTTATTTAACCAGGCAAGTCGATTAAGAACAAATTCTAATTTACAGTGACAGCAGAGGCAAA…
662	3280	11	3280_11	NA	NA	-0.0048	0.3257	0.0672	0.103	0.061	0	0.1	none	TGCAGGTTCAGGCTCTACAACATCTGTAGAGTACGACCCTACCTCACACAGGAAGCGGCGCAGGTCCTAATCCAGGCACTTGTTCTCTCCCGTCTGGACTACTGCAACTCACTGCTGGCTGGGCTCCTACCCCTACAGGA	TGCAGGTTCAGGCTCTACAACATCTGTAGAGTACGACCCTACCTCACACAGGAAGCGGCGCAGGTCCTAATCCAGGCACTTGTTCTCTCCCGTCTGGACTACTGCAACTCACTGCTGGCTGGGCTCCTACCCCTACAGGAGGGTAGCTCCCGCTCAGCCCAGTCCAAGCTCTTCTCTGTCCTGGCACCCCGATGGTGGAACTAGCTTCCCCCTGAAGCTAGGACAGCAGAGTCCCTGCCCATTTTCCAAAATCATCTGAAACCATACCTCTTCAAACAGTATTTTAAATAATCCTCCTCCTCACCTCGAACCCCACCCCCCATATCAAGAAGCTGATTAAACAGCATGATCATTACACAGATGCACCTTGTGCTGGGGACAATAAAAGGCCACTCTAAA…
663	3300	128	3300_128	NA	NA	0.0196	0.2813	0.0513	0.11	0.096	0.077	0	none	TGCAGGATGACCAGACCAATCACATTAGAGTCTACAGTGTCCCTCCAGCACTCACAATCCCACTTCACACCCAATAGGGTTATCAGATGCAGCCGAGGGCTCAAAACAATATGGAAATTGTTTATCAGTAAGGATTTAGA	TGCAGGATGACCAGACCAATCACATTAGAGTCTACAGTGTCCCTCCAGCACTCACAATCCCACTTCACACCCAATAGGGTTATCAGATGCAGCCGAGGGCTCAAAACAATATGGAAATTGTTTATCAGTAAGGATTTAGAATTATATTTAGCAGAGTTGTGACAGAGTGAGATATGGTCCTACCTCAGTTTCCCCATGAAGCTCTCTCCCTCGCGTGACAGGTCCGTGGCGTCCACTGAGATCAGGTAGTTGGACGTCTTGCTCTTTTTCCTCTTCCTCCCAGCCAGCAGAAACAGCTGGGTGAAACAGAGAGTAAACTCAGGGTGAGAGGGAAACTCACAAACCATCATTTTAATCACCATCAAAAAAGGTGTTACTTTTCCTTGATATTCTCATACC…
664	3318	97	3318_97	NA	NA	-0.0117	-0.0057	0.0471	0.0464	0.01	0.029	0.031	none	TGCAGGGCATCTCCATGTCAAAAGCAATGTGCAAAATCAACCCTGAGTAGGTCAGTGGGAGAATTTATTCTACCTTATTCGCATATTTCCCAGAGTGCCTTTTCGAGTGAATTGTAGTTACCACCTATTGATGTATTTGT	TGCAGGGCATCTCCATGTCAAAAGCAATGTGCAAAATCAACCCTGAGTAGGTCAGTGGGAGAATTTATTCTACCTTATTCGCATATTTCCCAGAGTGCCTTTTCGAGTGAATTGTAGTTACCACCTATTGATGTATTTGTTAGTCACAGAGACATGGTTGTTGTATTCAATGTTTTCAGTACTGTAGCCTTCACCAAGTGTTTAAGTAAACATGTTATCTTTCAAATTAAACTCTTTATGACAATACATATATCATAAGGCATTTCTTTGAGGGCCTAGATACACCCTAACACAGTGGTCTGAAACTCCTGGTTTACAGGTCACATCAAACCTGCAAGTCACATTATGCTGGCTTGCAAAGTGATGTGCAATTTCTATTGCAATCCAGCCAGAGTGAGG…
665	3329	88	3329_88	8	37.353	0.0596	-0.0428	0.037	0.0366	0	0.056	0	none	TGCAGGACTTTTTGTCACATTCAACATAAAAAACTCCACCCACAGGCCAATTAGGCGTTGGAAAGATCTAAAGGCAAGTCTGTTTGTGACAGCACTTTCACAGACTTTCCTTCACAACCAGACAACTAACCATTCCACTA	TGCAGGACTTTTTGCCACATTCATCATAAAAAACTCCACCCACAGGCCAATTAGGCGTTGGAAAGATCTAAAGGCAAGTCTGTTTGTGACAGCCCTTTCACAGACTTTCCTTCACAATCAGACAACCAACCATTCCACTACTGGAGTATCCCCAGCATCATTCAGGCTGGGATAACATTCCAGTTAGTCAATAGGTCTCTTTGGTATGCAAGCTGCATCAGCTGACTGCCTAAAGCGAACTGTAGAAATGGAAACTGATCACCCCACAGCACCAATACACCGCCAGCCATACTGGAAGGATACTACCTTGGTCGCTGCAGTTTGACCAGAATGACCAGTTAGCTGTGCAAGCTGGTCAGGCCCCAGAACTATAACCACCACTGGCTACTTTGTTTCTTC…
666	3338	68	3338_68	NA	NA	0.1709	0.6111	0.0581	0.1867	0.99	0.933	0.769	none	TGCAGGCGGTCACTGAGTCCGAGGTGCTAAAAGAGCTCCGTAAACTTGACCCCAAAAAAACATCTGGATCAGATGGTTTAGAGCCTTTCTTCTTTAAGGTTGCTGCCCCTATCATCGCCAAACCTATCTCTGACCTTTTT	TGCAGGCGGTCACTGAGTCCGAGGTGCTAAAAGAGCTCCGTAAACTTGACCCCAAAAAACCATCTGGATCAGATGGTTTAGATCCTTTCTTCTTTAAGGTTGCTGCCCCTATCATCGCCAAACCTATCTCTGACCTTTTTCACCTGTCTCGCCTCTCTGGGGAGTTCCCATTGCTTGGAAGGCAGTCATGGTGCATCCTTTATTTAAAGGGGGAGATCAAGCTGATCCTAACTGTTATAGGCCCATTTCTATTTTGCCCTGTTTATCAATAGTGTTGGAAAAACTTGTCAATAATCAACTGACTGGCTTTCTTGATGTTTATAGTATTCTCTCTGGGATGCAATCTGGTTTCCGCTCAGGTTATGGATGTGTCACTGCAACCTTAAAGGTCCTAAATGA…
[truncated: 28,402 more rows]
