# Supplementary material for: Genotyping‐by‐sequencing illuminates high levels of divergence among sympatric forms of coregonines in the Laurentian Great Lakes
Source: Evol Appl. 2020 Feb 27;13(5):1037–54. doi: 10.1111/eva.12919 (PMC7232772; doi:10.1111/eva.12919)
Supplement: Supplementary file 14 [file EVA-13-1037-s014.pdf]

## Sheet: Sheet1
Table S7. Metadata for Coregonus spp. specimens used in this research.
Sample ID	Analysis	Field ID	Location	Year	Longitude	Latitude	Capture method	Notes
ART3036	microsatellite	Coregonus artedi	Stockton Island	2005	9033.64	4655.1	Trawl
ART3037	microsatellite	Coregonus artedi	Stockton Island	2005	9033.64	4655.1	Trawl
ART3038	microsatellite	Coregonus artedi	Stockton Island	2005	9033.64	4655.1	Trawl
ART3039	microsatellite	Coregonus artedi	Stockton Island	2005	9033.64	4655.1	Trawl
ART3040	microsatellite	Coregonus artedi	Stockton Island	2005	9033.64	4655.1	Trawl
ART3041	microsatellite	Coregonus artedi	Stockton Island	2005	9033.64	4655.1	Trawl
ART3042	microsatellite	Coregonus artedi	Stockton Island	2005	9033.64	4655.1	Trawl
ART3043	microsatellite	Coregonus artedi	Stockton Island	2005	9033.64	4655.1	Trawl
ART3044	microsatellite	Coregonus artedi	Stockton Island	2005	9033.64	4655.1	Trawl
ART3045	microsatellite	Coregonus artedi	Stockton Island	2005	9033.64	4655.1	Trawl
ART3046	microsatellite	Coregonus artedi	Stockton Island	2005	9033.64	4655.1	Trawl
ART3047	microsatellite	Coregonus artedi	Stockton Island	2005	9033.64	4655.1	Trawl
ART3048	microsatellite	Coregonus artedi	Stockton Island	2005	9033.64	4655.1	Trawl
ART3049	microsatellite	Coregonus artedi	Stockton Island	2005	9033.64	4655.1	Trawl
ART3050	microsatellite	Coregonus artedi	Stockton Island	2005	9033.64	4655.1	Trawl
ART3051	microsatellite	Coregonus artedi	Stockton Island	2005	9033.64	4655.1	Trawl
ART3052	microsatellite	Coregonus artedi	Stockton Island	2005	9033.64	4655.1	Trawl
ART3053	microsatellite	Coregonus artedi	Stockton Island	2005	9033.64	4655.1	Trawl
ART3054	microsatellite	Coregonus artedi	Stockton Island	2005	9033.64	4655.1	Trawl
ART3055	microsatellite	Coregonus artedi	Stockton Island	2005	9033.64	4655.1	Trawl
ART3056	microsatellite	Coregonus artedi	Stockton Island	2005	9033.64	4655.1	Trawl
ART3057	microsatellite	Coregonus artedi	Stockton Island	2005	9033.64	4655.1	Trawl
ART3058	microsatellite	Coregonus artedi	Stockton Island	2005	9033.64	4655.1	Trawl
ART3059	microsatellite	Coregonus artedi	Stockton Island	2005	9033.64	4655.1	Trawl
ART3060	microsatellite	Coregonus artedi	Stockton Island	2005	9033.64	4655.1	Trawl
ART3061	microsatellite	Coregonus artedi	Stockton Island	2005	9033.64	4655.1	Trawl
ART3062	microsatellite	Coregonus artedi	Stockton Island	2005	9033.64	4655.1	Trawl
ART3063	microsatellite	Coregonus artedi	Stockton Island	2005	9033.64	4655.1	Trawl
ART3064	microsatellite	Coregonus artedi	Stockton Island	2005	9033.64	4655.1	Trawl
ART3065	microsatellite	Coregonus artedi	Stockton Island	2005	9033.64	4655.1	Trawl
A_SAI_17_00025	RAD	Coregonus artedi	Buoy 14 (off Madeline Island)	2017	9035.48	4644.6	top net
A_SAI_17_00026	RAD	Coregonus artedi	Buoy 14 (off Madeline Island)	2017	9035.48	4644.6	top net
A_SAI_17_00027	RAD	Coregonus artedi	Buoy 14 (off Madeline Island)	2017	9035.48	4644.6	top net
A_SAI_17_00028	RAD	Coregonus artedi	Buoy 14 (off Madeline Island)	2017	9035.48	4644.6	top net
A_SAI_17_00029	RAD	Coregonus artedi	Buoy 14 (off Madeline Island)	2017	9035.48	4644.6	top net
A_SAI_17_00030	RAD	Coregonus artedi	Buoy 14 (off Madeline Island)	2017	9035.48	4644.6	top net
A_SAI_17_00031	RAD	Coregonus artedi	Buoy 14 (off Madeline Island)	2017	9035.48	4644.6	top net
A_SAI_17_00032	RAD	Coregonus artedi	Buoy 14 (off Madeline Island)	2017	9035.48	4644.6	top net
A_SAI_17_00033	RAD	Coregonus artedi	Buoy 14 (off Madeline Island)	2017	9035.48	4644.6	top net
A_SAI_17_00034	RAD	Coregonus artedi	Buoy 14 (off Madeline Island)	2017	9035.48	4644.6	top net
A_SAI_17_00035	RAD	Coregonus artedi	Buoy 14 (off Madeline Island)	2017	9035.48	4644.6	top net
A_SAI_17_00036	RAD	Coregonus artedi	Buoy 14 (off Madeline Island)	2017	9035.48	4644.6	top net
A_SAI_17_00037	RAD	Coregonus artedi	Buoy 14 (off Madeline Island)	2017	9035.48	4644.6	top net
A_SAI_17_00038	RAD	Coregonus artedi	Buoy 14 (off Madeline Island)	2017	9035.48	4644.6	top net
A_SAI_17_00039	RAD	Coregonus artedi	Buoy 14 (off Madeline Island)	2017	9035.48	4644.6	top net
A_SAI_17_00040	RAD	Coregonus artedi	Buoy 14 (off Madeline Island)	2017	9035.48	4644.6	top net
A_SAI_17_00041	RAD	Coregonus artedi	Buoy 14 (off Madeline Island)	2017	9035.48	4644.6	top net
A_SAI_17_00042	RAD	Coregonus artedi	Buoy 14 (off Madeline Island)	2017	9035.48	4644.6	top net
A_SAI_17_00043	RAD	Coregonus artedi	Buoy 14 (off Madeline Island)	2017	9035.48	4644.6	top net
A_SAI_17_00044	RAD	Coregonus artedi	Buoy 14 (off Madeline Island)	2017	9035.48	4644.6	top net
A_SAI_17_00045	RAD	Coregonus artedi	Buoy 14 (off Madeline Island)	2017	9035.48	4644.6	top net
A_SAI_17_00046	RAD	Coregonus artedi	Buoy 14 (off Madeline Island)	2017	9035.48	4644.6	top net
A_SAI_17_00047	RAD	Coregonus artedi	Buoy 14 (off Madeline Island)	2017	9035.48	4644.6	top net
A_SAI_17_00048	RAD	Coregonus artedi	Buoy 14 (off Madeline Island)	2017	9035.48	4644.6	top net
A_SAI_17_00049	RAD	Coregonus artedi	Buoy 14 (off Madeline Island)	2017	9035.48	4644.6	top net
A_SAI_17_00050	RAD	Coregonus artedi	Buoy 14 (off Madeline Island)	2017	9035.48	4644.6	top net
A_SAI_17_00051	RAD	Coregonus artedi	Buoy 14 (off Madeline Island)	2017	9035.48	4644.6	top net
A_SAI_17_00052	RAD	Coregonus artedi	Buoy 14 (off Madeline Island)	2017	9035.48	4644.6	top net
A_SAI_17_00053	RAD	Coregonus artedi	Buoy 14 (off Madeline Island)	2017	9035.48	4644.6	top net
A_SAI_17_00054	RAD	Coregonus artedi	Buoy 14 (off Madeline Island)	2017	9035.48	4644.6	top net
A_SAI_17_00055	RAD	Coregonus artedi	Buoy 14 (off Madeline Island)	2017	9035.48	4644.6	top net
A_SAI_17_00056	RAD	Coregonus artedi	Buoy 14 (off Madeline Island)	2017	9035.48	4644.6	top net
A_SAI_17_00058	RAD	Coregonus artedi	Buoy 14 (off Madeline Island)	2017	9035.48	4644.6	top net
A_SAI_17_00060	RAD	Coregonus artedi	Buoy 14 (off Madeline Island)	2017	9035.48	4644.6	top net
A_SAI_17_00061	RAD	Coregonus artedi	Buoy 14 (off Madeline Island)	2017	9035.48	4644.6	top net
A_SAI_17_00062	RAD	Coregonus artedi	Buoy 14 (off Madeline Island)	2017	9035.48	4644.6	top net
A_SAI_17_00063	RAD	Coregonus artedi	Buoy 14 (off Madeline Island)	2017	9035.48	4644.6	top net
A_SAI_17_00064	RAD	Coregonus artedi	Buoy 14 (off Madeline Island)	2017	9035.48	4644.6	top net
A_SAI_17_00065	RAD	Coregonus artedi	Buoy 14 (off Madeline Island)	2017	9035.48	4644.6	top net
A_SAI_17_00066	RAD	Coregonus artedi	Buoy 14 (off Madeline Island)	2017	9035.48	4644.6	top net
A_SAI_17_00067	RAD	Coregonus artedi	Buoy 14 (off Madeline Island)	2017	9035.48	4644.6	top net
A_SAI_17_00068	RAD	Coregonus artedi	Buoy 14 (off Madeline Island)	2017	9035.48	4644.6	top net
A_SAI_17_00069	RAD	Coregonus artedi	Buoy 14 (off Madeline Island)	2017	9035.48	4644.6	top net
A_SAI_17_00070	RAD	Coregonus artedi	Buoy 14 (off Madeline Island)	2017	9035.48	4644.6	top net
A_SAI_17_00071	RAD	Coregonus artedi	Buoy 14 (off Madeline Island)	2017	9035.48	4644.6	top net
A_SAI_17_00072	RAD	Coregonus artedi	Buoy 14 (off Madeline Island)	2017	9035.48	4644.6	top net
A_SAI_17_00073	RAD	Coregonus artedi	Buoy 14 (off Madeline Island)	2017	9035.48	4644.6	top net
A_SAI_17_00074	RAD	Coregonus artedi	SE Big (off Madeline Island)	2017	9034.75	4648.78	top net
A_SAI_17_00075	RAD	Coregonus artedi	SE Big (off Madeline Island)	2017	9034.75	4648.78	top net
A_SAI_17_00076	RAD	Coregonus artedi	SE Big (off Madeline Island)	2017	9034.75	4648.78	top net
A_SAI_17_00078	RAD	Coregonus artedi	SE Big (off Madeline Island)	2017	9034.75	4648.78	top net
A_SAI_17_00079	RAD	Coregonus artedi	SE Big (off Madeline Island)	2017	9034.75	4648.78	top net
A_SAI_17_00080	RAD	Coregonus artedi	SE Big (off Madeline Island)	2017	9034.75	4648.78	top net
A_SAI_17_00084	RAD	Coregonus artedi	SE Big (off Madeline Island)	2017	9034.75	4648.78	top net
A_SAI_17_00085	RAD	Coregonus artedi	SE Big (off Madeline Island)	2017	9034.75	4648.78	top net
A_SAI_17_00086	RAD	Coregonus artedi	SE Big (off Madeline Island)	2017	9034.75	4648.78	top net
A_SAI_17_00087	RAD	Coregonus artedi	SE Big (off Madeline Island)	2017	9034.75	4648.78	top net
A_SAI_17_00088	RAD	Coregonus artedi	SE Big (off Madeline Island)	2017	9034.98	4648.66	top net
A_SAI_17_00089	RAD	Coregonus artedi	SE Big (off Madeline Island)	2017	9034.98	4648.66	top net
A_SAI_17_00095	RAD	Coregonus artedi	SE Big (off Madeline Island)	2017	9034.98	4648.66	top net
H_SST_05_Y3704	RAD/microsatellite	Coregonus hoyi	Stockton Island	2005	9033.64	4655.1	Trawl
H_SST_05_Y3707	RAD/microsatellite	Coregonus hoyi	Stockton Island	2005	9033.64	4655.1	Trawl
H_SST_05_Y3708	RAD	Coregonus hoyi	Stockton Island	2005	9033.64	4655.1	Trawl	putatively misidentified specimen, dropped from population-level analysis
H_SST_05_Y3710	RAD/microsatellite	Coregonus hoyi	Stockton Island	2005	9033.64	4655.1	Trawl
H_SST_05_Y3711	RAD/microsatellite	Coregonus hoyi	Stockton Island	2005	9033.64	4655.1	Trawl
H_SST_05_Y3712	RAD/microsatellite	Coregonus hoyi	Stockton Island	2005	9033.64	4655.1	Trawl
H_SST_05_Y3713	RAD/microsatellite	Coregonus hoyi	Stockton Island	2005	9033.64	4655.1	Trawl
H_SST_05_Y3715	RAD/microsatellite	Coregonus hoyi	Stockton Island	2005	9033.64	4655.1	Trawl
H_SST_05_Y3716	RAD/microsatellite	Coregonus hoyi	Stockton Island	2005	9033.64	4655.1	Trawl
H_SST_05_Y3718	RAD/microsatellite	Coregonus hoyi	Stockton Island	2005	9033.64	4655.1	Trawl
H_SST_05_Y3719	RAD/microsatellite	Coregonus hoyi	Stockton Island	2005	9033.64	4655.1	Trawl
H_SST_05_Y3720	RAD/microsatellite	Coregonus hoyi	Stockton Island	2005	9033.64	4655.1	Trawl
H_SST_05_Y3722	RAD/microsatellite	Coregonus hoyi	Stockton Island	2005	9033.64	4655.1	Trawl
H_SST_05_Y3723	RAD	Coregonus hoyi	Stockton Island	2005	9033.64	4655.1	Trawl	putatively misidentified specimen, dropped from population-level analysis
H_SST_05_Y3726	RAD/microsatellite	Coregonus hoyi	Stockton Island	2005	9033.64	4655.1	Trawl
H_SST_05_Y3727	RAD	Coregonus hoyi	Stockton Island	2005	9033.64	4655.1	Trawl	putatively misidentified specimen, dropped from population-level analysis
H_SST_05_Y3729	RAD/microsatellite	Coregonus hoyi	Stockton Island	2005	9033.64	4655.1	Trawl
H_SST_05_Y3730	RAD/microsatellite	Coregonus hoyi	Stockton Island	2005	9033.64	4655.1	Trawl
H_SST_05_Y3732	RAD/microsatellite	Coregonus hoyi	Stockton Island	2005	9033.64	4655.1	Trawl
H_SST_05_Y3733	RAD/microsatellite	Coregonus hoyi	Stockton Island	2005	9033.64	4655.1	Trawl
H_SST_05_Y3734	RAD/microsatellite	Coregonus hoyi	Stockton Island	2005	9033.64	4655.1	Trawl
H_SST_05_Y3735	RAD/microsatellite	Coregonus hoyi	Stockton Island	2006	9033.64	4655.1	Trawl
H_SST_05_Y3744	RAD/microsatellite	Coregonus hoyi	Stockton Island	2007	9033.64	4655.1	Trawl
H_SST_05_Y3746	RAD/microsatellite	Coregonus hoyi	Stockton Island	2008	9033.64	4655.1	Trawl
K_SST_05_Y3002	RAD/microsatellite	Coregonus kiyi	Stockton Island	2005	9033.64	4655.1	Trawl
K_SST_05_Y3003	RAD/microsatellite	Coregonus kiyi	Stockton Island	2005	9033.64	4655.1	Trawl
K_SST_05_Y3004	RAD/microsatellite	Coregonus kiyi	Stockton Island	2005	9033.64	4655.1	Trawl
K_SST_05_Y3005	RAD/microsatellite	Coregonus kiyi	Stockton Island	2005	9033.64	4655.1	Trawl
K_SST_05_Y3007	RAD/microsatellite	Coregonus kiyi	Stockton Island	2005	9033.64	4655.1	Trawl
K_SST_05_Y3008	RAD/microsatellite	Coregonus kiyi	Stockton Island	2005	9033.64	4655.1	Trawl
K_SST_05_Y3009	RAD/microsatellite	Coregonus kiyi	Stockton Island	2005	9033.64	4655.1	Trawl
K_SST_05_Y3010	RAD/microsatellite	Coregonus kiyi	Stockton Island	2005	9033.64	4655.1	Trawl
K_SST_05_Y3012	RAD/microsatellite	Coregonus kiyi	Stockton Island	2005	9033.64	4655.1	Trawl
K_SST_05_Y3013	RAD/microsatellite	Coregonus kiyi	Stockton Island	2005	9033.64	4655.1	Trawl
K_SST_05_Y3014	RAD/microsatellite	Coregonus kiyi	Stockton Island	2005	9033.64	4655.1	Trawl
K_SST_05_Y3015	RAD/microsatellite	Coregonus kiyi	Stockton Island	2005	9033.64	4655.1	Trawl
K_SST_05_Y3016	RAD/microsatellite	Coregonus kiyi	Stockton Island	2005	9033.64	4655.1	Trawl
K_SST_05_Y3017	RAD/microsatellite	Coregonus kiyi	Stockton Island	2005	9033.64	4655.1	Trawl
K_SST_05_Y3018	RAD/microsatellite	Coregonus kiyi	Stockton Island	2005	9033.64	4655.1	Trawl
K_SST_05_Y3019	RAD/microsatellite	Coregonus kiyi	Stockton Island	2005	9033.64	4655.1	Trawl
K_SST_05_Y3024	RAD/microsatellite	Coregonus kiyi	Stockton Island	2005	9033.64	4655.1	Trawl
K_SST_05_Y3025	RAD/microsatellite	Coregonus kiyi	Stockton Island	2005	9033.64	4655.1	Trawl
K_SST_05_Y3029	RAD/microsatellite	Coregonus kiyi	Stockton Island	2005	9033.64	4655.1	Trawl
K_SST_05_Y3030	RAD/microsatellite	Coregonus kiyi	Stockton Island	2005	9033.64	4655.1	Trawl
K_SST_05_Y3032	RAD/microsatellite	Coregonus kiyi	Stockton Island	2005	9033.64	4655.1	Trawl
K_SST_05_Y3033	RAD/microsatellite	Coregonus kiyi	Stockton Island	2005	9033.64	4655.1	Trawl
K_SST_05_Y3034	RAD/microsatellite	Coregonus kiyi	Stockton Island	2005	9033.64	4655.1	Trawl
K_SST_05_Y3035	RAD/microsatellite	Coregonus kiyi	Stockton Island	2005	9033.64	4655.1	Trawl
K_SST_05_Y3036	RAD/microsatellite	Coregonus kiyi	Stockton Island	2005	9033.64	4655.1	Trawl
N_SDB_07_G3028	RAD	Coregonus nigripinnis	Dore Bay	2007	8456.86	4757.23	Trawl
N_STB_15_G3025	RAD	Coregonus nigripinnis	Station 710	2013	845648	47574.7988	Trawl
N_SVA_13_G3030	RAD	Coregonus nigripinnis	Station 710	2013	0845647.6988	47574.7988	Trawl
N_SVA_14_G3031	RAD	Coregonus nigripinnis	Station 84	2014	0881914.4012	465334.8	Trawl
N_SVA_15_G3032	RAD	Coregonus nigripinnis	Station 76	2015	0910545.7188	46537.1988	Trawl
N_SVA_15_G3033	RAD	Coregonus nigripinnis	Station 76	2015	0910545.7188	46537.1988	Trawl
Z_SMI_12_N0029	RAD	Coregonus zenithicus	MI2-2151	2012	0891659.5194	470911.88	Trawl	CAPTURE DEPTH=139
Z_SMI_12_N0034	RAD	Coregonus zenithicus	MI3-2115	2012	0882832.2206	472441.6406	Trawl	CAPTURE DEPTH=198
Z_SMI_12_N0035	RAD	Coregonus zenithicus	MI3-2115	2012	0882832.2206	472441.6406	Trawl	CAPTURE DEPTH=198
Z_SMI_13_N0048	RAD	Coregonus zenithicus	MI7-2148	2013	0853155.2606	465333.8994	Trawl	CAPTURE DEPTH=159
